# Supplementary material for: Crystal structure of bis­[trans-(1,4,8,11-tetra­aza­cyclo­tetra­decane-κ4 N)bis­(thio­cyanato-κN)chromium(III)] tetra­chlorido­zincate from synchrotron data
Source: Acta Crystallogr E Crystallogr Commun. 2015 Apr 22;71(Pt 5):540–3. doi: 10.1107/S205698901500746X (PMC4420107; doi:10.1107/S205698901500746X)
Supplement: Supplementary file 1 [file e-71-00540-sup1.cif]

##############################################################################
#                                                                            #
# This CIF contains the data in a paper accepted for publication in          #
# Acta Crystallographica Section E. It conforms to the requirements of       #
# Notes for Authors for Acta Crystallographica Section E, and has been       #
# peer reviewed under the auspices of the IUCr Commission on Journals.       #
#                                                                            #
# Full details of the Crystallographic Information File format               #
# are given in the paper "The Crystallographic Information File (CIF):       #
# a New Standard Archive File for Crystallography" by S. R. Hall, F. H.      #
# Allen and I. D. Brown [Acta Cryst. (1991), A47, 655-685].                  #
#                                                                            #
# The current version of the core CIF dictionary is obtainable from          #
# ftp://ftp.iucr.org/pub/cif_core.dic.                                       #
#                                                                            #
# Software is freely available for graphical display of the structure(s)     #
# in this CIF. For information consult the CIF software page                 #
# http://www.iucr.org/resources/cif/software.                                #
#                                                                            #
# This file may be used for bona fide research purposes within the           #
# scientific community so long as proper attribution is given to the journal # 
# article from which it was obtained.                                        #
#                                                                            #
##############################################################################
data_I
_database_code_depnum_ccdc_archive 'CCDC 1059896'
_audit_creation_method     'SHELXL-2014/7'
_journal_date_recd_electronic     2015-04-13
_journal_date_accepted     2015-04-16
_journal_name_full     'Acta Crystallographica, Section E'
_journal_year     2015
_journal_volume     71
_journal_issue      5
_journal_page_first     540
_journal_page_last     543
_journal_paper_category     GM
_journal_paper_doi     10.1107/S205698901500746X
_journal_coeditor_code     SJ5452
_publ_contact_author_name     'Jong-Ha Choi'
_publ_contact_author_address
;
Department of Chemistry, Andong National University,
Andong 760-749, Republic of Korea.
;
_publ_contact_author_email     jhchoi@anu.ac.kr
_publ_contact_author_fax     '82 54 820 5452'
_publ_contact_author_phone     '+82-54-820-5458'
_publ_section_title
;\
Crystal structure of
bis[<i>trans</i>-(1,4,8,11-tetraazacyclotetradecane-\k^4^<i>N</i>)\
bis(thiocyanato-\k<i>N</i>)chromium(III)] tetrachloridozincate from
synchrotron data
;
loop_
    _publ_author_name
    _publ_author_footnote
    _publ_author_address
    'Moon, Dohyun' .
;
Pohang Accelerator Laboratory, POSTECH, Pohang 790-784, Republic of Korea
;
    'Ryoo, Keon Sang' .
;
Department of Chemistry
Andong National University
Andong 760-749
Republic of Korea
;
    'Choi, Jong-Ha' .
;
Department of Chemistry, Andong National University, Andong 760-749,
Republic of Korea
;
_publ_section_synopsis
;
The Cr^III^ atoms in the title compound show a distorted octahedral
coordination with four N atoms of the cyclam ligand in the equatorial plane
and two N-coordinated NCS^-^ groups in axial positions. The macrocyclic
ligands adopt <i>trans</i>-III conformations. The crystal packing is
stabilized by N---H...S and N---H...Cl hydrogen bonds.
;
_chemical_name_systematic
;\
Bis[<i>trans</i>-(1,4,8,11-tetraazacyclotetradecane-\
\k^4^<i>N</i>)bis(thiocyanato-\k<i>N</i>)chromium(III)]
tetrachloridozincate
;
_chemical_name_common     ?
_chemical_formula_moiety     '2(C12 H24 Cr N6 S2 +), Zn Cl4 2-'
_chemical_formula_sum     'C24 H48 Cl4 Cr2 N12 S4 Zn'
_chemical_formula_iupac     '[Cr (N C S)2 (C10 H24 N4)]2 [Zn Cl4]'
_chemical_formula_weight     944.15
_chemical_melting_point     ?
_shelx_space_group_comment
;
The symmetry employed for this shelxl refinement is uniquely defined
by the following loop, which should always be used as a source of
symmetry information in preference to the above space-group names.
They are only intended as comments.
;
_space_group_crystal_system     monoclinic
_space_group_name_H-M_alt     'P 2/c'
_space_group_name_Hall     '-P 2yc'
loop_
    _space_group_symop_operation_xyz
    'x, y, z'
    '-x, y, -z+1/2'
    '-x, -y, -z'
    'x, -y, z-1/2'
_cell_length_a     7.9990(16)
_cell_length_b     16.532(3)
_cell_length_c     15.430(3)
_cell_angle_alpha     90
_cell_angle_beta     101.36(3)
_cell_angle_gamma     90
_cell_volume     2000.5(7)
_cell_formula_units_Z     2
_cell_measurement_reflns_used     92486
_cell_measurement_theta_min     0.349
_cell_measurement_theta_max     33.679
_cell_measurement_temperature     260(2)
_exptl_crystal_description     'block'
_exptl_crystal_colour     'pale yellow'
_exptl_crystal_size_max     0.217
_exptl_crystal_size_mid     0.186
_exptl_crystal_size_min     0.119
_exptl_crystal_density_diffrn     1.567
_exptl_crystal_density_meas     ?
_exptl_crystal_density_method     ?
_exptl_crystal_F_000     972
_exptl_absorpt_coefficient_mu     1.071
_exptl_absorpt_correction_type     empirical
_exptl_absorpt_process_details
;
(<i>HKL3000sm</i> Scalepack; Otwinowski & Minor, 1997)
;
_shelx_estimated_absorpt_T_min     0.801
_shelx_estimated_absorpt_T_max     0.883
_exptl_absorpt_correction_T_min     0.801
_exptl_absorpt_correction_T_max     0.883
_diffrn_ambient_temperature     260(2)
_diffrn_radiation_type     synchrotron
_diffrn_radiation_wavelength     0.610
_diffrn_measurement_device_type     'ADSC Q210 CCD area-detector'
_diffrn_measurement_method     'omega scan'
_diffrn_detector_area_resol_mean     ?
_diffrn_reflns_number     20982
_diffrn_reflns_av_R_equivalents     0.0179
_diffrn_reflns_theta_min     2.410
_diffrn_reflns_theta_max     25.499
_diffrn_reflns_theta_full     21.469
_diffrn_measured_fraction_theta_max     0.971
_diffrn_measured_fraction_theta_full     0.968
_diffrn_reflns_limit_h_min     -11
_diffrn_reflns_limit_h_max     11
_diffrn_reflns_limit_k_min     -23
_diffrn_reflns_limit_k_max     23
_diffrn_reflns_limit_l_min     -21
_diffrn_reflns_limit_l_max     21
_refine_special_details     ?
_reflns_number_total     5738
_reflns_number_gt     5500
_reflns_threshold_expression     'I>2\s(I)'
_refine_ls_structure_factor_coef     Fsqd
_refine_ls_matrix_type     full
_refine_ls_R_factor_all     0.0266
_refine_ls_R_factor_gt     0.0251
_refine_ls_wR_factor_gt     0.0709
_refine_ls_wR_factor_ref     0.0716
_refine_ls_goodness_of_fit_ref     1.056
_refine_ls_restrained_S_all     1.056
_refine_ls_number_reflns     5738
_refine_ls_number_parameters     217
_refine_ls_number_restraints     0
_refine_ls_hydrogen_treatment     constr
_refine_ls_weighting_scheme     calc
_refine_ls_weighting_details
              'w=1/[\s^2^(Fo^2^)+(0.0404P)^2^+0.6258P] where P=(Fo^2^+2Fc^2^)/3'
_atom_sites_solution_hydrogens     geom
_atom_sites_solution_primary     ?
_atom_sites_solution_secondary     ?
_refine_ls_shift/su_max     0.001
_refine_ls_shift/su_mean     0.000
_refine_diff_density_max     0.602
_refine_diff_density_min     -0.581
_refine_ls_extinction_method
;
<i>SHELXL2014/7</i> (Sheldrick 2015b)
;
_refine_ls_extinction_coef     0.013(2)
_refine_ls_extinction_expression
                                  'Fc^*^=kFc[1+0.001xFc^2^\l^3^/sin(2\q)]^-1/4^'
loop_
    _atom_type_symbol
    _atom_type_description
    _atom_type_scat_dispersion_real
    _atom_type_scat_dispersion_imag
    _atom_type_scat_source
    'C' 'C' 0.0020 0.0010
                         'International Tables Vol C Tables 4.2.6.8 and 6.1.1.4'
    'H' 'H' 0.0000 0.0000
                         'International Tables Vol C Tables 4.2.6.8 and 6.1.1.4'
    'N' 'N' 0.0040 0.0020
                         'International Tables Vol C Tables 4.2.6.8 and 6.1.1.4'
    'S' 'S' 0.0960 0.0920
                         'International Tables Vol C Tables 4.2.6.8 and 6.1.1.4'
    'Cl' 'Cl' 0.1170 0.1180
                         'International Tables Vol C Tables 4.2.6.8 and 6.1.1.4'
    'Cr' 'Cr' 0.2790 0.4610
                         'International Tables Vol C Tables 4.2.6.8 and 6.1.1.4'
    'Zn' 'Zn' 0.3290 1.1150
                         'International Tables Vol C Tables 4.2.6.8 and 6.1.1.4'
_computing_data_collection
;
<i>PAL ADSC Quantum-210 ADX</i> (Arvai & Nielsen, 1983)
;
_computing_cell_refinement
;
<i>HKL3000sm</i> (Otwinowski & Minor, 1997)
;
_computing_data_reduction
;
<i>HKL3000sm</i> (Otwinowski & Minor, 1997)
;
_computing_structure_solution
;
<i>SHELXT2014/5</i> (Sheldrick, 2015a)
;
_computing_structure_refinement
;
<i>SHELXL2014/7</i> (Sheldrick, 2015b)
;
_computing_molecular_graphics
;
DIAMOND (Putz & Brandenburg, 2014)
;
_computing_publication_material
;
publCIF (Westrip, 2010)
;
loop_
    _atom_site_type_symbol
    _atom_site_label
    _atom_site_fract_x
    _atom_site_fract_y
    _atom_site_fract_z
    _atom_site_U_iso_or_equiv
    _atom_site_adp_type
    _atom_site_calc_flag
    _atom_site_occupancy
    _atom_site_disorder_assembly
    _atom_site_disorder_group
    Cr Cr1A 0.0000 0.0000 0.5000 0.01897(7) Uani d 1 . .
    S S1A 0.26852(5) 0.12583(3) 0.28897(3) 0.04579(10) Uani d 1 . .
    N N1A 0.02449(13) 0.11498(5) 0.55355(7) 0.02520(18) Uani d 1 . .
    H H1A -0.0189 0.1129 0.6086 0.030 Uiso calc 1 . .
    N N2A 0.22186(12) -0.04305(6) 0.57760(7) 0.02639(18) Uani d 1 . .
    H H2A 0.1956 -0.0559 0.6355 0.032 Uiso calc 1 . .
    N N3A 0.12441(13) 0.03450(6) 0.40583(7) 0.0289(2) Uani d 1 . .
    C C1A -0.09496(17) 0.16709(7) 0.49075(9) 0.0327(2) Uani d 1 . .
    H H1A1 -0.0461 0.1798 0.4396 0.039 Uiso calc 1 . .
    H H1A2 -0.1155 0.2174 0.5193 0.039 Uiso calc 1 . .
    C C2A 0.20038(17) 0.14817(7) 0.57588(9) 0.0340(3) Uani d 1 . .
    H H2A1 0.1976 0.2001 0.6049 0.041 Uiso calc 1 . .
    H H2A2 0.2421 0.1571 0.5217 0.041 Uiso calc 1 . .
    C C3A 0.32286(17) 0.09229(9) 0.63584(10) 0.0386(3) Uani d 1 . .
    H H3A1 0.4276 0.1217 0.6577 0.046 Uiso calc 1 . .
    H H3A2 0.2733 0.0786 0.6865 0.046 Uiso calc 1 . .
    C C4A 0.36743(16) 0.01431(9) 0.59357(10) 0.0359(3) Uani d 1 . .
    H H4A1 0.4006 0.0267 0.5378 0.043 Uiso calc 1 . .
    H H4A2 0.4639 -0.0110 0.6319 0.043 Uiso calc 1 . .
    C C5A 0.26019(17) -0.12134(7) 0.53750(9) 0.0334(2) Uani d 1 . .
    H H5A1 0.3391 -0.1528 0.5803 0.040 Uiso calc 1 . .
    H H5A2 0.3122 -0.1113 0.4868 0.040 Uiso calc 1 . .
    C C6A 0.18232(14) 0.07189(7) 0.35542(8) 0.0263(2) Uani d 1 . .
    Cr Cr2B 0.5000 0.5000 1.0000 0.01881(7) Uani d 1 . .
    S S1B 0.26292(6) 0.31238(2) 1.17097(3) 0.04295(10) Uani d 1 . .
    N N1B 0.33254(12) 0.45724(6) 0.89068(6) 0.02683(18) Uani d 1 . .
    H H1B 0.2412 0.4284 0.9118 0.032 Uiso calc 1 . .
    N N2B 0.35373(12) 0.60051(6) 1.01461(7) 0.02692(19) Uani d 1 . .
    H H2B 0.2655 0.5822 1.0461 0.032 Uiso calc 1 . .
    N N3B 0.37356(14) 0.43650(7) 1.07593(7) 0.0310(2) Uani d 1 . .
    C C1B 0.43163(18) 0.39638(8) 0.85091(8) 0.0351(3) Uani d 1 . .
    H H1B1 0.5087 0.4235 0.8191 0.042 Uiso calc 1 . .
    H H1B2 0.3548 0.3627 0.8095 0.042 Uiso calc 1 . .
    C C2B 0.25141(18) 0.51949(9) 0.82674(9) 0.0377(3) Uani d 1 . .
    H H2B1 0.1736 0.4934 0.7787 0.045 Uiso calc 1 . .
    H H2B2 0.3385 0.5468 0.8020 0.045 Uiso calc 1 . .
    C C3B 0.15434(18) 0.58129(10) 0.87041(10) 0.0429(3) Uani d 1 . .
    H H3B1 0.0815 0.5525 0.9034 0.051 Uiso calc 1 . .
    H H3B2 0.0809 0.6119 0.8244 0.051 Uiso calc 1 . .
    C C4B 0.26361(18) 0.64063(8) 0.93259(10) 0.0379(3) Uani d 1 . .
    H H4B1 0.3467 0.6650 0.9026 0.045 Uiso calc 1 . .
    H H4B2 0.1917 0.6834 0.9479 0.045 Uiso calc 1 . .
    C C5B 0.46800(18) 0.65534(8) 1.07613(9) 0.0353(3) Uani d 1 . .
    H H5B1 0.4012 0.6952 1.1006 0.042 Uiso calc 1 . .
    H H5B2 0.5447 0.6835 1.0450 0.042 Uiso calc 1 . .
    C C6B 0.32530(14) 0.38445(7) 1.11521(8) 0.0262(2) Uani d 1 . .
    Zn Zn1C 1.0000 0.28259(2) 0.7500 0.02829(7) Uani d 1 . .
    Cl Cl1C 0.94451(4) 0.36436(2) 0.86092(2) 0.03394(8) Uani d 1 . .
    Cl Cl2C 0.77981(5) 0.20141(2) 0.68975(3) 0.04336(9) Uani d 1 . .
loop_
    _atom_site_aniso_label
    _atom_site_aniso_U_11
    _atom_site_aniso_U_22
    _atom_site_aniso_U_33
    _atom_site_aniso_U_12
    _atom_site_aniso_U_13
    _atom_site_aniso_U_23
    Cr1A 0.02262(11) 0.01669(11) 0.01964(12) -0.00101(7) 0.00917(8) 0.00082(7)
    S1A 0.0498(2) 0.0544(2) 0.03621(19) -0.01306(16) 0.01597(15) 0.01604(15)
    N1A 0.0311(4) 0.0197(4) 0.0267(4) -0.0016(3) 0.0104(4) -0.0017(3)
    N2A 0.0272(4) 0.0272(4) 0.0255(5) 0.0023(3) 0.0069(3) -0.0002(3)
    N3A 0.0344(5) 0.0289(4) 0.0269(5) -0.0025(4) 0.0142(4) 0.0021(4)
    C1A 0.0423(6) 0.0199(5) 0.0370(6) 0.0043(4) 0.0105(5) 0.0026(4)
    C2A 0.0372(6) 0.0261(5) 0.0404(7) -0.0106(4) 0.0122(5) -0.0077(5)
    C3A 0.0330(6) 0.0408(7) 0.0402(7) -0.0073(5) 0.0030(5) -0.0122(5)
    C4A 0.0248(5) 0.0400(6) 0.0426(7) -0.0012(5) 0.0059(5) -0.0065(5)
    C5A 0.0346(6) 0.0278(5) 0.0381(6) 0.0093(4) 0.0079(5) -0.0004(4)
    C6A 0.0269(5) 0.0287(5) 0.0246(5) 0.0001(4) 0.0080(4) 0.0015(4)
    Cr2B 0.02030(11) 0.02070(11) 0.01588(12) 0.00103(7) 0.00471(8) 0.00120(7)
    S1B 0.0606(2) 0.02721(15) 0.0445(2) -0.01031(14) 0.01873(16) 0.00437(13)
    N1B 0.0273(4) 0.0307(5) 0.0210(4) -0.0015(3) 0.0011(3) -0.0001(3)
    N2B 0.0268(4) 0.0263(4) 0.0282(5) 0.0053(3) 0.0067(3) -0.0006(3)
    N3B 0.0345(5) 0.0326(5) 0.0276(5) -0.0021(4) 0.0106(4) 0.0039(4)
    C1B 0.0422(6) 0.0376(6) 0.0252(6) -0.0019(5) 0.0058(5) -0.0106(5)
    C2B 0.0404(7) 0.0427(7) 0.0243(6) 0.0018(5) -0.0070(5) 0.0040(5)
    C3B 0.0340(6) 0.0483(8) 0.0407(7) 0.0109(6) -0.0067(5) 0.0067(6)
    C4B 0.0388(6) 0.0322(6) 0.0404(7) 0.0132(5) 0.0024(5) 0.0062(5)
    C5B 0.0401(6) 0.0274(5) 0.0390(7) 0.0029(5) 0.0087(5) -0.0086(5)
    C6B 0.0292(5) 0.0258(5) 0.0244(5) -0.0010(4) 0.0073(4) -0.0035(4)
    Zn1C 0.03449(11) 0.02582(10) 0.02644(11) 0.000 0.01061(7) 0.000
    Cl1C 0.03853(15) 0.03419(15) 0.03262(15) -0.00012(11) 0.01562(12)
                                                                    -0.00580(10)
    Cl2C 0.05010(19) 0.04102(17) 0.04059(19) -0.01715(14) 0.01290(14)
                                                                    -0.00567(13)
_geom_special_details
;
All e.s.d.'s (except the e.s.d. in the dihedral angle between two l.s. planes)
are estimated using the full covariance matrix. The cell e.s.d.'s are taken
into account individually in the estimation of e.s.d.'s in distances, angles
and torsion angles; correlations between e.s.d.'s in cell parameters are only
used when they are defined by crystal symmetry. An approximate (isotropic)
treatment of cell e.s.d.'s is used for estimating e.s.d.'s involving l.s.
planes.
;
loop_
    _geom_bond_atom_site_label_1
    _geom_bond_atom_site_label_2
    _geom_bond_site_symmetry_2
    _geom_bond_distance
    _geom_bond_publ_flag
    Cr1A N3A 3_556 1.9991(11) ?
    Cr1A N3A . 1.9991(11) ?
    Cr1A N2A . 2.0622(11) ?
    Cr1A N2A 3_556 2.0623(11) ?
    Cr1A N1A 3_556 2.0664(10) ?
    Cr1A N1A . 2.0665(10) ?
    S1A C6A . 1.6126(12) ?
    N1A C2A . 1.4861(16) ?
    N1A C1A . 1.4931(16) ?
    N1A H1A . 0.9800 ?
    N2A C4A . 1.4842(16) ?
    N2A C5A . 1.4921(15) ?
    N2A H2A . 0.9800 ?
    N3A C6A . 1.1591(15) ?
    C1A C5A 3_556 1.5106(19) ?
    C1A H1A1 . 0.9700 ?
    C1A H1A2 . 0.9700 ?
    C2A C3A . 1.521(2) ?
    C2A H2A1 . 0.9700 ?
    C2A H2A2 . 0.9700 ?
    C3A C4A . 1.5186(19) ?
    C3A H3A1 . 0.9700 ?
    C3A H3A2 . 0.9700 ?
    C4A H4A1 . 0.9700 ?
    C4A H4A2 . 0.9700 ?
    C5A C1A 3_556 1.5107(19) ?
    C5A H5A1 . 0.9700 ?
    C5A H5A2 . 0.9700 ?
    Cr2B N3B 3_667 1.9911(11) ?
    Cr2B N3B . 1.9911(11) ?
    Cr2B N1B 3_667 2.0614(11) ?
    Cr2B N1B . 2.0614(11) ?
    Cr2B N2B 3_667 2.0700(10) ?
    Cr2B N2B . 2.0700(10) ?
    S1B C6B . 1.6056(12) ?
    N1B C2B . 1.4836(16) ?
    N1B C1B . 1.4861(16) ?
    N1B H1B . 0.9800 ?
    N2B C4B . 1.4838(17) ?
    N2B C5B . 1.4887(17) ?
    N2B H2B . 0.9800 ?
    N3B C6B . 1.1614(16) ?
    C1B C5B 3_667 1.512(2) ?
    C1B H1B1 . 0.9700 ?
    C1B H1B2 . 0.9700 ?
    C2B C3B . 1.519(2) ?
    C2B H2B1 . 0.9700 ?
    C2B H2B2 . 0.9700 ?
    C3B C4B . 1.522(2) ?
    C3B H3B1 . 0.9700 ?
    C3B H3B2 . 0.9700 ?
    C4B H4B1 . 0.9700 ?
    C4B H4B2 . 0.9700 ?
    C5B C1B 3_667 1.512(2) ?
    C5B H5B1 . 0.9700 ?
    C5B H5B2 . 0.9700 ?
    Zn1C Cl2C 2_756 2.2632(6) ?
    Zn1C Cl2C . 2.2632(6) ?
    Zn1C Cl1C 2_756 2.2919(5) ?
    Zn1C Cl1C . 2.2919(5) ?
loop_
    _geom_angle_atom_site_label_1
    _geom_angle_atom_site_label_2
    _geom_angle_atom_site_label_3
    _geom_angle_site_symmetry_1
    _geom_angle_site_symmetry_3
    _geom_angle
    _geom_angle_publ_flag
    N3A Cr1A N3A 3_556 . 180.0 ?
    N3A Cr1A N2A 3_556 . 88.52(4) ?
    N3A Cr1A N2A . . 91.48(4) ?
    N3A Cr1A N2A 3_556 3_556 91.48(5) ?
    N3A Cr1A N2A . 3_556 88.52(4) ?
    N2A Cr1A N2A . 3_556 180.0 ?
    N3A Cr1A N1A 3_556 3_556 90.38(4) ?
    N3A Cr1A N1A . 3_556 89.62(4) ?
    N2A Cr1A N1A . 3_556 85.28(4) ?
    N2A Cr1A N1A 3_556 3_556 94.72(4) ?
    N3A Cr1A N1A 3_556 . 89.62(4) ?
    N3A Cr1A N1A . . 90.38(4) ?
    N2A Cr1A N1A . . 94.72(4) ?
    N2A Cr1A N1A 3_556 . 85.28(4) ?
    N1A Cr1A N1A 3_556 . 180.0 ?
    C2A N1A C1A . . 113.14(10) ?
    C2A N1A Cr1A . . 116.31(7) ?
    C1A N1A Cr1A . . 105.85(7) ?
    C2A N1A H1A . . 107.0 ?
    C1A N1A H1A . . 107.0 ?
    Cr1A N1A H1A . . 107.0 ?
    C4A N2A C5A . . 113.86(10) ?
    C4A N2A Cr1A . . 115.67(8) ?
    C5A N2A Cr1A . . 106.39(8) ?
    C4A N2A H2A . . 106.8 ?
    C5A N2A H2A . . 106.8 ?
    Cr1A N2A H2A . . 106.8 ?
    C6A N3A Cr1A . . 164.12(10) ?
    N1A C1A C5A . 3_556 108.06(10) ?
    N1A C1A H1A1 . . 110.1 ?
    C5A C1A H1A1 3_556 . 110.1 ?
    N1A C1A H1A2 . . 110.1 ?
    C5A C1A H1A2 3_556 . 110.1 ?
    H1A1 C1A H1A2 . . 108.4 ?
    N1A C2A C3A . . 112.57(10) ?
    N1A C2A H2A1 . . 109.1 ?
    C3A C2A H2A1 . . 109.1 ?
    N1A C2A H2A2 . . 109.1 ?
    C3A C2A H2A2 . . 109.1 ?
    H2A1 C2A H2A2 . . 107.8 ?
    C4A C3A C2A . . 115.59(12) ?
    C4A C3A H3A1 . . 108.4 ?
    C2A C3A H3A1 . . 108.4 ?
    C4A C3A H3A2 . . 108.4 ?
    C2A C3A H3A2 . . 108.4 ?
    H3A1 C3A H3A2 . . 107.4 ?
    N2A C4A C3A . . 111.76(10) ?
    N2A C4A H4A1 . . 109.3 ?
    C3A C4A H4A1 . . 109.3 ?
    N2A C4A H4A2 . . 109.3 ?
    C3A C4A H4A2 . . 109.3 ?
    H4A1 C4A H4A2 . . 107.9 ?
    N2A C5A C1A . 3_556 108.33(10) ?
    N2A C5A H5A1 . . 110.0 ?
    C1A C5A H5A1 3_556 . 110.0 ?
    N2A C5A H5A2 . . 110.0 ?
    C1A C5A H5A2 3_556 . 110.0 ?
    H5A1 C5A H5A2 . . 108.4 ?
    N3A C6A S1A . . 177.42(12) ?
    N3B Cr2B N3B 3_667 . 180.00(5) ?
    N3B Cr2B N1B 3_667 3_667 88.69(5) ?
    N3B Cr2B N1B . 3_667 91.31(4) ?
    N3B Cr2B N1B 3_667 . 91.31(5) ?
    N3B Cr2B N1B . . 88.69(5) ?
    N1B Cr2B N1B 3_667 . 180.0 ?
    N3B Cr2B N2B 3_667 3_667 89.75(5) ?
    N3B Cr2B N2B . 3_667 90.25(5) ?
    N1B Cr2B N2B 3_667 3_667 94.26(4) ?
    N1B Cr2B N2B . 3_667 85.74(4) ?
    N3B Cr2B N2B 3_667 . 90.25(5) ?
    N3B Cr2B N2B . . 89.75(5) ?
    N1B Cr2B N2B 3_667 . 85.74(4) ?
    N1B Cr2B N2B . . 94.26(4) ?
    N2B Cr2B N2B 3_667 . 180.0 ?
    C2B N1B C1B . . 113.21(10) ?
    C2B N1B Cr2B . . 115.78(8) ?
    C1B N1B Cr2B . . 104.87(7) ?
    C2B N1B H1B . . 107.5 ?
    C1B N1B H1B . . 107.5 ?
    Cr2B N1B H1B . . 107.5 ?
    C4B N2B C5B . . 113.94(10) ?
    C4B N2B Cr2B . . 117.13(8) ?
    C5B N2B Cr2B . . 105.60(7) ?
    C4B N2B H2B . . 106.5 ?
    C5B N2B H2B . . 106.5 ?
    Cr2B N2B H2B . . 106.5 ?
    C6B N3B Cr2B . . 163.19(10) ?
    N1B C1B C5B . 3_667 108.88(10) ?
    N1B C1B H1B1 . . 109.9 ?
    C5B C1B H1B1 3_667 . 109.9 ?
    N1B C1B H1B2 . . 109.9 ?
    C5B C1B H1B2 3_667 . 109.9 ?
    H1B1 C1B H1B2 . . 108.3 ?
    N1B C2B C3B . . 111.50(11) ?
    N1B C2B H2B1 . . 109.3 ?
    C3B C2B H2B1 . . 109.3 ?
    N1B C2B H2B2 . . 109.3 ?
    C3B C2B H2B2 . . 109.3 ?
    H2B1 C2B H2B2 . . 108.0 ?
    C2B C3B C4B . . 115.66(12) ?
    C2B C3B H3B1 . . 108.4 ?
    C4B C3B H3B1 . . 108.4 ?
    C2B C3B H3B2 . . 108.4 ?
    C4B C3B H3B2 . . 108.4 ?
    H3B1 C3B H3B2 . . 107.4 ?
    N2B C4B C3B . . 111.82(11) ?
    N2B C4B H4B1 . . 109.3 ?
    C3B C4B H4B1 . . 109.3 ?
    N2B C4B H4B2 . . 109.3 ?
    C3B C4B H4B2 . . 109.3 ?
    H4B1 C4B H4B2 . . 107.9 ?
    N2B C5B C1B . 3_667 107.44(10) ?
    N2B C5B H5B1 . . 110.2 ?
    C1B C5B H5B1 3_667 . 110.2 ?
    N2B C5B H5B2 . . 110.2 ?
    C1B C5B H5B2 3_667 . 110.2 ?
    H5B1 C5B H5B2 . . 108.5 ?
    N3B C6B S1B . . 178.66(12) ?
    Cl2C Zn1C Cl2C 2_756 . 107.27(3) ?
    Cl2C Zn1C Cl1C 2_756 2_756 114.02(2) ?
    Cl2C Zn1C Cl1C . 2_756 107.01(2) ?
    Cl2C Zn1C Cl1C 2_756 . 107.01(2) ?
    Cl2C Zn1C Cl1C . . 114.02(2) ?
    Cl1C Zn1C Cl1C 2_756 . 107.71(2) ?
loop_
    _geom_torsion_atom_site_label_1
    _geom_torsion_atom_site_label_2
    _geom_torsion_atom_site_label_3
    _geom_torsion_atom_site_label_4
    _geom_torsion_site_symmetry_1
    _geom_torsion_site_symmetry_2
    _geom_torsion_site_symmetry_3
    _geom_torsion_site_symmetry_4
    _geom_torsion
    _geom_torsion_publ_flag
    C2A N1A C1A C5A . . . 3_556 171.46(10) ?
    Cr1A N1A C1A C5A . . . 3_556 42.96(11) ?
    C1A N1A C2A C3A . . . . -176.86(10) ?
    Cr1A N1A C2A C3A . . . . -53.99(13) ?
    N1A C2A C3A C4A . . . . 69.83(15) ?
    C5A N2A C4A C3A . . . . -179.00(11) ?
    Cr1A N2A C4A C3A . . . . 57.31(14) ?
    C2A C3A C4A N2A . . . . -71.67(16) ?
    C4A N2A C5A C1A . . . 3_556 -169.58(11) ?
    Cr1A N2A C5A C1A . . . 3_556 -40.99(11) ?
    C2B N1B C1B C5B . . . 3_667 170.70(11) ?
    Cr2B N1B C1B C5B . . . 3_667 43.59(12) ?
    C1B N1B C2B C3B . . . . -178.93(11) ?
    Cr2B N1B C2B C3B . . . . -57.79(14) ?
    N1B C2B C3B C4B . . . . 72.48(16) ?
    C5B N2B C4B C3B . . . . 177.65(11) ?
    Cr2B N2B C4B C3B . . . . 53.73(14) ?
    C2B C3B C4B N2B . . . . -69.85(17) ?
    C4B N2B C5B C1B . . . 3_667 -172.02(11) ?
    Cr2B N2B C5B C1B . . . 3_667 -42.08(11) ?
loop_
    _geom_hbond_atom_site_label_D
    _geom_hbond_atom_site_label_H
    _geom_hbond_atom_site_label_A
    _geom_hbond_site_symmetry_A
    _geom_hbond_distance_DH
    _geom_hbond_distance_HA
    _geom_hbond_distance_DA
    _geom_hbond_angle_DHA
    N1A H1A Cl2C 1_455 0.98 2.66 3.4510(12) 137.6
    N2A H2A S1A 4_556 0.98 2.60 3.4884(13) 151.3
    N1B H1B Cl1C 1_455 0.98 2.58 3.4120(12) 143.2
    N2B H2B Cl1C 3_667 0.98 2.57 3.3944(13) 141.6
_shelx_hkl_file
;
   0  -1   0   -0.05    0.07
   0  -2   0   -0.01    0.07
   0  -5   0   19.53    0.73
   0   5   0   20.36    0.64
   0  -7   0  456.37    9.16
   0   7   0  466.83    7.85
   0  -8   0 1794.31   33.76
   0   8   0 1781.83   28.31
   0  -9   0    1.81    0.39
   0   9   0    3.04    0.33
   0 -10   0 2954.47   47.47
   0  10   0 2993.39   55.22
   0 -11   0   29.99    1.03
   0  11   0   30.18    1.17
   0 -12   0  775.62   13.47
   0  12   0  796.20   15.19
   0 -13   0  222.08    4.83
   0  13   0  227.29    4.83
   0 -14   0 1255.76   23.93
   0  14   0 1224.30   22.81
   0 -15   0    0.63    0.43
   0  15   0   -0.24    0.48
   0 -16   0  604.39   20.09
   0  16   0  597.75   11.43
   0 -17   0    3.67    0.73
   0  17   0    3.36    0.62
   0 -18   0   88.98    2.18
   0  18   0   86.06    2.26
   0 -19   0   20.52    0.99
   0  19   0   21.94    1.42
   0 -20   0  117.74    3.88
   0  20   0  116.67    3.55
   0 -21   0   75.59    2.09
   0  21   0   75.57    1.82
   0 -22   0  183.19    4.02
   0  22   0  182.08    3.49
   0 -23   0    3.54    1.50
   0  23   0    5.27    1.08
   0 -24   0   72.09    2.05
   0  24   0   73.05    2.25
   0 -25   0  230.62    4.99
   0  25   0  226.33    4.81
   0 -26   0   66.25    2.10
   0  26   0   71.88    2.19
   0 -27   0   17.20    2.32
   0  27   0   16.87    2.12
   0  26   1    4.06    1.14
   0 -26  -1    3.36    1.33
   0  25   1   40.54    1.68
   0 -25  -1   40.69    2.92
   0  24   1   71.27    2.12
   0 -24  -1   66.14    2.14
   0  23   1    0.88    0.96
   0 -23  -1   -0.08    0.84
   0  22   1  246.85    9.39
   0 -22  -1  229.89    5.21
   0  21   1   28.33    1.07
   0 -21  -1   29.39    1.22
   0  20   1   10.42    0.77
   0 -20  -1    9.55    0.82
   0  19   1   22.06    0.98
   0 -19  -1   21.98    1.28
   0  18   1   21.33    1.09
   0 -18  -1   21.25    1.14
   0  17   1  382.04    6.59
   0 -17  -1  366.19    7.51
   0  16   1   31.84    0.98
   0 -16  -1   32.28    1.25
   0  15   1 1071.32   20.54
   0 -15  -1 1064.06   20.76
   0  14   1   14.14    0.77
   0 -14  -1   13.23    0.79
   0  13   1  639.17   12.95
   0 -13  -1  639.80   13.09
   0  12   1 2006.38   64.33
   0 -12  -1 2020.06   46.88
   0  11   1  288.17    7.65
   0 -11  -1  308.11   11.01
   0  10   1 2700.68   60.26
   0 -10  -1 2884.10   91.91
   0   9   1   58.37    2.75
   0  -9  -1   56.97    2.00
   0   8   1   69.66    2.04
   0  -8  -1   68.12    2.17
   0   7   1  336.33    6.63
   0  -7  -1  331.00    6.71
   0   6   1 1514.71   27.43
   0  -6  -1 1486.71   27.32
   0  -5  -1    0.88    0.22
   0   4   1  846.45   19.55
   0  -4  -1  862.48   19.62
   0   2   1  437.88   10.05
   0   1   1   -0.06    0.05
   0  -1  -1    0.01    0.05
   0   0   1    0.01    0.03
   0   0  -1    0.00    0.02
   0  -1   1   -0.08    0.07
   0   1  -1    0.00    0.04
   0  -2   1  434.68   14.60
   0  -4   1  870.47   14.41
   0   4  -1  908.76   16.83
   0  -5   1    3.06    0.27
   0   5  -1    0.92    0.17
   0  -6   1 1499.08   24.34
   0   6  -1 1507.55   27.62
   0  -7   1  334.38    8.05
   0   7  -1  338.81    8.48
   0  -8   1   69.46    1.64
   0   8  -1   68.13    1.57
   0  -9   1   58.38    1.35
   0   9  -1   58.37    1.33
   0 -10   1 2809.83   51.70
   0  10  -1 2791.25   50.76
   0 -11   1  290.79    6.11
   0  11  -1  291.18    5.19
   0 -12   1 2022.94   37.51
   0  12  -1 2008.90   32.43
   0 -13   1  647.46   13.36
   0  13  -1  660.26   13.23
   0 -14   1   12.64    0.95
   0  14  -1   13.78    0.92
   0 -15   1 1060.55   18.00
   0  15  -1 1054.18   17.27
   0 -16   1   33.30    1.23
   0  16  -1   33.56    0.99
   0 -17   1  384.07    9.89
   0  17  -1  373.10    7.44
   0 -18   1   23.39    1.29
   0  18  -1   20.26    1.06
   0 -19   1   21.36    0.93
   0  19  -1   21.36    1.11
   0 -20   1   10.83    0.84
   0  20  -1   12.04    0.89
   0 -21   1   32.14    1.57
   0  21  -1   30.43    1.57
   0 -22   1  232.19    5.02
   0  22  -1  232.20    4.26
   0 -23   1    0.02    0.82
   0  23  -1    0.02    0.77
   0 -24   1   69.94    2.31
   0  24  -1   69.04    2.02
   0 -25   1   38.20    1.66
   0  25  -1   38.13    1.34
   0 -26   1    2.50    1.61
   0  26  -1    3.06    1.31
   0 -27   1   14.38    2.26
   0  27  -1   14.39    1.88
   0  26   2   92.04    2.66
   0 -26  -2  100.55    3.73
   0  25   2    4.63    1.13
   0 -25  -2    3.42    0.99
   0  24   2   82.73    1.98
   0 -24  -2   79.14    3.08
   0  23   2   46.89    2.16
   0 -23  -2   44.02    1.81
   0  22   2   40.48    1.82
   0 -22  -2   42.52    1.69
   0  21   2   33.30    2.11
   0 -21  -2   34.29    1.81
   0  20   2  368.21    9.20
   0 -20  -2  367.17    9.64
   0  19   2    0.40    0.97
   0 -19  -2    1.52    1.05
   0  18   2  501.24   12.54
   0 -18  -2  489.66   10.00
   0 -17  -2   23.46    0.93
   0  16   2  218.99    5.67
   0 -16  -2  208.39    4.90
   0  15   2  165.16    3.90
   0 -15  -2  167.01    3.75
   0  14   2    1.67    0.43
   0 -14  -2    2.95    0.62
   0  13   2   24.05    1.00
   0 -13  -2   25.84    0.88
   0  12   2 3191.92   58.62
   0 -12  -2 3242.33   59.26
   0  11   2   86.40    1.79
   0 -11  -2   86.98    2.07
   0  10   2   16.64    0.72
   0 -10  -2   15.50    0.61
   0   9   2  109.32    4.43
   0  -9  -2  106.99    2.48
   0   8   2 2252.21   49.90
   0  -8  -2 2231.23   50.05
   0   7   2    6.98    0.61
   0  -7  -2    4.22    0.33
   0   6   2 2064.74   45.90
   0  -6  -2 2058.87   45.28
   0   5   2 2363.80   74.40
   0  -5  -2 2434.10   53.37
   0   4   2   47.00    1.47
   0  -4  -2   45.82    1.84
   0   3   2    3.00    0.17
   0  -3  -2    2.21    0.24
   0   1   2  169.82    4.12
   0   0  -2   -0.01    0.04
   0  -1   2  150.88    5.01
   0   1  -2  140.28    4.60
   0  -3   2    2.16    0.13
   0   3  -2    2.35    0.14
   0  -4   2   55.74    1.32
   0   4  -2   57.69    1.25
   0  -5   2 2449.64   78.20
   0   5  -2 2383.73   75.82
   0  -6   2 2154.73   49.22
   0   6  -2 2092.06   66.14
   0  -7   2    4.31    0.28
   0   7  -2    5.49    0.29
   0  -8   2 2309.56   36.67
   0   8  -2 2341.25   52.69
   0  -9   2  109.78    2.26
   0   9  -2  108.48    2.17
   0 -10   2   17.26    0.63
   0  10  -2   18.02    0.59
   0 -11   2   87.56    2.18
   0  11  -2   83.59    4.09
   0 -12   2 3324.05   60.71
   0  12  -2 3274.92   72.98
   0 -13   2   26.72    1.01
   0  13  -2   26.38    1.13
   0 -14   2    4.38    0.53
   0  14  -2    3.13    0.90
   0 -15   2  168.59    3.35
   0  15  -2  170.80    6.71
   0 -16   2  216.28    4.14
   0  16  -2  215.19    5.56
   0 -17   2   22.75    1.02
   0  17  -2   24.77    1.38
   0 -18   2  502.24   13.32
   0  18  -2  507.37    9.69
   0 -19   2    2.92    0.63
   0  19  -2    1.86    0.70
   0 -20   2  360.03    6.86
   0  20  -2  360.20    7.45
   0 -21   2   32.20    2.27
   0  21  -2   34.23    1.26
   0 -22   2   43.06    1.49
   0  22  -2   45.23    1.33
   0 -23   2   47.26    1.59
   0  23  -2   49.04    1.71
   0 -24   2   82.64    2.28
   0  24  -2   84.32    2.34
   0 -25   2    5.11    1.23
   0  25  -2    6.46    1.09
   0 -26   2  101.79    3.13
   0  26  -2  100.32    2.60
   0 -27   2   25.14    2.47
   0  27  -2   34.43    2.20
   0  26   3   12.12    1.56
   0 -26  -3   12.47    1.51
   0  25   3    1.24    1.00
   0 -25  -3    0.49    1.36
   0  24   3   18.59    1.51
   0 -24  -3   17.18    1.14
   0  23   3   23.31    1.77
   0 -23  -3   24.64    1.19
   0  22   3   10.62    0.90
   0 -22  -3   11.63    1.06
   0  21   3   11.14    0.94
   0 -21  -3   10.59    1.07
   0  20   3  205.13    4.27
   0 -20  -3  206.84    4.82
   0  19   3   28.88    1.44
   0 -19  -3   28.55    1.17
   0  18   3   57.68    2.12
   0 -18  -3   56.44    2.02
   0  17   3  141.44    3.34
   0 -17  -3  139.87    3.86
   0  16   3   11.53    0.85
   0 -16  -3   12.77    0.92
   0  15   3   90.36    2.35
   0 -15  -3   87.98    2.80
   0  14   3   31.56    1.81
   0 -14  -3   30.68    1.29
   0  13   3  267.87    5.81
   0 -13  -3  277.88    5.69
   0  12   3  161.68    4.17
   0 -12  -3  159.33    4.32
   0 -11  -3   28.43    0.80
   0 -10  -3  468.25    7.95
   0   9   3  999.00   16.69
   0  -9  -3  993.17   18.70
   0   8   3 2228.07   73.55
   0  -8  -3 2253.54   35.99
   0   7   3  680.15   13.37
   0  -7  -3  660.30   12.73
   0   6   3  750.19   17.13
   0  -6  -3  745.38   11.98
   0   4   3  183.56    4.55
   0  -4  -3  183.88    3.71
   0   3   3 1383.47   31.08
   0  -3  -3 1531.73   48.62
   0   2   3  584.32   11.15
   0  -2  -3  590.34   13.30
   0   1   3  173.77    5.99
   0  -1  -3  181.86    6.33
   0   0   3    1.48    0.12
   0   0  -3    0.39    0.07
   0   1  -3  176.42    5.57
   0  -2   3  542.14   17.53
   0  -4   3  180.44    4.81
   0   4  -3  184.47    3.87
   0  -6   3  754.26   17.30
   0   6  -3  764.38   14.33
   0  -7   3  691.76   11.33
   0   7  -3  670.25   12.65
   0  -8   3 2286.49   41.33
   0   8  -3 2322.34   41.62
   0  -9   3 1008.79   16.62
   0   9  -3  980.87   18.52
   0 -10   3  524.68   17.88
   0  10  -3  501.33    9.71
   0 -11   3   29.55    0.88
   0  11  -3   30.27    0.83
   0 -12   3  169.90    3.49
   0  12  -3  169.82    3.63
   0 -13   3  286.81    6.31
   0  13  -3  286.44    7.38
   0 -14   3   34.85    1.06
   0  14  -3   33.99    1.11
   0 -15   3   95.34    2.01
   0  15  -3   89.42    2.25
   0 -16   3   11.51    0.76
   0  16  -3   12.12    0.85
   0 -17   3  143.06    3.91
   0  17  -3  142.49    3.37
   0 -18   3   55.69    1.85
   0  18  -3   56.77    1.79
   0 -19   3   28.22    1.12
   0  19  -3   27.34    1.24
   0 -20   3  204.18    5.55
   0  20  -3  205.18    4.53
   0 -21   3   11.16    0.93
   0  21  -3   11.66    0.76
   0 -22   3   10.86    0.93
   0  22  -3   12.75    1.12
   0 -23   3   26.07    1.24
   0  23  -3   26.52    1.29
   0 -24   3   16.38    1.23
   0  24  -3   17.47    1.08
   0 -25   3    0.04    1.32
   0  25  -3   -0.20    1.18
   0 -26   3   16.45    1.77
   0  26  -3   15.49    1.30
   0 -27   3    5.54    2.57
   0  27  -3    6.42    1.49
   0  26   4   11.65    1.64
   0 -26  -4    9.30    1.25
   0  25   4   23.19    1.22
   0 -25  -4   24.17    1.33
   0  24   4  163.26    4.34
   0 -24  -4  158.38    3.66
   0  23   4    2.37    0.94
   0 -23  -4    3.50    1.39
   0  22   4   30.21    1.39
   0 -22  -4   31.97    1.40
   0  21   4   31.52    1.21
   0 -21  -4   36.93    1.43
   0  20   4   41.70    1.45
   0 -20  -4   46.96    1.63
   0  19   4  153.76    3.23
   0 -19  -4  154.69    3.67
   0  18   4 1392.44   22.92
   0 -18  -4 1380.12   25.78
   0  17   4  146.45    4.24
   0 -17  -4  154.51    3.99
   0  16   4   27.55    1.44
   0 -16  -4   24.80    1.29
   0  15   4  258.07    5.58
   0 -15  -4  251.67    5.49
   0 -14  -4  730.11   24.18
   0  13   4  393.36    7.92
   0 -13  -4  393.03    7.67
   0  12   4  456.76    9.28
   0 -12  -4  461.31    7.89
   0  11   4   18.06    0.72
   0 -11  -4   19.82    0.94
   0  10   4 2887.61   53.40
   0 -10  -4 2846.15   51.77
   0   9   4  315.97    6.51
   0  -9  -4  309.25    5.41
   0   8   4 1851.96   29.57
   0  -8  -4 1854.98   34.28
   0   7   4 2995.73   67.28
   0  -7  -4 2945.48   66.08
   0   6   4  984.95   18.49
   0  -6  -4  983.00   18.45
   0   5   4 1602.97   35.72
   0  -5  -4 1645.50   26.06
   0   2   4  545.15   10.18
   0  -2  -4  540.93   12.47
   0   0   4  286.28    8.87
   0   0  -4  297.86    9.51
   0  -5   4 1624.71   29.78
   0   5  -4 1600.37   35.68
   0  -6   4  962.84   18.13
   0   6  -4  987.45   22.62
   0  -7   4 2972.69   67.17
   0   8  -4 1837.59   29.51
   0  -9   4  310.56    5.53
   0   9  -4  307.10    5.32
   0 -10   4 2901.91   53.52
   0  10  -4 2867.97   46.00
   0 -11   4   19.05    0.67
   0  11  -4   16.59    1.03
   0 -12   4  463.35   11.18
   0  12  -4  463.80    8.05
   0 -13   4  409.73    9.66
   0  13  -4  411.35    8.20
   0 -14   4  768.98   15.04
   0  14  -4  753.73   17.81
   0 -15   4  266.79    5.85
   0  15  -4  256.74    4.80
   0 -16   4   26.06    0.97
   0  16  -4   26.15    0.85
   0 -17   4  147.30    3.43
   0  17  -4  149.58    2.99
   0 -18   4 1406.89   26.94
   0  18  -4 1427.03   46.30
   0 -19   4  151.12    3.54
   0  19  -4  150.24    3.36
   0 -20   4   43.31    1.38
   0  20  -4   43.16    1.20
   0 -21   4   34.05    1.63
   0  21  -4   35.55    1.52
   0 -22   4   31.63    1.24
   0  22  -4   32.33    1.22
   0 -23   4    4.02    0.96
   0  23  -4    3.75    0.77
   0 -24   4  167.60    4.53
   0  24  -4  166.79    3.81
   0 -25   4   24.07    1.36
   0  25  -4   25.06    1.29
   0 -26   4   14.14    2.05
   0  26  -4   14.12    1.29
   0  27  -4    3.10    1.80
   0  26   5    1.68    1.28
   0 -26  -5    1.74    1.68
   0  25   5   40.59    1.73
   0 -25  -5   41.10    1.93
   0  24   5    1.10    1.08
   0 -24  -5    1.64    1.04
   0  23   5   -0.63    1.45
   0 -23  -5   -0.31    0.82
   0  22   5   32.12    1.51
   0 -22  -5   31.26    1.38
   0  21   5   10.33    1.93
   0 -21  -5    9.70    1.18
   0 -20  -5   19.41    1.31
   0  19   5  120.80    3.55
   0 -19  -5  116.12    2.54
   0  18   5   29.03    1.49
   0 -18  -5   30.75    1.01
   0  17   5   53.43    1.65
   0 -17  -5   57.48    1.55
   0  16   5   45.94    1.58
   0 -16  -5   45.48    1.43
   0  15   5  112.23    2.36
   0 -15  -5  111.50    3.27
   0  14   5   11.00    0.81
   0 -14  -5   10.28    0.62
   0  13   5  127.85    2.61
   0 -13  -5  127.79    2.58
   0  12   5  471.09   11.36
   0 -12  -5  462.14    8.95
   0  11   5   52.68    1.48
   0 -11  -5   50.17    1.71
   0  10   5   12.98    0.77
   0 -10  -5   11.76    0.54
   0   9   5 1165.01   21.65
   0  -9  -5 1178.92   21.88
   0   8   5 1246.99   23.24
   0  -8  -5 1288.12   23.66
   0   7   5  242.16    6.15
   0  -7  -5  244.42    5.05
   0  -6  -5 3845.26  120.69
   0   5   5  738.93   17.34
   0  -5  -5  733.59   13.56
   0   4   5 1628.44   25.61
   0  -4  -5 1576.09   34.94
   0   3   5 2341.82   73.89
   0   2   5  109.10    2.87
   0  -2  -5  107.45    2.82
   0   1   5  185.63    6.45
   0  -1  -5  175.58    4.31
   0   0   5    2.27    0.20
   0   0  -5    0.36    0.10
   0  -1   5  179.92    5.94
   0   1  -5  181.57    6.04
   0   2  -5  106.83    3.52
   0  -4   5 1562.45   48.58
   0  -5   5  721.62   16.70
   0   5  -5  701.87   16.42
   0  -7   5  233.11    4.87
   0   7  -5  233.47    5.76
   0  -8   5 1300.51   24.17
   0   8  -5 1270.15   23.84
   0  -9   5 1197.74   27.31
   0   9  -5 1197.66   22.85
   0 -10   5   11.98    0.59
   0  10  -5   12.80    0.57
   0 -11   5   53.13    1.40
   0  11  -5   56.36    1.82
   0 -12   5  483.96   11.83
   0  12  -5  490.92    9.37
   0 -13   5  125.78    2.49
   0  13  -5  125.68    2.45
   0 -14   5   12.04    0.68
   0  14  -5   11.57    0.72
   0 -15   5  117.44    3.47
   0  15  -5  120.58    3.56
   0 -16   5   46.31    1.41
   0  16  -5   46.24    1.19
   0 -17   5   54.22    1.60
   0  17  -5   55.60    1.38
   0 -18   5   30.95    1.31
   0  18  -5   31.65    1.09
   0 -19   5  118.78    2.93
   0  19  -5  121.68    2.87
   0 -20   5   20.93    1.03
   0  20  -5   22.02    1.05
   0 -21   5   10.88    1.05
   0  21  -5   10.38    0.94
   0 -22   5   33.22    1.39
   0  22  -5   34.36    1.22
   0 -23   5    0.76    0.91
   0  23  -5    0.29    0.81
   0 -24   5    2.19    1.02
   0  24  -5    1.09    0.87
   0 -25   5   48.04    1.87
   0  25  -5   48.63    1.75
   0 -26   5    2.02    1.54
   0  26  -5    2.15    1.49
   0 -27   5    1.97    4.17
   0  27  -5    2.33    1.51
   0  25   6    1.28    2.06
   0 -25  -6    1.20    2.32
   0  24   6   22.00    1.58
   0 -24  -6   23.82    1.81
   0  23   6   22.63    1.53
   0 -23  -6   28.39    1.31
   0 -22  -6  141.10    3.28
   0  21   6  193.37    4.21
   0 -21  -6  192.70    5.44
   0  20   6  210.57    4.57
   0 -20  -6  202.62    4.52
   0  19   6  259.71    6.47
   0 -19  -6  266.94    5.10
   0  18   6    8.26    1.12
   0 -18  -6    8.71    0.75
   0  17   6   23.51    1.48
   0 -17  -6   26.05    1.06
   0  16   6 1494.81   24.32
   0 -16  -6 1486.77   27.74
   0  15   6   23.65    0.96
   0 -15  -6   25.74    0.93
   0  14   6   40.01    1.23
   0 -14  -6   40.85    1.17
   0  13   6  797.31   15.19
   0 -13  -6  797.19   16.47
   0  12   6 1666.40   37.70
   0 -12  -6 1680.20   38.68
   0  11   6  346.92    7.06
   0 -11  -6  353.39    7.03
   0  10   6 3564.17   64.24
   0 -10  -6 3538.00   54.82
   0   9   6   31.83    1.00
   0  -9  -6   33.36    0.83
   0   8   6  324.31    6.54
   0  -8  -6  330.89    6.54
   0   7   6 2012.12   32.35
   0  -7  -6 1998.48   46.22
   0   6   6 2192.50   48.59
   0  -6  -6 2199.27   40.37
   0   5   6  362.98    8.81
   0  -5  -6  364.25    7.23
   0   4   6   44.35    1.40
   0  -4  -6   44.70    1.06
   0   3   6  485.75    9.24
   0  -3  -6  480.48    9.11
   0   2   6  360.55    8.22
   0  -2  -6  353.18    8.47
   0   1   6  602.02   19.25
   0  -1  -6  617.74   20.43
   0  -2   6  352.19   11.39
   0   2  -6  288.50    8.94
   0  -3   6  440.04   13.85
   0   3  -6  449.90   10.11
   0  -4   6   42.46    1.12
   0   4  -6   41.48    0.80
   0  -5   6  353.07    8.53
   0   5  -6  361.03   12.78
   0  -6   6 2142.60   67.68
   0   6  -6 2163.02   48.23
   0  -7   6 1986.95   36.94
   0   7  -6 1948.13   43.23
   0  -8   6  336.87    5.93
   0   8  -6  331.63    6.64
   0  -9   6   31.50    1.14
   0   9  -6   30.89    0.98
   0 -10   6 3649.45   66.62
   0  10  -6 3517.40   77.88
   0 -11   6  343.19    8.50
   0  11  -6  351.58    6.03
   0 -12   6 1647.61   53.85
   0  12  -6 1698.47   26.97
   0 -13   6  803.34   15.75
   0  13  -6  821.09   16.15
   0 -14   6   41.46    1.18
   0  14  -6   41.51    1.25
   0 -15   6   23.77    0.93
   0  15  -6   24.42    0.79
   0 -16   6 1502.65   28.01
   0  16  -6 1509.73   48.72
   0 -17   6   23.46    1.22
   0  17  -6   24.40    1.05
   0 -18   6    8.71    0.67
   0  18  -6    7.98    0.73
   0 -19   6  269.39    6.92
   0  19  -6  265.25    5.65
   0 -20   6  204.69    4.30
   0  20  -6  213.48    5.40
   0 -21   6  196.72    4.67
   0  21  -6  197.18    3.70
   0 -22   6  141.45    3.33
   0  22  -6  138.95    2.88
   0 -23   6   28.59    1.49
   0  23  -6   24.93    1.15
   0 -24   6   23.74    1.90
   0  24  -6   23.76    1.40
   0 -25   6    1.44    1.36
   0  25  -6    2.09    0.91
   0 -26   6   21.25    2.12
   0  26  -6   26.97    1.66
   0  27  -6    0.04    2.41
   0  25   7    0.61    1.38
   0 -25  -7   -0.07    1.28
   0  24   7    0.31    1.01
   0 -24  -7    1.45    1.08
   0  23   7   67.44    2.12
   0 -23  -7   68.64    2.14
   0  22   7    2.14    1.09
   0 -22  -7    3.17    0.82
   0  21   7   66.92    1.93
   0 -21  -7   68.56    2.42
   0  20   7   10.94    0.96
   0 -20  -7   11.58    1.10
   0  19   7   24.43    1.18
   0 -19  -7   27.52    1.11
   0  18   7   58.49    1.79
   0 -18  -7   59.68    1.59
   0  17   7    5.42    0.78
   0 -17  -7    4.73    1.02
   0  16   7   53.89    1.65
   0 -16  -7   53.11    1.44
   0  15   7   54.95    1.62
   0 -15  -7   56.18    1.69
   0  14   7  144.81    2.89
   0 -14  -7  141.51    3.25
   0  13   7   50.14    1.46
   0 -13  -7   49.88    1.26
   0  12   7   19.16    0.82
   0 -12  -7   19.72    0.83
   0  11   7    0.74    0.49
   0 -11  -7    0.46    0.34
   0  10   7  248.23    5.17
   0 -10  -7  245.83    5.19
   0   9   7   78.94    1.62
   0  -9  -7   80.83    2.59
   0   8   7   78.30    2.25
   0  -8  -7   77.61    1.58
   0   7   7  346.61    8.42
   0  -7  -7  364.79    7.34
   0   5   7   23.85    0.77
   0  -5  -7   24.21    1.26
   0   4   7 2025.35   45.64
   0  -4  -7 2057.06   37.58
   0   3   7  659.06   21.43
   0  -3  -7  646.73   12.53
   0   2   7  597.93   13.87
   0  -2  -7  600.76   19.50
   0   1   7  643.26   21.00
   0  -1  -7  614.74   14.06
   0   0   7    0.93    0.17
   0   0  -7    0.18    0.14
   0  -1   7  580.12   18.27
   0  -3   7  649.89   20.98
   0  -5   7   22.59    1.11
   0   5  -7   22.11    0.92
   0  -7   7  361.65    8.61
   0   7  -7  364.67    9.04
   0  -8   7   76.43    1.76
   0   8  -7   74.96    2.10
   0  -9   7   81.34    1.71
   0   9  -7   83.83    2.44
   0 -10   7  242.41    5.86
   0  10  -7  243.83    6.17
   0 -11   7    0.52    0.55
   0  11  -7    0.68    0.28
   0 -12   7   18.81    0.78
   0  12  -7   19.14    0.73
   0 -13   7   51.47    1.26
   0  13  -7   51.60    1.46
   0 -14   7  146.27    3.39
   0  14  -7  139.24    3.37
   0 -15   7   53.01    1.46
   0  15  -7   54.49    1.55
   0 -16   7   53.55    2.07
   0  16  -7   52.29    1.34
   0 -17   7    7.33    1.49
   0  17  -7    6.06    0.72
   0 -18   7   58.83    1.63
   0  18  -7   59.85    1.67
   0 -19   7   23.85    1.34
   0  19  -7   25.50    1.01
   0 -20   7   10.24    0.88
   0  20  -7   10.35    0.98
   0 -21   7   73.30    2.18
   0  21  -7   69.60    1.96
   0 -22   7    2.41    1.24
   0  22  -7    2.01    0.97
   0 -23   7   75.24    2.80
   0  23  -7   68.51    1.82
   0 -24   7   -0.96    1.34
   0  24  -7    1.68    1.04
   0 -25   7    1.06    1.43
   0  25  -7   -0.10    1.28
   0 -26   7    8.94    1.45
   0  26  -7   11.23    1.32
   0 -27   7    1.54    3.08
   0  27  -7    2.34    1.57
   0  25   8   -0.27    1.11
   0 -25  -8    0.18    1.33
   0  24   8  117.64    2.57
   0 -24  -8  113.92    2.98
   0  23   8   23.57    1.28
   0 -23  -8   27.95    1.34
   0  22   8  206.76    5.32
   0 -22  -8  207.34    4.51
   0  21   8   15.25    1.31
   0 -21  -8   13.31    1.35
   0  20   8    9.92    1.14
   0 -20  -8   11.40    1.15
   0  19   8   60.80    1.73
   0 -19  -8   58.54    1.74
   0  18   8  605.82   10.44
   0 -18  -8  628.46   14.77
   0  17   8  112.68    2.77
   0 -17  -8  112.11    2.63
   0  16   8    1.61    0.92
   0 -16  -8    2.11    0.55
   0  15   8   90.46    2.27
   0 -15  -8   90.72    2.95
   0  14   8  809.10   15.86
   0 -14  -8  801.53   13.83
   0  13   8   94.32    2.15
   0 -13  -8   92.69    2.87
   0  12   8  583.32   11.76
   0 -12  -8  592.74   10.43
   0  11   8 1281.72   20.68
   0 -11  -8 1304.63   21.95
   0  10   8  575.35   11.28
   0 -10  -8  582.59   11.76
   0   9   8 1820.01   40.71
   0  -9  -8 1749.66   28.33
   0   8   8 2288.43   51.63
   0  -8  -8 2265.36   42.44
   0   7   8  178.16    4.89
   0  -7  -8  172.39    3.11
   0   6   8    1.52    0.47
   0  -6  -8    1.29    0.30
   0   5   8    3.24    0.36
   0  -5  -8    2.99    0.36
   0   4   8 1103.31   25.45
   0  -4  -8 1086.07   24.72
   0   3   8 1173.69   26.47
   0  -3  -8 1210.80   27.88
   0   2   8 1521.21   48.13
   0   1   8  776.78   24.32
   0  -1  -8  704.20   22.87
   0   1  -8  723.22   22.98
   0  -5   8    1.77    0.27
   0   5  -8    2.90    0.15
   0  -6   8    1.53    0.29
   0   6  -8    2.04    0.22
   0  -7   8  170.86    4.60
   0   7  -8  164.32    4.36
   0  -8   8 2202.36   50.55
   0   8  -8 2222.92   40.10
   0  -9   8 1790.65   32.90
   0   9  -8 1794.28   32.55
   0 -10   8  580.42   13.77
   0  10  -8  588.53   11.68
   0 -11   8 1303.16   29.89
   0  11  -8 1270.48   23.86
   0 -12   8  591.16   19.80
   0  12  -8  581.09   13.91
   0 -13   8   94.05    2.19
   0  13  -8   92.73    2.33
   0 -14   8  818.47   19.62
   0  14  -8  795.22   18.51
   0 -15   8   88.11    2.64
   0  15  -8   88.98    2.14
   0 -16   8    3.24    0.74
   0  16  -8    2.93    0.60
   0 -17   8  116.92    2.48
   0  17  -8  117.51    3.44
   0 -18   8  605.06   14.35
   0  18  -8  619.77   14.69
   0 -19   8   59.23    1.85
   0  19  -8   59.11    2.16
   0  20  -8   11.45    0.97
   0 -21   8   12.82    0.98
   0  21  -8   14.56    1.09
   0 -22   8  210.87    4.05
   0  22  -8  209.14    5.17
   0 -23   8   23.71    1.90
   0  23  -8   24.62    1.24
   0 -24   8  123.93    3.88
   0  24  -8  125.48    2.69
   0 -25   8   -0.94    1.39
   0  25  -8    1.08    0.99
   0 -26   8    2.38    1.57
   0  26  -8    2.10    1.11
   0 -27   8    2.13    3.90
   0  27  -8    1.82    2.32
   0  25   9   11.85    2.91
   0 -25  -9   12.72    1.53
   0  24   9   20.63    1.61
   0 -24  -9   25.12    1.78
   0  23   9   69.83    2.23
   0 -23  -9   67.85    3.29
   0  22   9    2.03    1.22
   0 -22  -9    1.69    1.14
   0  21   9  133.27    3.18
   0 -21  -9  133.28    3.00
   0  20   9   33.71    1.97
   0 -20  -9   37.12    1.29
   0  19   9    2.51    0.83
   0 -19  -9    1.08    0.65
   0  18   9    1.06    0.70
   0 -18  -9    1.10    0.73
   0  17   9   27.22    1.05
   0 -17  -9   26.60    1.03
   0  16   9  225.70    5.90
   0 -16  -9  231.31    4.91
   0  15   9    2.97    1.25
   0 -15  -9    5.00    0.60
   0  14   9   52.84    1.49
   0 -14  -9   50.40    1.47
   0  13   9  210.39    4.71
   0 -13  -9  211.45    4.68
   0  12   9   57.74    1.85
   0 -12  -9   60.56    1.48
   0  11   9  145.57    4.06
   0 -11  -9  151.27    3.49
   0  10   9  212.98    5.68
   0 -10  -9  219.99    4.21
   0   9   9  543.70   10.54
   0  -9  -9  568.97   13.76
   0   8   9  598.90   13.80
   0  -8  -9  626.69   12.48
   0   7   9  257.46    5.08
   0  -7  -9  262.39    5.56
   0   6   9  302.05   10.92
   0  -6  -9  297.14    6.06
   0   5   9    5.29    0.67
   0  -5  -9    6.58    0.49
   0   4   9 1402.31   32.25
   0  -4  -9 1400.31   31.81
   0   3   9  417.36   14.48
   0  -3  -9  436.95   15.44
   0   2   9 1686.80   53.81
   0   1   9  907.19   29.45
   0  -1  -9  921.40   30.32
   0   0   9    0.21    0.17
   0   0  -9    0.45    0.17
   0   5  -9    5.14    0.21
   0  -6   9  296.36    7.12
   0   6  -9  288.85    5.76
   0   7  -9  243.76    6.00
   0  -8   9  598.21   13.98
   0   8  -9  581.35   13.37
   0  -9   9  580.44   19.35
   0   9  -9  543.58   10.70
   0 -10   9  218.94    5.46
   0  10  -9  211.36    3.92
   0 -11   9  142.42    3.99
   0  11  -9  142.45    5.61
   0 -12   9   57.73    1.90
   0  12  -9   59.62    1.93
   0 -13   9  216.19    4.61
   0  13  -9  216.04    4.53
   0  14  -9   51.37    1.24
   0 -15   9    3.81    0.61
   0  15  -9    3.79    0.60
   0 -16   9  222.56    4.87
   0  16  -9  226.27    6.09
   0 -17   9   25.55    1.32
   0  17  -9   28.22    1.20
   0 -18   9    0.80    0.83
   0  18  -9    1.60    0.86
   0 -19   9    1.19    0.78
   0  19  -9    2.48    0.78
   0 -20   9   36.81    1.53
   0  20  -9   37.52    1.38
   0 -21   9  133.26    3.40
   0  21  -9  134.21    3.01
   0 -22   9    4.43    1.35
   0  22  -9    1.94    1.05
   0 -23   9   76.01    4.99
   0  23  -9   75.34    1.91
   0 -24   9   25.91    3.57
   0  24  -9   24.00    1.62
   0 -25   9   12.90    1.87
   0  25  -9   11.67    1.37
   0 -26   9   19.87    2.16
   0  26  -9   16.70    1.72
   0 -27   9   18.14    3.83
   0  27  -9   26.42    3.44
   0 -25 -10   10.39    2.86
   0  24  10   85.87    2.91
   0 -24 -10   91.33    2.54
   0  23  10   36.09    2.17
   0 -23 -10   36.02    1.60
   0  22  10   42.60    1.54
   0 -22 -10   44.13    1.74
   0  21  10    1.50    0.98
   0 -21 -10   -0.47    0.99
   0  20  10  277.13    4.91
   0 -20 -10  275.18    5.77
   0  19  10    4.85    0.89
   0 -19 -10    5.55    0.88
   0  18  10   70.72    2.12
   0 -18 -10   71.49    2.07
   0  17  10   99.47    3.18
   0 -17 -10  103.30    2.63
   0  16  10  318.29    9.20
   0 -16 -10  309.58    5.86
   0  15  10  156.93    5.89
   0 -15 -10  157.33    3.77
   0  14  10    3.00    0.76
   0 -14 -10    3.03    0.72
   0  13  10    1.14    0.67
   0 -13 -10    1.04    0.48
   0  12  10  399.35    6.97
   0 -12 -10  395.74    7.24
   0  11  10  333.67    7.28
   0 -11 -10  329.10    6.82
   0  10  10  322.27    8.28
   0 -10 -10  319.06    6.64
   0   9  10  346.68    8.67
   0  -9 -10  360.06    7.43
   0   8  10  288.96    5.97
   0  -8 -10  278.33    6.85
   0   7  10    4.97    0.46
   0  -7 -10    4.88    0.41
   0   6  10 1980.38   36.37
   0  -6 -10 1970.07   36.61
   0   5  10 1228.82   27.64
   0  -5 -10 1221.93   22.84
   0   4  10 1362.38   43.15
   0  -4 -10 1384.53   31.58
   0   3  10 1614.66   36.35
   0  -3 -10 1601.87   36.11
   0   1  10  407.18   13.26
   0  -1 -10  389.15   12.90
   0   0  10  509.62   16.12
   0   1 -10  370.06   11.89
   0  -4  10 1271.97   39.20
   0  -5  10 1192.35   38.35
   0  -6  10 1909.21   42.63
   0  -7  10    6.01    0.61
   0   7 -10    6.04    0.28
   0  -8  10  291.14   10.53
   0   8 -10  271.71    9.15
   0  -9  10  345.56   11.97
   0   9 -10  355.65    7.23
   0 -10  10  316.76   10.99
   0  10 -10  317.61    6.52
   0  11 -10  335.01    6.15
   0 -12  10  412.36   10.37
   0  12 -10  398.88    9.32
   0 -13  10    1.42    0.87
   0  13 -10    0.79    0.37
   0 -14  10    2.49    0.52
   0  14 -10    2.73    0.49
   0 -15  10  161.14    4.42
   0  15 -10  160.40    4.20
   0 -16  10  317.32    8.27
   0  16 -10  320.86    5.67
   0 -17  10  103.33    2.62
   0  17 -10  102.02    2.09
   0 -18  10   71.89    2.41
   0  18 -10   72.12    1.73
   0 -19  10    4.05    1.28
   0  19 -10    3.78    0.74
   0 -20  10  280.46   10.61
   0  20 -10  273.60    4.83
   0 -21  10    0.11    1.29
   0  21 -10   -0.68    1.04
   0 -22  10   42.64    3.82
   0  22 -10   44.18    1.51
   0 -23  10   38.64    2.36
   0  23 -10   31.63    1.62
   0 -24  10   96.22    2.92
   0  24 -10   94.34    2.21
   0 -25  10   12.98    2.15
   0  25 -10   11.95    1.69
   0 -26  10   45.49    2.62
   0  26 -10   41.21    1.87
   0  27 -10   -0.07    0.81
   0  24  11    1.58    1.24
   0 -24 -11    2.61    1.69
   0  23  11   31.20    1.70
   0 -23 -11   33.52    1.75
   0  22  11   21.67    1.41
   0 -22 -11   21.71    1.12
   0  21  11   12.70    1.27
   0 -21 -11   11.55    1.03
   0  20  11   57.68    1.83
   0 -20 -11   57.74    1.88
   0  19  11  141.18    4.00
   0 -19 -11  138.57    2.93
   0  18  11   59.96    1.80
   0 -18 -11   60.59    1.81
   0  17  11   99.07    3.34
   0 -17 -11   95.01    2.12
   0  16  11    0.74    0.68
   0 -16 -11    1.64    0.92
   0  15  11   90.22    2.40
   0 -15 -11   84.75    2.67
   0  14  11   51.62    1.43
   0 -14 -11   53.78    1.58
   0  13  11  109.85    2.32
   0 -13 -11  110.26    2.99
   0  12  11   45.10    1.27
   0 -12 -11   46.00    1.26
   0  11  11   48.58    1.46
   0 -11 -11   48.69    1.43
   0  10  11   39.97    1.22
   0 -10 -11   39.10    1.46
   0   9  11  274.57    5.55
   0  -9 -11  271.19    7.02
   0   8  11  614.46   14.06
   0  -8 -11  577.60   13.66
   0   7  11 1029.93   19.41
   0  -7 -11 1040.13   34.09
   0   6  11  527.74   10.05
   0  -6 -11  518.37   10.18
   0   5  11  359.38    7.23
   0  -5 -11  345.10    8.45
   0   4  11  141.29    5.42
   0  -4 -11  137.17    3.03
   0   3  11    4.30    0.61
   0  -3 -11    4.85    0.36
   0   2  11  110.62    4.28
   0   1  11  236.25    7.61
   0  -1 -11  246.35    8.90
   0   0  11    0.21    0.26
   0   0 -11    0.44    0.23
   0   6 -11  454.62   10.18
   0  -7  11  989.68   31.47
   0   7 -11  942.62   21.44
   0  -8  11  591.58   19.73
   0   8 -11  565.99   18.30
   0  -9  11  268.19    9.15
   0   9 -11  275.00    5.57
   0  10 -11   39.69    1.33
   0 -11  11   46.26    1.67
   0  11 -11   47.42    1.21
   0 -12  11   45.94    2.45
   0  12 -11   44.55    1.14
   0 -13  11  112.01    3.29
   0  13 -11  113.98    2.58
   0 -14  11   48.57    2.50
   0  14 -11   54.26    1.48
   0 -15  11   87.25    2.21
   0  15 -11   90.33    2.16
   0 -16  11    0.36    0.83
   0  16 -11    1.22    0.56
   0 -17  11   94.37    2.74
   0  17 -11   93.09    2.01
   0 -18  11   61.97    2.28
   0  18 -11   61.96    1.79
   0 -19  11  145.41    4.14
   0  19 -11  149.95    4.52
   0 -20  11   59.64    2.00
   0  20 -11   60.64    1.84
   0 -21  11   14.58    1.33
   0  21 -11   12.38    1.09
   0 -22  11   24.89    2.30
   0  22 -11   27.64    1.81
   0 -23  11   31.14    2.37
   0  23 -11   30.93    1.95
   0 -24  11    1.18    1.94
   0  24 -11    1.11    1.38
   0 -25  11    7.30    1.83
   0  25 -11    6.99    1.22
   0 -26  11   -1.24    1.58
   0  26 -11   -0.80    1.81
   0  24  12    5.21    1.67
   0 -24 -12    6.88    1.31
   0  23  12    0.06    1.54
   0 -23 -12   -0.46    1.09
   0  22  12   80.45    2.33
   0 -22 -12   78.71    2.28
   0  21  12   12.47    1.18
   0 -21 -12   11.26    1.52
   0  20  12  127.75    3.22
   0 -20 -12  131.90    3.18
   0  19  12    0.10    1.04
   0 -19 -12    1.20    1.04
   0  18  12  219.07    4.79
   0 -18 -12  219.18    4.15
   0  17  12   20.47    1.04
   0 -17 -12   20.24    1.45
   0  16  12    0.15    0.77
   0 -16 -12    0.73    0.87
   0  15  12   44.12    1.48
   0 -15 -12   46.07    1.43
   0  14  12  281.74    7.97
   0 -14 -12  267.78    5.19
   0  13  12   44.38    1.48
   0 -13 -12   42.71    1.16
   0  12  12  435.50    8.63
   0 -12 -12  432.57    9.07
   0  11  12    7.49    0.70
   0 -11 -12    7.30    0.63
   0  10  12  505.15   10.47
   0 -10 -12  496.41   10.10
   0   9  12  460.15   11.14
   0  -9 -12  455.94    9.56
   0   8  12   37.95    1.17
   0  -8 -12   37.41    1.06
   0   7  12  292.89    7.38
   0  -7 -12  312.12   10.72
   0   6  12 1014.23   23.40
   0  -6 -12 1008.19   18.62
   0   5  12  119.19    4.40
   0  -5 -12  114.10    4.90
   0   3  12  767.96   25.42
   0  -3 -12  754.50   25.82
   0   2  12  160.12    5.77
   0  -2 -12  154.11    5.83
   0   1  12  163.35    5.88
   0  -1 -12  159.92    5.93
   0   8 -12   34.87    1.20
   0  -9  12  456.12   11.09
   0   9 -12  445.85    8.62
   0 -10  12  502.81   11.85
   0  10 -12  494.70    8.44
   0  11 -12    7.18    0.48
   0 -12  12  438.79   14.36
   0  12 -12  431.67    8.51
   0 -13  12   44.90    2.56
   0  13 -12   46.01    1.22
   0 -14  12  278.25    7.46
   0  14 -12  278.03    5.79
   0 -15  12   42.22    2.82
   0  15 -12   46.12    1.69
   0 -16  12    1.85    0.96
   0  16 -12    0.10    0.51
   0 -17  12   19.92    1.82
   0  17 -12   21.69    1.05
   0 -18  12  220.30    5.92
   0  18 -12  224.31    4.90
   0 -19  12    1.52    1.52
   0  19 -12    0.68    0.87
   0 -20  12  137.17    4.40
   0  20 -12  135.01    3.45
   0 -21  12   13.09    2.62
   0  21 -12   12.57    1.10
   0 -22  12   83.30    3.15
   0  22 -12   81.29    2.99
   0 -23  12   -1.96    3.13
   0  23 -12   -0.16    1.18
   0 -24  12   10.61    3.96
   0  24 -12    8.51    1.38
   0 -25  12   14.21    2.38
   0  25 -12    9.69    1.34
   0 -26  12   17.29    1.88
   0  24  13    0.06    2.08
   0 -24 -13   -0.53    1.69
   0  23  13    2.73    1.31
   0 -23 -13    3.38    1.56
   0  22  13   22.50    2.41
   0 -22 -13   19.84    1.34
   0  21  13    2.21    1.40
   0 -21 -13    2.85    1.26
   0  20  13   44.57    1.56
   0 -20 -13   46.75    1.60
   0  19  13   40.05    1.55
   0 -19 -13   40.41    1.60
   0  18  13  182.54    4.33
   0 -18 -13  187.39    5.38
   0  17  13   51.20    1.50
   0 -17 -13   54.34    2.09
   0  16  13  106.52    2.74
   0 -16 -13  103.48    3.10
   0  15  13  131.88    2.85
   0 -15 -13  133.18    2.74
   0  14  13  224.30    4.37
   0 -14 -13  222.97    4.91
   0  13  13  150.82    3.10
   0 -13 -13  155.26    4.33
   0  12  13   32.17    1.28
   0 -12 -13   33.65    1.18
   0  11  13   17.56    1.07
   0 -11 -13   18.71    0.84
   0  10  13    1.21    0.51
   0 -10 -13    2.41    1.03
   0   9  13   22.52    1.04
   0  -9 -13   22.01    1.03
   0   8  13  298.46    6.18
   0  -8 -13  296.34    6.12
   0   7  13  215.83    9.04
   0  -7 -13  222.85    5.96
   0   6  13  354.13    8.86
   0  -6 -13  354.76    9.02
   0   5  13  267.94    6.76
   0  -5 -13  263.85    5.42
   0   4  13   68.79    2.00
   0  -4 -13   69.46    2.15
   0   3  13   44.39    1.91
   0  -3 -13   45.03    1.40
   0   2  13  154.87    5.44
   0  -2 -13  152.25    6.01
   0   1  13   34.91    1.44
   0   0  13   -0.07    0.24
   0  -8  13  274.33    9.30
   0   8 -13  292.11   10.76
   0  -9  13   20.55    0.89
   0   9 -13   20.03    0.65
   0 -10  13    0.78    0.73
   0  10 -13    1.27    0.26
   0 -11  13   17.28    0.97
   0  11 -13   18.08    0.65
   0  12 -13   32.08    0.90
   0 -13  13  147.68    6.26
   0  13 -13  153.65    4.41
   0 -14  13  228.08    9.16
   0  14 -13  230.12    5.18
   0 -15  13  138.44    3.99
   0  15 -13  137.33    3.78
   0 -16  13   97.97    3.01
   0  16 -13  100.22    2.46
   0 -17  13   55.29    3.13
   0  17 -13   54.49    1.50
   0  18 -13  190.02    4.48
   0 -19  13   44.40    3.74
   0  19 -13   42.34    1.85
   0 -20  13   51.90    2.07
   0  20 -13   48.30    1.53
   0 -21  13    0.00    1.68
   0  21 -13    1.19    0.82
   0 -22  13   18.22    2.50
   0  22 -13   22.25    1.31
   0 -23  13    7.13    2.80
   0  23 -13    4.35    1.15
   0 -24  13   -1.13    4.18
   0  24 -13   -0.16    1.34
   0  25 -13   24.77    3.63
   0  23  14   21.30    2.91
   0 -23 -14   14.52    2.27
   0  22  14   62.08    1.92
   0 -22 -14   60.53    2.12
   0  21  14    7.81    1.96
   0 -21 -14    5.86    1.20
   0  20  14   79.12    2.74
   0 -20 -14   84.97    2.90
   0  19  14    0.70    1.08
   0 -19 -14    0.22    0.94
   0  18  14   21.65    1.99
   0 -18 -14   24.39    1.25
   0  17  14   18.19    1.22
   0 -17 -14   18.01    1.10
   0  16  14  271.66    5.81
   0 -16 -14  275.61    5.69
   0  15  14   45.36    1.59
   0 -15 -14   46.89    1.86
   0  14  14  285.44    5.85
   0 -14 -14  285.34    5.83
   0  13  14   16.91    0.99
   0 -13 -14   17.95    1.06
   0  12  14  465.71   11.02
   0 -12 -14  453.08    8.30
   0  11  14    0.41    0.76
   0 -11 -14    0.54    0.49
   0  10  14   18.79    1.14
   0 -10 -14   20.64    0.87
   0   9  14   10.51    0.73
   0  -9 -14   11.66    0.64
   0   8  14 1217.20   22.92
   0  -8 -14 1174.84   27.51
   0   7  14  243.57    6.45
   0  -7 -14  246.28    6.66
   0   6  14  264.53    6.60
   0  -6 -14  265.83    5.61
   0   5  14  160.41    5.90
   0  -5 -14  158.60    6.01
   0   4  14  339.86   11.82
   0  -4 -14  358.73   11.96
   0   3  14    7.15    0.73
   0   2  14 1463.18   45.69
   0  -2 -14 1455.12   47.77
   0   1  14   63.53    2.50
   0  -1 -14   56.33    2.13
   0   0  14  632.51   19.93
   0  -8  14 1112.09   35.93
   0 -10  14   19.46    1.37
   0  10 -14   16.41    0.60
   0 -11  14    0.12    0.61
   0  11 -14    0.40    0.28
   0 -12  14  445.46   14.85
   0  12 -14  439.47   11.34
   0 -13  14   16.89    1.11
   0  13 -14   16.64    0.73
   0 -14  14  290.27    7.51
   0  14 -14  290.35    5.42
   0 -15  14   47.65    1.90
   0  15 -14   46.42    1.60
   0 -16  14  301.04   11.55
   0  16 -14  284.13    7.89
   0 -17  14   17.02    2.34
   0  17 -14   18.56    1.24
   0 -18  14   24.93    1.83
   0  18 -14   23.49    1.23
   0 -19  14    2.16    2.28
   0  19 -14    0.78    1.16
   0 -20  14   87.53    3.48
   0  20 -14   85.95    2.30
   0 -21  14    9.64    2.24
   0  21 -14    7.84    1.25
   0 -22  14   61.51    3.92
   0  22 -14   65.42    1.74
   0 -23  14   15.15    4.34
   0  23 -14   15.84    1.59
   0 -24  14   32.63    3.70
   0  24 -14   29.84    3.99
   0 -25  14    0.75    2.66
   0  23  15   37.29    2.92
   0 -23 -15   38.52    2.76
   0  22  15    1.36    1.92
   0 -22 -15    1.67    1.28
   0  21  15    2.28    1.37
   0 -21 -15    2.25    1.35
   0  20  15    1.14    2.46
   0 -20 -15    1.21    1.13
   0  19  15   13.61    1.46
   0 -19 -15   12.96    1.45
   0  18  15   12.57    1.16
   0 -18 -15   10.57    1.09
   0  17  15   41.02    2.09
   0 -17 -15   43.56    1.62
   0  16  15    3.48    1.03
   0 -16 -15    5.18    0.98
   0  15  15    0.05    1.31
   0 -15 -15   -0.03    0.82
   0  14  15   90.03    2.71
   0 -14 -15   92.12    2.80
   0  13  15  236.89    4.38
   0 -13 -15  230.62    6.38
   0  12  15  213.56    4.62
   0 -12 -15  215.78    6.20
   0  11  15   42.54    1.27
   0 -11 -15   47.32    2.57
   0  10  15    7.14    1.44
   0 -10 -15    8.55    0.63
   0   9  15   27.94    1.04
   0  -9 -15   25.91    1.55
   0   8  15    5.58    0.60
   0  -8 -15    5.59    0.65
   0   7  15   32.46    1.02
   0  -7 -15   33.96    1.06
   0   6  15  333.52    8.07
   0  -6 -15  337.35    7.08
   0   5  15  282.63    9.82
   0  -5 -15  275.20    5.63
   0   4  15    8.46    0.82
   0  -4 -15    9.36    0.92
   0   3  15   79.63    3.08
   0  -3 -15   81.02    3.63
   0   2  15  687.19   21.90
   0   1  15  192.90    6.59
   0 -11  15   43.61    2.05
   0  11 -15   44.13    2.30
   0 -12  15  216.06    7.98
   0  12 -15  201.53    5.63
   0  13 -15  223.96    5.81
   0  14 -15   90.33    2.95
   0 -15  15    0.31    1.63
   0  15 -15    0.67    0.71
   0 -16  15    4.65    2.04
   0  16 -15    5.04    0.86
   0 -17  15   50.02    3.36
   0  17 -15   42.35    1.96
   0  18 -15   14.11    1.00
   0 -19  15   13.20    1.72
   0  19 -15   13.07    1.45
   0 -20  15    1.35    2.93
   0  20 -15    1.60    1.25
   0 -21  15    2.35    1.91
   0  21 -15    2.38    1.45
   0 -22  15    1.04    4.47
   0  22 -15    2.01    1.45
   0 -23  15   28.51    3.13
   0  23 -15   33.36    2.63
   0 -24  15   13.43    2.93
   0  24 -15   15.52    2.80
   0  22  16   33.27    3.83
   0 -22 -16   29.06    2.21
   0  21  16   22.69    2.09
   0 -21 -16   18.68    2.17
   0  20  16   85.73    2.59
   0 -20 -16   76.61    1.99
   0  19  16    3.78    1.36
   0 -19 -16    3.18    1.23
   0  18  16  119.09    3.01
   0 -18 -16  109.78    5.08
   0  17  16    2.47    1.38
   0 -17 -16    2.95    0.90
   0  16  16    7.95    1.28
   0 -16 -16    6.77    1.08
   0  15  16    0.18    0.90
   0 -15 -16   -0.14    0.92
   0  14  16  433.58   10.80
   0 -14 -16  430.43    7.49
   0  13  16   20.44    1.75
   0 -13 -16   24.60    1.51
   0  12  16   98.25    2.60
   0 -12 -16  101.64    4.86
   0  11  16  129.23    3.75
   0 -11 -16  131.36    3.06
   0  10  16  332.39    8.91
   0 -10 -16  342.70    7.24
   0   9  16   61.20    2.13
   0  -9 -16   67.83    2.28
   0   8  16   39.16    2.09
   0  -8 -16   41.66    1.66
   0   7  16    8.73    0.77
   0  -7 -16    9.61    0.83
   0   6  16  262.82    9.07
   0  -6 -16  259.31    8.86
   0   5  16    3.24    0.92
   0  -5 -16    3.22    0.79
   0   4  16  550.23   17.68
   0  -4 -16  546.90   19.55
   0   3  16    1.28    0.62
   0   2  16    6.07    0.68
   0   1  16  126.28    4.60
   0 -10  16  319.64   10.64
   0 -11  16  122.27    4.94
   0 -12  16   96.22    4.11
   0 -13  16   21.88    1.79
   0  13 -16   21.82    1.81
   0 -14  16  429.21   14.82
   0  14 -16  389.87    9.99
   0 -15  16   -0.67    1.60
   0  15 -16    0.06    0.60
   0 -16  16    7.37    2.19
   0  16 -16    7.63    0.81
   0 -17  16    3.69    2.38
   0  17 -16    3.79    1.06
   0 -18  16  127.25    3.95
   0  18 -16  121.63    3.17
   0 -19  16    5.08    2.28
   0  19 -16    5.13    1.61
   0 -20  16   83.43    4.89
   0  20 -16   79.55    2.76
   0 -21  16   33.04    4.39
   0  21 -16   18.61    2.12
   0 -22  16   32.80    4.82
   0  22 -16   26.11    2.61
   0 -22 -17   -0.53    1.92
   0  21  17   -0.14    1.47
   0 -21 -17   -0.26    1.56
   0  20  17    4.47    1.26
   0 -20 -17    0.37    1.44
   0  19  17    0.67    1.47
   0 -19 -17    1.92    1.24
   0  18  17    1.50    1.46
   0 -18 -17    1.05    1.18
   0  17  17    1.14    1.24
   0 -17 -17    1.20    1.54
   0  16  17   -0.72    1.35
   0 -16 -17    1.26    1.02
   0  15  17   27.99    1.59
   0 -15 -17   27.20    1.19
   0  14  17   23.64    1.30
   0 -14 -17   22.86    1.56
   0  13  17   45.09    2.04
   0 -13 -17   45.04    1.45
   0  12  17   20.49    1.17
   0 -12 -17   19.71    1.38
   0  11  17  224.52    6.30
   0 -11 -17  234.60    5.25
   0  10  17   27.48    2.33
   0 -10 -17   25.81    1.93
   0   9  17    2.79    0.83
   0  -9 -17    4.89    0.85
   0   8  17    0.25    0.62
   0  -8 -17    1.11    0.67
   0   7  17   21.28    1.63
   0  -7 -17   21.85    1.37
   0   6  17    2.85    0.55
   0   5  17   85.55    3.58
   0  -5 -17   86.82    3.38
   0   4  17   93.61    3.72
   0  -4 -17   92.45    4.32
   0   3  17   68.35    2.88
   0  -3 -17   75.47    4.11
   0   2  17    6.12    0.70
   0 -12  17   19.19    1.42
   0 -13  17   43.71    2.40
   0 -14  17   23.29    1.38
   0  14 -17   23.36    2.11
   0 -15  17   26.97    2.40
   0 -16  17    1.20    1.97
   0  16 -17    0.26    0.53
   0 -17  17    0.71    2.16
   0  17 -17    0.90    0.85
   0 -18  17    2.71    3.00
   0  18 -17   -0.04    1.07
   0 -19  17    2.32    2.10
   0  19 -17    2.24    1.08
   0 -20  17    0.42    2.11
   0 -21  17   -1.22    3.52
   0  22  18   11.17    3.16
   0  21  18   19.83    4.26
   0 -21 -18   17.57    2.59
   0  20  18   31.59    2.42
   0 -20 -18   30.05    1.64
   0  19  18    6.16    2.47
   0 -19 -18    6.80    1.64
   0  18  18   98.38    3.36
   0 -18 -18   96.37    2.54
   0  17  18    7.69    1.61
   0 -17 -18    8.99    1.60
   0  16  18  187.49    5.68
   0 -16 -18  187.12    4.22
   0  15  18    0.70    1.32
   0 -15 -18   -1.37    2.32
   0  14  18   31.74    1.99
   0 -14 -18   25.27    2.45
   0  13  18   42.76    2.61
   0 -13 -18   45.30    1.65
   0  12  18  235.82    5.19
   0 -12 -18  244.25    6.27
   0  11  18   93.07    2.55
   0 -11 -18   97.94    3.12
   0  10  18  219.37    5.88
   0 -10 -18  218.76    6.12
   0   9  18   94.23    3.97
   0  -9 -18   98.58    3.11
   0   8  18  176.08    6.14
   0  -8 -18  164.80    4.64
   0   7  18   17.78    1.60
   0  -7 -18   19.79    1.05
   0   6  18  259.34    9.59
   0  -6 -18  249.47    5.31
   0   5  18   81.61    3.41
   0   4  18  153.41    7.07
   0   3  18   85.71    3.78
   0   2  18  445.35   15.07
   0 -14  18   22.49    2.17
   0 -15  18    0.13    1.52
   0 -16  18  173.62    6.48
   0 -17  18    6.97    2.57
   0 -18  18   91.77    4.79
   0 -19  18    4.95    2.70
   0  19 -18    7.31    3.01
   0 -20 -19   -0.87    3.38
   0  19  19    6.69    2.52
   0 -19 -19    2.57    1.61
   0  18  19    8.55    2.45
   0 -18 -19    7.86    1.85
   0  17  19    4.17    1.89
   0 -17 -19    4.84    1.61
   0  16  19   15.14    1.70
   0 -16 -19   10.17    1.62
   0  15  19    0.29    1.34
   0 -15 -19    1.13    1.24
   0  14  19   10.62    1.89
   0 -14 -19    9.11    1.38
   0  13  19   18.91    1.51
   0 -13 -19   17.40    1.18
   0  12  19   21.60    1.36
   0 -12 -19   21.26    1.61
   0  11  19   88.83    3.28
   0  10  19   82.39    3.99
   0 -10 -19   76.31    2.24
   0   9  19    8.56    1.69
   0  -9 -19    6.30    0.98
   0   8  19    3.34    1.56
   0  -8 -19    2.98    0.87
   0   7  19    0.44    1.18
   0  -7 -19   -0.60    1.05
   0   6  19    1.18    1.08
   0   5  19   24.13    1.68
   0   4  19   18.73    1.64
   0   3  19   27.45    1.64
   0 -15  19    0.81    1.99
   0 -17  19    1.11    1.51
   0  19  20   15.50    2.83
   0 -19 -20   14.35    3.91
   0  18  20   70.43    2.50
   0 -18 -20   67.65    2.78
   0  17  20    2.78    2.24
   0 -17 -20    3.07    1.81
   0  16  20   24.35    2.84
   0 -16 -20   22.79    1.80
   0  15  20   11.67    2.01
   0 -15 -20   10.05    1.44
   0  14  20  117.54    3.83
   0 -14 -20  127.79    3.13
   0  13  20    0.05    1.31
   0 -13 -20    0.60    1.44
   0  12  20   13.54    2.72
   0 -12 -20   13.13    1.62
   0  11  20   41.91    2.23
   0 -11 -20   37.63    2.16
   0  10  20  150.97    6.43
   0 -10 -20  155.06    5.84
   0   9  20   55.47    2.42
   0  -9 -20   48.72    2.02
   0   8  20  176.10    4.90
   0  -8 -20  175.77    4.58
   0   7  20   12.41    1.72
   0   6  20   45.60    2.50
   0   5  20    1.45    1.13
   0   4  20  178.38    6.69
   0  18  21    0.61    3.66
   0  17  21   14.86    2.33
   0 -17 -21   23.34    3.56
   0  16  21   -0.59    2.78
   0  15  21    5.62    2.07
   0 -15 -21   -0.40    1.87
   0  14  21    7.18    2.11
   0 -14 -21    7.51    3.29
   0  13  21    2.74    2.32
   0 -13 -21    3.55    1.80
   0  12  21    2.55    2.77
   0 -12 -21    1.67    1.84
   0  11  21   45.72    3.58
   0 -11 -21   41.94    1.99
   0  10  21    0.09    2.17
   0 -10 -21   -0.38    1.85
   0   9  21   22.99    2.70
   0  -9 -21   19.02    1.88
   0   8  21   32.54    2.44
   0   7  21    0.55    1.74
   0   6  21   78.03    3.71
   0   5  21   96.83    4.19
   0   4  21    3.42    1.05
   0  16  22   62.11    3.39
   0 -16 -22   62.92    4.81
   0  15  22   10.83    4.47
   0 -15 -22   15.25    3.74
   0  14  22   32.93    4.69
   0 -14 -22   26.84    4.02
   0  13  22    3.81    2.18
   0 -13 -22    2.02    2.99
   0  12  22   97.96    5.77
   0 -12 -22   97.48    3.35
   0  11  22    0.18    2.80
   0 -11 -22   -0.84    2.56
   0  10  22   63.83    3.47
   0 -10 -22   65.97    4.13
   0   9  22   12.23    1.98
   0  -9 -22   13.71    2.26
   0   8  22   81.39    3.30
   0  -8 -22   89.33    5.00
   0   7  22  104.70    4.61
   0   6  22  136.22    5.85
   0   5  22    7.06    1.49
   0  12  23   -0.93    3.76
   0  11  23   21.91    3.68
   0  10  23    6.86    3.01
   0   9  23    6.59    2.91
   0   8  23   14.09    2.16
   0   7  23   12.36    2.33
   0   6  23   23.23    2.19
  -1   6  24    2.55    2.69
  -1   7  24  137.64    7.10
  -1   8  24   13.89    3.13
  -1   5  23   55.54    3.93
  -1   6  23   29.08    3.24
   1  -7 -23    0.09    2.24
  -1   7  23    4.14    2.21
  -1   8  23   29.42    2.89
  -1   9  23    2.67    2.93
  -1  10  23    5.92    3.32
   1 -11 -23   25.86    2.36
  -1  11  23   20.58    2.47
  -1  12  23    8.15    3.98
  -1  13  23   -1.90    3.51
   1 -14 -23    6.51    3.72
  -1  14  23    1.00    2.67
  -1   4  22  121.46    4.63
  -1   5  22  193.36    6.57
  -1   6  22   -0.46    1.78
   1  -7 -22   15.59    2.28
  -1   7  22   17.91    2.19
   1  -8 -22  117.17    4.35
  -1   8  22  102.76    3.55
   1  -9 -22  150.19    7.10
  -1   9  22  156.60    6.78
   1 -10 -22    9.76    1.62
  -1  10  22   15.39    2.86
   1 -11 -22   58.86    1.91
  -1  11  22   58.57    3.83
   1 -12 -22    0.00    1.81
  -1  12  22    1.48    2.01
   1 -13 -22   29.06    1.93
  -1  13  22   28.22    2.78
  -1  14  22    5.18    2.29
   1 -15 -22   23.52    3.67
  -1  15  22   22.97    2.83
  -1  16  22    6.04    3.02
   1 -17 -22   71.30    6.89
  -1  17  22   65.32    4.74
   1 -18 -22   -0.17    3.08
  -1  18  22   -0.66    4.62
  -1   3  21   59.85    3.86
  -1   4  21    3.51    1.01
  -1   5  21    4.12    1.39
   1  -6 -21   76.89    3.69
  -1   6  21   74.35    3.76
   1  -7 -21   33.96    2.55
  -1   7  21   28.97    2.27
   1  -8 -21    2.92    1.07
  -1   8  21    2.36    1.88
   1  -9 -21    0.23    0.88
  -1   9  21   -0.61    1.75
   1 -10 -21    0.94    0.90
  -1  10  21    1.24    1.27
   1 -11 -21   50.64    2.21
  -1  11  21   44.43    2.41
   1 -12 -21   28.72    2.15
  -1  12  21   25.33    2.15
   1 -13 -21   12.19    1.60
  -1  13  21   12.91    2.17
   1 -14 -21   78.78    4.19
  -1  14  21   82.01    3.94
   1 -15 -21    8.74    2.01
  -1  15  21    9.25    1.77
   1 -16 -21   -0.93    1.83
  -1  16  21   -0.94    2.42
   1 -17 -21    7.82    2.29
  -1  17  21    9.05    1.81
  -1  18  21   12.09    2.04
  -1 -16  20    3.00    2.81
   1  -3 -20  355.87   12.08
  -1   3  20  343.49   12.67
  -1   4  20   44.38    2.39
   1  -5 -20  205.24    8.34
  -1   5  20  185.50    7.85
   1  -6 -20    7.46    1.34
  -1   6  20    8.15    1.55
   1  -7 -20  113.90    3.62
  -1   7  20  121.09    5.13
   1  -8 -20   97.02    2.73
  -1   8  20   90.93    4.09
   1  -9 -20    2.11    1.05
  -1   9  20    0.90    0.97
   1 -10 -20   64.38    2.56
  -1  10  20   62.68    2.50
   1 -11 -20  170.95    4.80
  -1  11  20  161.11    3.84
   1 -12 -20    4.71    1.14
  -1  12  20    3.18    1.45
   1 -13 -20   58.53    2.10
  -1  13  20   53.32    2.82
   1 -14 -20    6.49    1.21
  -1  14  20    7.07    2.66
   1 -15 -20   32.93    2.38
  -1  15  20   35.02    2.68
   1 -16 -20    6.92    1.64
  -1  16  20   10.07    2.15
   1 -17 -20   10.48    1.61
  -1  17  20   14.21    1.96
   1 -18 -20   10.57    1.51
  -1  18  20   11.40    3.26
   1 -19 -20   28.50    1.46
  -1  19  20   29.57    1.96
  -1 -18  19    7.11    1.83
  -1 -17  19    1.45    1.23
  -1 -16  19   -0.17    2.15
  -1 -14  19   47.98    3.02
   1  -2 -19   10.58    0.94
  -1   2  19    9.78    0.97
   1  -3 -19   43.87    2.19
  -1   3  19   41.59    2.00
  -1   4  19    5.08    0.94
  -1   5  19    7.91    1.25
   1  -6 -19   18.31    1.59
  -1   6  19   21.63    1.78
   1  -7 -19    0.66    0.69
  -1   7  19    0.27    1.31
   1  -8 -19    6.43    0.96
  -1   8  19    4.44    0.97
   1  -9 -19    1.50    0.73
  -1   9  19    1.37    1.45
   1 -10 -19    0.55    0.81
  -1  10  19    0.83    0.97
   1 -11 -19   43.98    1.90
  -1  11  19   43.26    2.85
   1 -12 -19   41.45    1.92
  -1  12  19   42.98    1.67
   1 -13 -19  122.32    3.27
  -1  13  19  120.71    3.72
   1 -14 -19   55.32    2.36
  -1  14  19   51.53    2.14
   1 -15 -19    0.55    1.09
  -1  15  19    0.50    1.28
   1 -16 -19    2.28    1.32
  -1  16  19    3.32    1.45
   1 -17 -19    0.17    1.27
  -1  17  19   -0.80    1.99
   1 -18 -19    0.93    1.24
  -1  18  19    0.03    1.12
   1 -19 -19   10.79    1.31
  -1  19  19    9.83    2.54
   1 -20 -19    0.33    1.52
  -1  20  19    1.00    2.97
  -1  21  19    1.79    3.38
  -1 -20  18   -0.34    2.80
  -1 -19  18   18.69    3.13
   1  18 -18    7.21    1.97
  -1 -18  18    8.01    3.04
   1  17 -18   32.49    1.27
  -1 -17  18   38.05    2.46
   1  16 -18   14.66    1.56
  -1 -16  18   13.12    1.76
  -1 -15  18  118.80    5.11
  -1 -14  18  154.29    5.66
  -1   1  18  687.62   22.04
  -1   2  18   93.46    3.95
   1  -3 -18   28.87    1.86
  -1   3  18   30.76    1.78
   1  -4 -18  142.47    5.89
  -1   4  18  136.75    5.63
   1  -5 -18  134.34    5.28
  -1   5  18  128.47    4.84
   1  -6 -18    3.04    0.99
  -1   6  18    3.38    0.68
   1  -7 -18  435.20    8.52
  -1   7  18  441.04   10.89
   1  -8 -18    6.34    1.31
  -1   8  18    5.30    1.06
   1  -9 -18  412.14   10.41
  -1   9  18  395.11   10.22
   1 -10 -18    8.49    0.82
  -1  10  18    6.96    0.84
   1 -11 -18   19.05    1.37
  -1  11  18   20.77    1.36
   1 -12 -18   52.51    1.78
  -1  12  18   53.32    2.76
   1 -13 -18  170.94    3.77
  -1  13  18  167.69    4.75
   1 -14 -18  148.32    5.79
  -1  14  18  154.89    4.54
   1 -15 -18  122.58    3.15
  -1  15  18  119.62    4.24
  -1  16  18   14.94    1.51
   1 -17 -18   36.29    1.78
  -1  17  18   35.94    2.05
   1 -18 -18    9.06    1.68
  -1  18  18    7.06    1.38
   1 -19 -18   20.02    2.07
  -1  19  18   19.11    1.92
   1 -20 -18    0.38    1.59
  -1  20  18    0.46    1.86
   1 -21 -18    0.95    1.65
  -1  21  18    8.72    2.08
  -1  22  18   -0.83    2.58
   1  21 -17   36.14    3.16
  -1 -21  17   34.38    4.14
   1  20 -17    0.77    2.26
  -1 -20  17   -0.60    3.05
   1  19 -17    0.55    1.06
  -1 -19  17    2.57    3.00
   1  18 -17    0.66    1.07
  -1 -18  17    4.63    2.94
   1  17 -17   29.35    1.38
  -1 -17  17   27.39    2.79
   1  16 -17   22.77    1.39
   1  15 -17    7.51    0.96
  -1 -15  17    7.46    1.75
   1  14 -17   35.26    1.50
  -1 -14  17   37.55    1.89
   1  13 -17  211.99    5.64
  -1 -12  17   13.12    1.40
   1   0 -17    0.16    0.39
   1  -2 -17   51.61    2.38
  -1   2  17   55.93    2.28
   1  -3 -17    3.99    0.66
  -1   3  17    3.84    0.75
   1  -4 -17  114.59    3.47
  -1   4  17  116.85    4.91
   1  -5 -17    0.93    0.51
  -1   5  17    0.72    0.50
   1  -6 -17   33.17    1.04
  -1   6  17   30.56    1.73
   1  -7 -17   13.79    0.67
  -1   7  17   14.27    1.47
   1  -8 -17   39.09    1.29
  -1   8  17   40.43    1.40
   1  -9 -17   10.41    0.91
  -1   9  17   10.67    0.99
   1 -10 -17   15.76    1.03
  -1  10  17   16.20    1.16
   1 -11 -17   44.98    1.83
  -1  11  17   44.58    1.39
   1 -12 -17   14.13    1.00
  -1  12  17   14.67    1.25
   1 -13 -17  229.07    5.05
  -1  13  17  230.58    6.03
   1 -14 -17   39.99    1.74
  -1  14  17   38.98    1.52
   1 -15 -17    8.87    1.19
  -1  15  17    9.67    1.14
   1 -16 -17   22.67    1.21
  -1  16  17   23.52    1.78
   1 -17 -17   28.22    1.30
  -1  17  17   28.54    1.69
   1 -18 -17   -0.78    0.98
  -1  18  17   -1.22    1.46
   1 -19 -17   -0.19    1.19
  -1  19  17    1.34    1.57
   1 -20 -17    0.31    1.68
  -1  20  17    3.49    1.78
   1 -21 -17   28.03    1.47
  -1  21  17   32.22    2.34
   1 -22 -17    2.05    1.85
  -1  22  17    3.70    3.71
   1  23 -16    4.11    2.95
  -1 -23  16    1.69    4.16
   1  22 -16    4.05    2.96
  -1 -22  16    2.93    2.79
   1  21 -16   84.31    2.40
  -1 -21  16   82.48    4.68
   1  20 -16   12.07    1.82
  -1 -20  16    9.09    3.22
   1  19 -16   52.60    2.42
   1  18 -16   38.54    1.57
  -1 -18  16   39.01    2.23
   1  17 -16  219.59    6.42
  -1 -17  16  215.05    5.91
   1  16 -16  229.45    5.48
   1  15 -16   51.21    1.60
  -1 -15  16   52.37    2.18
   1  14 -16   40.58    1.69
  -1 -14  16   38.22    2.54
   1  13 -16   23.50    0.97
  -1 -13  16   23.68    1.90
   1  12 -16    5.58    0.51
   1  11 -16  800.20   18.32
  -1 -11  16  867.62   27.44
  -1 -10  16    9.26    1.13
  -1  -8  16    3.94    0.64
   1  -1 -16   80.15    3.04
  -1   1  16   84.47    3.14
   1  -2 -16    0.70    0.49
  -1   2  16    0.80    0.58
   1  -3 -16  313.68   11.17
  -1   3  16  305.20   10.23
   1  -4 -16   90.65    2.72
  -1   4  16   85.86    3.35
   1  -5 -16  334.20    8.34
  -1   5  16  327.94    8.37
   1  -6 -16   27.05    1.08
  -1   6  16   26.08    1.63
   1  -7 -16  470.48    9.60
  -1   7  16  459.43   11.04
   1  -8 -16    7.23    0.59
  -1   8  16    7.40    1.32
   1  -9 -16   19.85    1.11
  -1   9  16   20.28    1.85
   1 -10 -16   10.52    0.97
  -1  10  16    9.79    0.85
   1 -11 -16  839.98   27.50
  -1  11  16  846.82   16.17
   1 -12 -16    6.68    0.83
  -1  12  16    7.38    1.06
   1 -13 -16   22.61    1.30
  -1  13  16   23.16    1.05
   1 -14 -16   42.92    1.61
  -1  14  16   43.26    1.46
   1 -15 -16   51.45    2.22
  -1  15  16   48.99    1.56
   1 -16 -16  223.03    4.84
  -1  16  16  219.52    6.40
   1 -17 -16  204.87    5.92
  -1  17  16  214.58    4.24
   1 -18 -16   41.24    1.67
  -1  18  16   40.93    1.66
   1 -19 -16   48.96    1.73
  -1  19  16   48.59    1.89
   1 -20 -16   10.64    1.18
  -1  20  16    8.65    1.85
   1 -21 -16   82.79    2.70
  -1  21  16   84.63    2.95
   1 -22 -16    1.59    1.56
  -1  22  16    1.15    4.02
  -1 -24  15    2.38    1.95
   1  23 -15    0.73    3.02
  -1 -23  15    0.58    2.43
   1  22 -15    5.90    1.31
  -1 -22  15    6.06    3.30
   1  21 -15    2.91    1.22
  -1 -21  15    5.29    3.25
   1  20 -15    0.99    1.24
  -1 -20  15   -0.52    2.06
   1  19 -15    1.57    1.33
  -1 -19  15    2.08    1.83
   1  18 -15   55.10    1.64
  -1 -18  15   68.03    3.75
   1  17 -15   17.53    1.24
  -1 -17  15   17.66    1.58
   1  16 -15    0.25    1.17
  -1 -16  15   -0.25    1.20
   1  15 -15   10.03    0.76
   1  14 -15    3.82    0.75
  -1 -14  15    4.27    1.49
   1  13 -15   10.26    0.82
  -1 -13  15   10.62    1.09
   1  12 -15   40.24    1.59
  -1 -12  15   37.28    2.23
   1  11 -15   38.86    1.18
  -1 -11  15   34.29    1.96
   1  10 -15    1.90    0.35
   1   9 -15   30.15    1.09
  -1  -9  15   31.99    1.18
   1   8 -15  127.75    4.51
  -1  -8  15  139.73    4.84
   1   2 -15   30.49    1.54
   1   1 -15  738.43   24.45
  -1  -1  15  738.50   23.52
   1   0 -15    0.56    0.33
  -1   0  15   -0.23    0.47
   1  -1 -15  765.42   24.98
  -1   1  15  750.11   23.76
   1  -2 -15   32.27    1.61
  -1   2  15   28.77    1.43
   1  -3 -15    2.05    0.35
  -1   3  15    2.42    0.64
   1  -4 -15  462.30   15.27
  -1   4  15  467.34   15.54
   1  -5 -15   67.35    1.75
  -1   5  15   64.99    2.79
   1  -6 -15  492.49   12.08
  -1   6  15  489.92   11.65
   1  -7 -15   83.18    2.16
  -1   7  15   84.13    3.82
   1  -8 -15  142.48    4.08
  -1   8  15  138.98    3.96
   1  -9 -15   32.24    1.88
  -1   9  15   32.25    1.19
   1 -10 -15    1.53    0.52
  -1  10  15    1.81    0.53
   1 -11 -15   37.00    1.28
  -1  11  15   35.42    1.39
   1 -12 -15   37.00    1.46
  -1  12  15   39.28    1.64
   1 -13 -15   10.80    0.90
  -1  13  15   11.22    0.94
   1 -14 -15    3.75    0.86
  -1  14  15    3.56    0.83
   1 -15 -15   10.40    0.89
  -1  15  15    8.59    1.43
   1 -16 -15   -0.16    1.10
  -1  16  15    1.00    1.31
   1 -17 -15   16.32    1.07
  -1  17  15   17.99    1.19
   1 -18 -15   53.55    1.68
  -1  18  15   52.52    1.95
   1 -19 -15    0.73    1.07
  -1  19  15    2.61    1.24
   1 -20 -15    1.08    0.94
  -1  20  15    1.13    1.38
   1 -21 -15    2.71    1.25
  -1  21  15    3.20    1.70
   1 -22 -15    6.65    1.35
  -1  22  15    4.48    3.18
   1 -23 -15    0.47    2.26
  -1  23  15    0.95    3.73
   1  25 -14   21.64    4.43
  -1 -25  14   19.61    2.56
   1  24 -14    0.00    1.40
  -1 -24  14   -0.05    1.85
   1  23 -14   54.11    1.97
  -1 -23  14   55.11    3.28
   1  22 -14   20.32    1.26
  -1 -22  14   24.06    4.01
   1  21 -14    1.55    1.08
   1  20 -14   20.66    1.20
   1  19 -14  347.48    7.09
  -1 -19  14  353.41    8.91
   1  18 -14  165.79    4.79
  -1 -18  14  163.60    4.95
   1  17 -14   75.84    2.57
  -1 -17  14   72.72    4.27
   1  16 -14  178.58    4.95
  -1 -16  14  180.20    4.91
   1  15 -14  119.64    3.41
  -1 -15  14  119.47    3.53
   1  14 -14    1.01    0.54
  -1 -14  14    0.81    1.37
   1  13 -14  574.03   11.30
   1  12 -14    1.91    0.46
  -1 -12  14    1.96    0.72
   1  11 -14  116.47    2.79
  -1 -11  14  117.46    3.31
   1  10 -14   26.61    0.93
  -1 -10  14   27.28    1.60
   1   9 -14  606.26   12.43
  -1  -9  14  609.77   20.17
   1   8 -14   22.54    0.88
   1   7 -14   41.17    1.25
   1   6 -14  282.47    6.57
  -1  -6  14  291.53    9.58
   1   4 -14  197.46    6.82
   1   3 -14  209.95    7.23
   1   2 -14    1.56    0.30
   1   1 -14  425.56   14.81
   1   0 -14  170.59    6.71
  -1   0  14  174.72    6.30
   1  -1 -14  412.55   15.49
  -1   1  14  416.06   14.72
   1  -2 -14    1.17    0.29
  -1   2  14    0.89    0.54
   1  -3 -14  215.87    4.67
  -1   3  14  224.11    7.60
   1  -4 -14  215.69    5.38
  -1   4  14  216.64    7.40
   1  -5 -14 1685.09   53.49
  -1   5  14 1664.39   52.39
   1  -6 -14  306.69    7.94
  -1   6  14  307.85   10.58
   1  -7 -14   45.94    1.61
  -1   7  14   45.69    1.46
   1  -8 -14   24.70    0.92
  -1   8  14   25.17    1.12
   1  -9 -14  622.22   12.21
  -1   9  14  630.01   14.97
   1 -10 -14   28.28    1.21
  -1  10  14   27.81    1.29
   1 -11 -14  115.80    2.97
  -1  11  14  114.93    3.11
   1 -12 -14    2.05    0.60
  -1  12  14    1.67    0.85
   1 -13 -14  579.90   11.56
  -1  13  14  571.86   11.28
   1 -14 -14    1.22    0.74
  -1  14  14    0.92    0.76
   1 -15 -14  121.32    4.02
  -1  15  14  122.64    2.65
   1 -16 -14  179.23    4.18
  -1  16  14  177.70    5.12
   1 -17 -14   71.78    2.09
  -1  17  14   72.38    2.56
   1 -18 -14  160.45    3.76
  -1  18  14  164.33    3.89
   1 -19 -14  345.76    7.12
  -1  19  14  352.44    7.27
   1 -20 -14   19.27    1.31
  -1  20  14   19.27    1.54
   1 -21 -14    1.16    1.06
  -1  21  14    0.48    1.55
   1 -22 -14   19.14    1.53
  -1  22  14   20.97    1.64
   1 -23 -14   54.03    3.79
  -1  23  14   55.58    2.85
   1  25 -13    0.24    1.37
  -1 -25  13    2.01    2.98
   1  24 -13   20.99    1.78
  -1 -24  13   23.89    2.23
   1  23 -13    3.23    1.20
  -1 -23  13    6.28    2.30
   1  22 -13    7.70    1.34
  -1 -22  13    7.33    2.22
   1  21 -13    2.20    0.90
  -1 -21  13    4.87    2.88
   1  20 -13  130.68    3.17
  -1 -20  13  129.80    3.77
   1  19 -13   22.40    1.21
  -1 -19  13   22.23    1.83
   1  18 -13    1.22    0.99
  -1 -18  13    2.15    1.30
   1  17 -13   96.78    2.63
  -1 -17  13   93.66    2.95
   1  16 -13    2.11    0.62
  -1 -16  13    2.75    1.15
   1  15 -13   62.09    1.49
   1  14 -13    0.61    0.55
   1  13 -13    7.54    0.59
  -1 -13  13    7.88    1.30
   1  12 -13   54.32    2.26
  -1 -12  13   56.91    2.87
   1  11 -13   74.61    2.06
   1  10 -13    1.46    0.43
  -1 -10  13    0.97    0.74
   1   9 -13  295.25   10.56
  -1  -9  13  301.51   10.37
   1   8 -13  744.71   17.77
  -1  -8  13  766.92   25.35
   1   7 -13   13.97    0.59
  -1  -7  13   13.71    0.67
   1   6 -13  872.19   19.69
   1   5 -13  548.80   12.51
   1   4 -13  293.54    9.65
   1   3 -13  568.17   18.31
   1   2 -13   24.43    1.04
   1   1 -13  145.08    5.03
  -1  -1  13  150.41    5.45
   1   0 -13    0.65    0.36
  -1   0  13    0.01    0.34
   1  -1 -13  154.59    6.05
  -1   1  13  161.96    5.60
   1  -2 -13   30.05    1.57
  -1   2  13   28.02    1.43
   1  -3 -13  594.81   19.19
  -1   3  13  590.64   19.07
   1  -4 -13  313.03    6.30
  -1   4  13  315.22    7.73
   1  -5 -13  582.30   11.53
  -1   5  13  574.61   13.30
   1  -6 -13  964.53   18.47
  -1   6  13  954.72   17.88
   1  -7 -13   14.84    0.81
  -1   7  13   17.44    1.27
   1  -8 -13  759.35   15.01
  -1   8  13  773.84   15.05
   1  -9 -13  299.82    6.20
  -1   9  13  319.05   11.77
   1 -10 -13    1.51    0.52
  -1  10  13    0.76    0.74
   1 -11 -13   75.11    2.09
  -1  11  13   71.44    1.65
   1 -12 -13   55.05    1.71
  -1  12  13   53.03    1.97
   1 -13 -13    7.69    0.87
  -1  13  13    8.57    0.86
   1 -14 -13    0.78    0.75
  -1  14  13    0.79    0.62
   1 -15 -13   62.17    3.18
  -1  15  13   60.40    1.64
   1 -16 -13    2.75    0.85
  -1  16  13    2.46    0.89
   1 -17 -13   94.69    2.37
  -1  17  13   87.52    3.01
   1 -18 -13    1.03    0.83
  -1  18  13    1.68    0.86
   1 -19 -13   22.61    1.16
  -1  19  13   22.54    1.68
   1 -20 -13  124.61    3.13
  -1  20  13  125.47    3.31
   1 -21 -13    2.14    0.97
  -1  21  13    2.06    1.17
   1 -22 -13    7.35    1.40
  -1  22  13    6.87    1.43
   1 -23 -13    6.05    1.20
  -1  23  13    6.20    1.25
   1 -24 -13   20.83    2.10
  -1  24  13   22.78    2.68
   1  25 -12   53.57    2.12
  -1 -25  12   53.28    2.45
   1  24 -12    0.15    1.29
  -1 -24  12    3.15    2.54
   1  23 -12   44.03    1.79
  -1 -23  12   39.20    2.01
   1  22 -12    0.18    1.39
  -1 -22  12    0.16    1.55
   1  21 -12  116.39    2.55
  -1 -21  12  116.13    3.01
   1  20 -12   82.59    2.97
  -1 -20  12   83.90    3.06
   1  19 -12   17.35    1.52
  -1 -19  12   17.62    1.39
   1  18 -12  211.19    6.04
  -1 -18  12  200.06    5.44
   1  17 -12  297.34    6.18
  -1 -17  12  292.62    7.71
   1  16 -12   17.50    0.79
   1  15 -12  249.70    5.49
  -1 -15  12  244.36    8.65
   1  14 -12   18.31    0.87
  -1 -14  12   16.33    1.15
   1  13 -12  581.98   11.73
  -1 -13  12  574.53   13.71
   1  12 -12    9.52    0.51
  -1 -12  12    6.83    1.14
   1  11 -12  244.76    6.44
  -1 -11  12  248.50    8.91
   1  10 -12  109.39    2.76
  -1 -10  12  110.05    5.05
   1   9 -12    7.48    0.45
  -1  -9  12    7.07    0.59
   1   8 -12   21.20    0.68
  -1  -8  12   21.33    1.25
  -1  -7  12 2501.53   55.58
   1   6 -12  127.48    2.69
  -1  -6  12  125.81    3.24
   1   5 -12    8.55    0.35
   1   4 -12   27.14    1.15
  -1  -4  12   27.19    1.12
   1   2 -12  127.61    4.63
  -1  -2  12  125.19    4.33
   1   1 -12 1079.97   35.29
  -1  -1  12 1089.78   34.00
   1   0 -12   13.94    0.70
  -1   0  12   13.91    0.81
   1  -1 -12 1085.17   35.31
  -1   1  12 1139.37   36.34
   1  -2 -12  137.30    5.30
  -1   2  12  128.01    3.27
   1  -3 -12 1864.01   59.54
  -1   3  12 1819.34   40.41
   1  -4 -12   32.29    1.01
  -1   4  12   34.71    1.86
   1  -5 -12    9.93    0.46
  -1   5  12    9.81    0.45
   1  -6 -12  135.32    3.78
  -1   6  12  125.05    3.42
   1  -7 -12 2600.85   48.10
  -1   7  12 2580.74   80.89
   1  -8 -12   21.40    0.81
  -1   8  12   20.90    0.81
   1  -9 -12    8.52    1.03
  -1   9  12    8.74    0.70
   1 -10 -12  108.34    2.68
  -1  10  12  103.84    3.03
   1 -11 -12  252.92    6.73
  -1  11  12  244.26    5.16
   1 -12 -12    9.20    0.79
  -1  12  12    8.54    0.65
   1 -13 -12  581.16   21.91
  -1  13  12  581.00   14.42
   1 -14 -12   16.58    0.96
  -1  14  12   16.00    0.93
   1 -15 -12  240.72    4.74
  -1  15  12  253.37    6.57
   1 -16 -12   18.63    0.90
  -1  16  12   16.75    1.09
   1 -17 -12  295.25    5.45
  -1  17  12  300.04    7.56
   1 -18 -12  201.29    4.68
  -1  18  12  205.50    4.76
   1 -19 -12   17.02    1.25
  -1  19  12   14.42    1.08
   1 -20 -12   80.14    2.19
  -1  20  12   82.09    2.25
   1 -21 -12  114.04    2.83
  -1  21  12  110.90    2.66
   1 -22 -12    1.00    0.92
  -1  22  12    1.39    1.19
   1 -23 -12   41.90    1.61
  -1  23  12   38.27    1.96
   1 -24 -12    1.66    1.44
  -1  24  12    0.56    2.10
   1  26 -11    2.87    1.58
  -1 -26  11    3.66    4.01
   1  25 -11    1.48    1.45
  -1 -25  11    2.68    2.18
   1  24 -11    7.43    1.14
  -1 -24  11    9.67    1.98
   1  23 -11    1.70    1.97
  -1 -23  11    0.14    1.66
   1  22 -11   26.24    1.31
  -1 -22  11   28.78    2.23
   1  21 -11    1.24    0.95
  -1 -21  11    2.34    1.12
   1  20 -11   68.84    1.94
  -1 -20  11   67.42    2.76
   1  19 -11   64.62    1.67
  -1 -19  11   64.07    3.26
   1  18 -11   38.95    1.39
  -1 -18  11   38.01    1.52
   1  17 -11  142.42    4.23
  -1 -17  11  152.18    6.94
   1  16 -11   20.31    0.84
  -1 -16  11   20.93    1.07
   1  15 -11  196.35    4.49
  -1 -15  11  188.01    4.99
   1  14 -11    8.61    0.74
  -1 -14  11    9.08    0.94
   1  13 -11    8.14    0.62
  -1 -13  11    7.37    0.86
   1  12 -11   21.44    0.77
  -1 -12  11   19.36    1.04
   1  11 -11   22.08    0.71
  -1 -11  11   22.98    1.07
   1  10 -11  263.24    5.38
  -1 -10  11  274.61    7.00
   1   9 -11  343.34    8.59
  -1  -9  11  365.72   12.28
   1   8 -11 1066.77   20.48
  -1  -8  11 1090.63   34.64
   1   7 -11   56.57    1.61
   1   6 -11  592.54   11.12
  -1  -6  11  633.20   21.04
   1   5 -11  257.70    6.23
  -1  -5  11  258.68    8.69
   1   4 -11   17.48    0.57
  -1  -4  11   17.27    0.79
   1   3 -11   95.34    3.53
   1   2 -11  136.68    3.24
  -1  -2  11  135.17    4.59
   1   1 -11   82.41    2.06
  -1  -1  11   85.78    3.16
   1   0 -11    0.14    0.17
  -1   0  11    0.10    0.31
   1  -1 -11   87.43    3.51
  -1   1  11   92.11    3.53
   1  -2 -11  137.28    3.45
  -1   2  11  151.17    5.51
   1  -3 -11   91.33    2.03
  -1   3  11   94.73    2.54
   1  -4 -11   21.11    1.14
  -1   4  11   21.27    1.24
   1  -5 -11  271.99    6.71
  -1   5  11  257.73    6.44
   1  -6 -11  612.69   14.71
  -1   6  11  607.21   11.62
   1  -7 -11   61.85    2.55
  -1   7  11   61.32    1.54
   1  -8 -11 1071.06   17.61
  -1   8  11 1089.20   35.38
   1  -9 -11  341.57    9.02
  -1   9  11  344.51    6.83
   1 -10 -11  276.02    6.01
  -1  10  11  271.13    5.57
   1 -11 -11   21.57    0.92
  -1  11  11   21.42    0.95
   1 -12 -11   19.52    0.81
  -1  12  11   20.88    1.01
   1 -13 -11    6.25    0.58
  -1  13  11    5.08    1.06
   1 -14 -11    9.18    0.77
  -1  14  11    8.84    0.88
   1 -15 -11  182.88    3.89
  -1  15  11  182.46    3.56
   1 -16 -11   20.23    0.97
  -1  16  11   19.44    1.11
   1 -17 -11  149.34    3.61
  -1  17  11  148.01    3.53
   1 -18 -11   36.51    1.67
  -1  18  11   37.35    1.46
   1 -19 -11   63.81    1.69
  -1  19  11   66.41    2.52
   1 -20 -11   62.64    1.97
  -1  20  11   62.98    1.80
   1 -21 -11    1.71    0.81
  -1  21  11    0.24    1.17
   1 -22 -11   27.13    1.53
  -1  22  11   25.93    1.53
   1 -23 -11    0.15    0.99
  -1  23  11    1.00    1.37
   1 -24 -11    7.29    1.54
  -1  24  11    9.68    1.42
   1  27 -10   24.41    2.02
  -1 -27  10   30.13    5.11
   1  26 -10    0.99    1.32
  -1 -26  10    1.96    1.37
   1  25 -10   11.44    1.40
  -1 -25  10   10.97    2.35
   1  24 -10    3.63    1.35
  -1 -24  10    5.57    1.77
   1  23 -10  208.00    4.02
  -1 -23  10  204.32    5.66
   1  22 -10   34.52    1.51
  -1 -22  10   31.98    1.88
   1  21 -10  116.37    3.58
  -1 -21  10  120.56    3.20
   1  20 -10   62.89    1.68
  -1 -20  10   64.33    2.58
   1  19 -10  100.16    2.23
  -1 -19  10  100.30    2.27
   1  18 -10    8.80    0.79
  -1 -18  10    7.86    1.08
   1  17 -10   41.13    1.32
  -1 -17  10   41.95    2.59
   1  16 -10   77.64    3.42
  -1 -16  10   73.52    1.95
   1  15 -10  475.05    8.20
  -1 -15  10  490.04   10.00
   1  14 -10   90.22    2.06
  -1 -14  10   88.02    2.10
   1  13 -10  271.19    5.74
  -1 -13  10  271.89    7.45
   1  12 -10  281.70    7.24
  -1 -12  10  282.86    5.00
   1  11 -10  382.48    6.80
  -1 -11  10  399.43   13.32
   1  10 -10   24.86    0.70
  -1 -10  10   25.60    0.92
   1   9 -10  403.56    6.98
  -1  -9  10  386.98    9.24
   1   8 -10    1.72    0.31
  -1  -8  10    2.07    0.42
   1   7 -10  170.31    4.29
   1   6 -10   19.36    0.58
  -1  -6  10   18.79    0.97
   1   4 -10   11.26    0.63
   1   3 -10    1.08    0.19
  -1  -3  10    1.39    0.30
   1   2 -10  103.68    3.83
  -1  -2  10  105.56    2.77
   1   1 -10 1369.81   42.47
  -1  -1  10 1385.13   45.04
   1  -1 -10 1440.34   46.26
  -1   1  10 1390.92   31.51
   1  -2 -10  107.82    2.30
  -1   2  10  108.88    2.73
   1  -3 -10    0.92    0.45
  -1   3  10    1.43    0.52
   1  -4 -10   11.50    0.48
  -1   4  10   12.05    0.53
   1  -6 -10   21.81    0.72
  -1   6  10   21.53    0.98
   1  -7 -10  185.39    4.81
  -1   7  10  181.08    3.89
   1  -8 -10    2.18    0.36
  -1   8  10    1.63    0.50
   1  -9 -10  413.31   10.55
  -1   9  10  405.19    8.12
   1 -10 -10   25.02    0.92
  -1  10  10   24.58    0.89
   1 -11 -10  375.83    7.63
  -1  11  10  385.76    9.48
   1 -12 -10  281.85    5.42
  -1  12  10  280.18    6.24
   1 -13 -10  269.81    6.11
  -1  13  10  278.60   10.31
   1 -14 -10   93.86    3.42
  -1  14  10   89.06    2.60
   1 -15 -10  474.81   12.48
  -1  15  10  481.10   10.47
   1 -16 -10   68.12    2.36
  -1  16  10   69.25    1.68
   1 -17 -10   39.82    1.20
  -1  17  10   35.35    2.51
   1 -18 -10    9.70    1.05
  -1  18  10    7.01    1.17
   1 -19 -10  100.02    2.50
  -1  19  10   98.42    2.33
   1 -20 -10   60.67    1.56
  -1  20  10   58.80    1.87
   1 -21 -10  113.81    2.89
  -1  21  10  118.76    2.74
   1 -22 -10   36.16    1.81
  -1  22  10   32.88    1.65
   1 -23 -10  195.04    4.64
  -1  23  10  198.95    5.31
   1 -24 -10    4.70    1.53
  -1  24  10    4.87    1.30
   1 -25 -10    9.87    3.22
   1  27  -9    0.21    3.13
   1  26  -9    2.97    1.16
  -1 -26   9    6.30    1.75
   1  25  -9   11.18    1.81
  -1 -25   9   13.38    1.67
   1  24  -9   17.01    1.21
  -1 -24   9   16.88    1.43
   1  23  -9    3.12    1.01
  -1 -23   9    3.63    1.24
   1  22  -9  133.79    3.11
  -1 -22   9  129.66    3.86
   1  21  -9   15.31    1.00
  -1 -21   9   14.58    1.20
   1  20  -9   19.36    0.94
  -1 -20   9   18.44    2.27
   1  19  -9   17.65    1.10
  -1 -19   9   19.33    1.40
   1  18  -9   23.65    1.42
  -1 -18   9   22.76    1.09
   1  17  -9  133.59    3.02
  -1 -17   9  131.16    3.11
   1  16  -9  108.19    2.33
  -1 -16   9  112.14    3.38
   1  15  -9  558.97    9.85
  -1 -15   9  576.33   11.39
   1  14  -9   54.63    1.64
  -1 -14   9   52.86    1.94
   1  13  -9  399.49    8.38
  -1 -13   9  387.13    9.20
   1  12  -9  702.95   13.35
  -1 -12   9  703.20   24.59
   1  11  -9   12.55    0.58
  -1 -11   9   12.64    0.65
   1  10  -9 2714.58   49.79
  -1 -10   9 2753.10   50.51
   1   9  -9 1501.56   27.61
  -1  -9   9 1499.50   33.93
   1   8  -9    3.48    0.28
  -1  -8   9    4.37    0.47
   1   7  -9    1.00    0.32
  -1  -7   9    0.85    0.53
   1   6  -9  198.30    5.10
  -1  -6   9  202.20    5.41
   1   5  -9    9.94    0.36
  -1  -5   9   10.91    0.51
   1   4  -9  330.28   11.14
  -1  -4   9  330.89   10.41
   1   3  -9  274.32    9.43
  -1  -3   9  273.33    6.27
   1   1  -9    4.72    0.25
  -1  -1   9    4.30    0.37
   1   0  -9    0.23    0.18
  -1   0   9    0.26    0.28
   1  -1  -9    4.72    0.29
  -1   1   9    3.66    0.39
   1  -2  -9 1339.16   24.50
  -1   2   9 1348.10   30.24
   1  -3  -9  289.03    7.22
  -1   3   9  294.40   10.05
   1  -4  -9  342.55    8.14
  -1   4   9  345.50    8.44
   1  -5  -9   12.07    0.66
  -1   5   9   12.08    0.81
   1  -6  -9  194.93    7.45
  -1   6   9  196.25    4.25
   1  -7  -9    1.23    0.48
  -1   7   9    2.07    0.45
   1  -8  -9    4.56    0.45
  -1   8   9    2.72    0.46
   1  -9  -9 1543.51   35.38
  -1   9   9 1528.84   28.29
   1 -10  -9 2729.57   62.06
  -1  10   9 2749.26   50.01
   1 -11  -9   14.70    0.63
  -1  11   9   13.59    0.80
   1 -12  -9  722.31   14.71
  -1  12   9  715.22   17.33
   1 -13  -9  384.86    8.12
  -1  13   9  386.32    9.33
   1 -14  -9   58.46    1.56
  -1  14   9   58.86    1.93
   1 -15  -9  562.69    9.99
  -1  15   9  570.09   10.42
   1 -16  -9  112.07    2.66
  -1  16   9  111.96    3.47
   1 -17  -9  134.45    3.28
  -1  17   9  126.06    3.32
   1 -18  -9   20.84    1.38
  -1  18   9   21.40    1.22
   1 -19  -9   22.24    1.32
  -1  19   9   18.31    1.17
   1 -20  -9   17.40    1.27
  -1  20   9   19.64    1.19
   1 -21  -9   15.24    1.25
  -1  21   9   17.56    1.43
   1 -22  -9  129.48    3.04
  -1  22   9  128.20    2.77
   1 -23  -9    2.64    1.13
  -1  23   9    1.02    1.40
   1 -24  -9   17.19    1.51
  -1  24   9   15.17    1.52
   1 -25  -9    9.42    2.31
  -1  25   9   12.61    2.16
   1  27  -8    1.37    2.86
   1  26  -8    7.84    1.22
  -1 -26   8    7.98    1.78
   1  25  -8  174.11    3.52
  -1 -25   8  185.07    4.63
   1  24  -8    6.97    1.25
  -1 -24   8    6.83    1.33
   1  23  -8   46.30    1.59
  -1 -23   8   44.48    2.05
   1  22  -8   89.70    2.03
  -1 -22   8   86.11    2.41
   1  21  -8    7.79    0.89
  -1 -21   8    6.57    1.16
   1  20  -8   75.41    2.15
  -1 -20   8   73.84    2.74
   1  19  -8  148.04    3.35
  -1 -19   8  140.26    6.00
   1  18  -8   25.87    1.08
  -1 -18   8   27.38    1.02
   1  17  -8  672.21   13.20
  -1 -17   8  683.21   13.36
   1  16  -8   12.16    0.73
  -1 -16   8   10.42    0.85
   1  15  -8   29.56    1.03
   1  14  -8  230.85    5.08
  -1 -14   8  237.05    6.13
   1  13  -8   81.23    2.02
  -1 -13   8   83.22    2.16
   1  12  -8  507.41    9.90
  -1 -12   8  499.41    9.61
   1  11  -8 1338.84   24.98
  -1 -11   8 1368.72   30.55
   1  10  -8    5.94    0.43
  -1 -10   8    6.88    0.53
   1   9  -8  757.50   12.39
  -1  -9   8  758.57   17.94
   1   8  -8   17.94    0.62
  -1  -8   8   19.26    0.83
   1   7  -8 2944.03   53.69
  -1  -7   8 2938.35   92.14
   1   6  -8  196.72    4.08
  -1  -6   8  194.40    5.25
   1   5  -8    9.65    0.44
  -1  -5   8    9.97    0.62
   1   4  -8  388.76    9.04
  -1  -4   8  398.20    7.76
   1   1  -8  268.06    6.22
  -1  -1   8  276.97    6.70
   1  -1  -8  272.20    8.97
  -1   1   8  281.68    9.75
   1  -2  -8 1849.43   57.85
  -1   2   8 1830.81   56.68
   1  -4  -8  405.82    9.89
  -1   4   8  429.40   15.13
   1  -5  -8   10.34    0.89
  -1   5   8   10.39    0.40
   1  -6  -8  213.52    7.36
  -1   6   8  206.52    3.71
   1  -7  -8 3158.81   98.62
  -1   7   8 2975.57   65.74
   1  -8  -8   19.73    0.90
  -1   8   8   18.48    0.77
   1  -9  -8  762.31   25.34
  -1   9   8  769.40   13.26
   1 -10  -8    8.96    1.01
  -1  10   8    6.97    0.50
   1 -11  -8 1317.39   21.66
  -1  11   8 1316.91   24.68
   1 -12  -8  501.84    8.88
  -1  12   8  498.66    9.96
   1 -13  -8   84.86    2.81
  -1  13   8   81.62    2.11
   1 -14  -8  230.90    5.36
  -1  14   8  225.75    9.20
   1 -15  -8   29.81    1.20
  -1  15   8   27.97    1.19
   1 -16  -8   10.47    0.89
  -1  16   8   11.07    0.76
   1 -17  -8  672.63   13.61
  -1  17   8  675.25   14.07
   1 -18  -8   24.72    1.03
  -1  18   8   24.36    1.05
   1 -19  -8  148.85    3.49
  -1  19   8  149.26    3.38
   1 -20  -8   75.86    2.23
  -1  20   8   74.07    2.37
   1 -21  -8    9.00    1.68
  -1  21   8    8.42    1.02
   1 -22  -8   88.35    2.42
  -1  22   8   91.63    2.93
   1 -23  -8   44.25    1.97
  -1  23   8   41.78    2.04
   1 -24  -8    6.13    1.14
  -1  24   8    7.20    1.28
   1 -25  -8  164.29    5.07
  -1  25   8  128.85    4.31
   1  27  -7   22.45    1.91
   1  26  -7    9.33    1.45
  -1 -26   7    8.56    1.63
   1  25  -7   14.03    1.14
  -1 -25   7   12.28    1.56
   1  24  -7   33.12    1.68
  -1 -24   7   31.86    1.60
   1  23  -7    3.11    0.88
  -1 -23   7    3.17    0.96
   1  22  -7   46.81    1.44
  -1 -22   7   44.19    3.17
   1  21  -7    1.93    0.97
  -1 -21   7    0.90    0.74
   1  20  -7   95.22    2.13
  -1 -20   7   95.76    2.94
   1  19  -7    9.61    0.83
  -1 -19   7    9.48    0.88
   1  18  -7    7.28    0.65
  -1 -18   7    7.25    0.72
   1  17  -7  132.17    3.01
  -1 -17   7  134.70    4.03
   1  16  -7    2.74    0.48
  -1 -16   7    1.66    0.85
   1  15  -7  373.67    6.75
  -1 -15   7  364.03   12.50
   1  14  -7   13.91    0.62
  -1 -14   7   13.33    1.23
   1  13  -7  138.21    3.35
  -1 -13   7  142.19    3.10
   1  12  -7  156.07    4.15
  -1 -12   7  159.30    3.55
   1  11  -7   26.54    1.08
  -1 -11   7   27.91    0.79
   1  10  -7 1809.27   41.98
  -1 -10   7 1872.34   34.79
   1   9  -7  960.32   18.30
  -1  -9   7  952.33   22.55
   1   8  -7  222.07    3.92
  -1  -8   7  223.82    5.84
   1   7  -7   61.22    1.34
  -1  -7   7   61.18    1.53
   1   6  -7  446.54   10.57
  -1  -6   7  433.41    8.35
   1   5  -7 1427.38   44.70
  -1  -5   7 1453.01   32.84
   1   4  -7    0.93    0.15
  -1  -4   7    1.45    0.24
   1   3  -7  231.17    5.63
  -1  -3   7  226.97    5.39
  -1  -2   7 1818.87   56.34
   1   1  -7  249.52    5.81
  -1  -1   7  252.90    5.87
   1   0  -7    0.32    0.16
  -1   0   7    0.14    0.24
   1  -1  -7  248.12    8.37
  -1   1   7  258.57    8.64
   1  -2  -7 1903.02   59.34
   1  -3  -7  230.66    5.69
  -1   3   7  241.63    8.32
   1  -4  -7    1.26    0.31
  -1   4   7    1.27    0.27
   1  -5  -7 1507.48   47.21
  -1   5   7 1467.21   27.20
   1  -6  -7  439.54    8.53
  -1   6   7  441.14   10.99
   1  -7  -7   63.85    2.75
  -1   7   7   64.93    1.65
   1  -8  -7  232.43    4.84
  -1   8   7  232.27    5.90
   1  -9  -7  955.17   18.72
  -1   9   7  976.71   16.47
   1 -10  -7 1859.83   34.43
  -1  10   7 1889.51   30.30
   1 -11  -7   29.59    1.00
  -1  11   7   26.06    0.95
   1 -12  -7  157.91    3.51
  -1  12   7  156.70    3.43
   1 -13  -7  144.23    3.61
  -1  13   7  136.13    3.52
   1 -14  -7   12.53    0.68
  -1  14   7   10.62    0.71
   1 -15  -7  383.76    7.88
  -1  15   7  382.49    8.06
   1 -16  -7    3.31    0.59
  -1  16   7    2.88    0.77
   1 -17  -7  134.22    3.33
  -1  17   7  133.46    3.55
   1 -18  -7    7.06    0.79
  -1  18   7    5.72    0.89
   1 -19  -7    9.42    0.81
  -1  19   7    7.80    1.08
   1 -20  -7   93.68    2.37
  -1  20   7   94.63    3.45
   1 -21  -7    1.18    1.24
  -1  21   7    0.46    0.90
   1 -22  -7   43.62    1.52
  -1  22   7   46.16    1.56
   1 -23  -7    2.31    1.49
  -1  23   7    1.83    1.22
   1 -24  -7   27.81    1.65
  -1  24   7   29.95    2.30
   1 -25  -7   12.14    1.27
  -1  25   7   12.52    1.57
   1  27  -6   78.18    3.11
  -1 -27   6   69.20    4.88
   1  26  -6    9.45    1.27
  -1 -26   6    7.58    1.68
   1  25  -6   12.46    1.41
  -1 -25   6    9.97    1.65
   1  24  -6    0.54    1.06
  -1 -24   6   -0.19    0.98
   1  23  -6  135.23    2.72
  -1 -23   6  136.94    3.82
   1  22  -6    0.57    1.00
  -1 -22   6    1.36    0.93
   1  21  -6    2.33    0.80
  -1 -21   6    1.93    1.21
   1  20  -6    0.15    1.00
  -1 -20   6   -0.58    0.91
   1  19  -6  403.14    6.99
  -1 -19   6  406.71    7.26
   1  18  -6    1.74    0.53
  -1 -18   6    1.40    0.59
   1  17  -6  323.67    6.41
  -1 -17   6  329.54    9.11
   1  16  -6   71.56    2.66
  -1 -16   6   72.25    1.82
   1  15  -6   76.21    1.85
  -1 -15   6   78.61    1.76
   1  14  -6   88.89    1.93
  -1 -14   6   90.01    2.25
   1  13  -6 1632.01   31.07
  -1 -13   6 1681.96   31.48
   1  12  -6 1239.86   23.65
  -1 -12   6 1272.24   20.78
   1  11  -6  640.22   12.23
  -1 -11   6  626.47   15.10
   1  10  -6 1263.81   24.00
  -1 -10   6 1258.70   23.82
   1   9  -6 2297.97   36.64
  -1  -9   6 2288.76   50.63
   1   8  -6  518.86   10.16
  -1  -8   6  516.10   10.02
   1   7  -6  493.90    9.52
  -1  -7   6  517.26   12.07
   1   6  -6   91.27    3.67
  -1  -6   6   94.87    2.57
   1   4  -6   39.09    0.99
  -1  -4   6   36.65    1.75
   1   1  -6  134.90    3.31
  -1  -1   6  130.52    3.25
   1  -1  -6  149.52    3.70
  -1   1   6  143.48    3.60
   1  -3  -6 2021.64   63.55
  -1   3   6 2015.10   44.75
   1  -4  -6   40.57    1.05
  -1   4   6   41.00    0.95
  -1   5   6 4323.85  135.94
   1  -6  -6   85.65    2.53
  -1   6   6   85.38    2.17
   1  -7  -6  518.29   10.06
  -1   7   6  515.69   10.05
   1  -8  -6  518.87    9.03
  -1   8   6  521.48   12.97
   1  -9  -6 2271.75   41.72
  -1   9   6 2307.42   42.23
   1 -10  -6 1222.20   28.30
  -1  10   6 1231.95   28.67
   1 -11  -6  619.70   20.39
  -1  11   6  628.25   12.49
   1 -12  -6 1267.38   21.00
  -1  12   6 1261.98   24.72
   1 -13  -6 1661.60   27.65
  -1  13   6 1657.89   40.10
   1 -14  -6   87.63    2.93
  -1  14   6   84.22    1.94
   1 -15  -6   79.80    2.09
  -1  15   6   78.69    1.84
   1 -16  -6   68.99    1.79
  -1  16   6   68.22    2.64
   1 -17  -6  335.84    8.79
  -1  17   6  327.41    7.17
   1 -18  -6    1.04    0.58
  -1  18   6    1.75    0.65
   1 -19  -6  400.91    8.15
  -1  19   6  393.80    8.42
   1 -20  -6    0.70    0.69
  -1  20   6   -0.39    0.69
   1 -21  -6    0.71    0.92
  -1  21   6    1.67    1.80
   1 -22  -6    1.43    1.10
  -1  22   6    3.50    1.78
   1 -23  -6  130.51    3.06
  -1  23   6  129.59    2.66
   1 -24  -6   -0.97    1.18
  -1  24   6   -0.54    1.21
   1 -25  -6   10.07    1.62
  -1  25   6   11.18    1.42
   1  27  -5    0.14    1.89
  -1 -27   5    4.44    5.17
   1  26  -5   18.76    1.21
  -1 -26   5   16.27    1.99
   1  25  -5   16.09    1.31
  -1 -25   5   13.11    1.74
   1  24  -5   61.51    1.97
  -1 -24   5   64.25    2.53
   1  23  -5    3.23    0.91
  -1 -23   5    3.61    0.97
   1  22  -5   46.37    1.79
  -1 -22   5   45.89    1.96
   1  21  -5   20.85    1.41
  -1 -21   5   19.09    1.15
   1  20  -5    4.83    0.69
  -1 -20   5    4.67    1.71
   1  19  -5   10.33    0.71
  -1 -19   5   10.88    0.82
   1  18  -5   13.62    0.88
  -1 -18   5   12.64    0.75
   1  17  -5   44.61    2.17
  -1 -17   5   47.67    1.97
   1  16  -5   55.79    1.53
   1  15  -5  267.20    5.64
  -1 -15   5  278.45    5.86
   1  14  -5   15.58    0.73
  -1 -14   5   14.41    0.65
   1  13  -5    1.15    0.44
  -1 -13   5    0.58    0.40
   1  12  -5  159.97    3.07
  -1 -12   5  162.71    3.79
   1  11  -5  272.41    5.42
  -1 -11   5  274.08    5.73
   1  10  -5    8.31    0.47
  -1 -10   5    7.35    0.43
   1   9  -5 3269.08   60.79
  -1  -9   5 3341.73   60.92
   1   8  -5  286.19    5.93
  -1  -8   5  285.24    5.18
   1   7  -5  173.50    3.15
  -1  -7   5  169.76    4.36
   1   6  -5  556.54   10.64
  -1  -6   5  568.43   13.11
   1   5  -5  568.66    9.43
  -1  -5   5  567.39   13.73
   1   4  -5  289.84    5.71
  -1  -4   5  290.27    5.71
   1   2  -5 1067.56   23.58
  -1  -2   5 1094.94   24.32
   1   0  -5    0.42    0.16
  -1   0   5    0.55    0.13
   1  -2  -5 1130.84   25.47
  -1   2   5 1108.36   24.88
   1  -4  -5  302.44    5.95
  -1   4   5  311.23    7.84
   1  -5  -5  584.96   13.66
  -1   5   5  595.46   10.03
   1  -6  -5  559.01   13.19
  -1   6   5  562.86   10.91
   1  -7  -5  178.34    3.84
  -1   7   5  168.04    3.23
   1  -8  -5  295.04    5.98
  -1   8   5  292.62    7.31
   1  -9  -5 3284.65   73.12
  -1   9   5 3320.51   60.40
   1 -10  -5    8.11    0.46
  -1  10   5    6.92    0.45
   1 -11  -5  277.07    4.92
  -1  11   5  279.39    5.90
   1 -12  -5  157.74    3.46
  -1  12   5  161.70    4.24
   1 -13  -5    1.20    0.42
  -1  13   5    2.34    0.99
   1 -14  -5   14.95    0.74
  -1  14   5   15.67    0.79
   1 -15  -5  269.77    5.77
  -1  15   5  271.30    5.98
   1 -16  -5   51.02    1.38
   1 -17  -5   45.33    1.76
   1 -18  -5   12.57    1.05
  -1  18   5   11.81    1.22
   1 -19  -5    9.68    0.77
  -1  19   5    9.54    0.73
   1 -20  -5    4.60    0.79
  -1  20   5    4.59    0.94
   1 -21  -5   19.55    1.13
  -1  21   5   20.10    1.02
   1 -22  -5   46.29    1.57
  -1  22   5   45.49    1.54
   1 -23  -5    3.02    1.21
  -1  23   5    4.86    1.71
   1 -24  -5   62.26    1.92
  -1  24   5   57.84    1.83
   1 -25  -5   14.18    1.47
  -1  25   5   13.25    1.24
   1 -26  -5   12.23    1.34
  -1  26   5   15.06    1.43
   1  27  -4   12.49    2.59
   1  26  -4    0.87    1.44
  -1 -26   4    0.23    1.66
   1  25  -4  120.07    5.54
  -1 -25   4  109.63    3.57
   1  24  -4   62.60    2.97
  -1 -24   4   61.77    1.73
   1  23  -4   81.50    1.90
  -1 -23   4   76.45    2.58
   1  22  -4  187.74    4.26
  -1 -22   4  191.25    3.82
   1  21  -4  713.21   11.73
  -1 -21   4  725.47   16.57
   1  20  -4    1.25    0.68
  -1 -20   4    0.39    0.69
   1  19  -4   16.93    1.16
  -1 -19   4   17.16    0.92
   1  18  -4  610.57   10.56
  -1 -18   4  608.20   14.91
   1  17  -4  260.85    5.46
  -1 -17   4  259.04    4.93
   1  16  -4  249.69    4.54
  -1 -16   4  253.78    6.44
   1  15  -4 2723.88   60.54
  -1 -15   4 2731.01   61.23
   1  14  -4  285.15    6.25
  -1 -14   4  288.84    6.28
   1  13  -4    1.11    0.44
  -1 -13   4    1.42    0.46
   1  12  -4  461.58   11.30
  -1 -12   4  464.92    9.27
   1  11  -4 1117.84   26.04
  -1 -11   4 1148.14   21.91
   1  10  -4  614.05   12.02
  -1 -10   4  611.52   11.88
   1   9  -4  414.32    8.24
  -1  -9   4  403.99    9.96
   1   8  -4   26.34    0.69
  -1  -8   4   27.11    1.44
   1   6  -4  166.64    3.00
  -1  -6   4  174.74    4.34
   1   5  -4 1988.08   35.91
  -1  -5   4 1957.26   35.74
   1   4  -4  714.20   11.56
  -1  -4   4  752.31   24.19
   1   2  -4  151.89    3.52
  -1  -2   4  156.00    3.20
   1  -2  -4  165.81    3.38
  -1   2   4  158.00    3.99
   1  -3  -4 3124.52   68.91
   1  -4  -4  693.21   13.03
  -1   4   4  711.00   23.78
   1  -5  -4 1944.05   42.63
  -1   5   4 1979.98   36.80
   1  -6  -4  174.48    4.61
  -1   6   4  173.21    3.77
   1  -8  -4   28.63    0.73
  -1   8   4   26.65    0.74
   1  -9  -4  408.48    8.05
  -1   9   4  401.60    8.45
   1 -10  -4  615.30   11.87
  -1  10   4  611.21   12.31
   1 -11  -4 1113.79   25.35
  -1  11   4 1115.97   37.11
   1 -12  -4  448.06   10.62
   1 -13  -4    1.21    0.66
  -1  13   4    0.61    0.82
   1 -14  -4  276.19    7.43
  -1  14   4  266.97   10.31
   1 -15  -4 2694.00   49.10
  -1  15   4 2647.13   42.50
   1 -16  -4  246.02    5.33
  -1  16   4  247.90    5.72
   1 -17  -4  248.19    5.48
  -1  17   4  250.15    4.69
   1 -18  -4  598.26   14.96
  -1  18   4  604.58   12.34
   1 -19  -4   14.79    0.86
  -1  19   4   14.40    0.93
   1 -20  -4    0.41    0.65
  -1  20   4    0.83    0.91
   1 -21  -4  707.50   14.04
  -1  21   4  682.35   13.04
   1 -22  -4  178.29    5.28
  -1  22   4  186.92    5.17
   1 -23  -4   76.41    2.35
  -1  23   4   73.40    2.16
   1 -24  -4   61.22    2.04
  -1  24   4   61.39    1.99
   1 -25  -4  102.76    2.84
  -1  25   4  103.84    2.58
   1 -26  -4   -1.51    1.24
  -1  26   4   -0.17    1.10
   1  27  -3    1.28    1.52
  -1 -27   3    0.04    2.50
   1  26  -3   22.88    1.34
  -1 -26   3   20.25    1.48
   1  25  -3   10.75    0.97
  -1 -25   3   10.67    1.21
   1  24  -3    4.17    0.98
  -1 -24   3    5.12    1.08
   1  23  -3   10.47    0.83
  -1 -23   3   10.37    1.05
   1  22  -3   15.29    1.98
  -1 -22   3   14.29    1.05
   1  21  -3   17.70    1.16
  -1 -21   3   20.31    1.72
   1  20  -3   12.98    1.14
  -1 -20   3   12.60    1.05
   1  19  -3   99.58    2.22
  -1 -19   3   98.22    4.54
   1  18  -3    1.61    0.61
  -1 -18   3    1.35    0.61
   1  17  -3  284.42    5.97
  -1 -17   3  285.83    6.28
   1  16  -3  415.79    7.54
  -1 -16   3  421.20    9.00
   1  15  -3   17.09    0.63
  -1 -15   3   17.03    0.77
   1  14  -3   12.14    0.65
  -1 -14   3   12.85    0.86
   1  13  -3   18.23    0.73
  -1 -13   3   18.05    0.72
   1  12  -3   57.06    1.33
  -1 -12   3   59.95    1.61
   1  11  -3 1029.68   16.90
  -1 -11   3 1046.21   19.80
   1  10  -3   16.61    0.64
  -1 -10   3   17.96    0.70
   1   9  -3 2852.35   51.51
  -1  -9   3 2892.55   53.38
   1   8  -3 1334.46   21.34
  -1  -8   3 1319.79   21.78
   1   7  -3 3411.26  107.51
  -1  -7   3 3220.06   71.51
   1   6  -3  203.87    3.65
  -1  -6   3  208.30    4.39
   1   5  -3 1364.35   24.74
  -1  -5   3 1363.90   21.51
   1   4  -3  505.16    9.58
  -1  -4   3  496.96    8.27
   1   0  -3    0.42    0.11
  -1   0   3    0.40    0.11
   1  -4  -3  490.22    8.00
  -1   4   3  498.75    9.67
   1  -5  -3 1340.19   29.81
  -1   5   3 1354.36   21.79
   1  -6  -3  155.85    3.96
  -1   6   3  196.51    4.03
   1  -7  -3 3357.19  104.83
  -1   7   3 3236.98   72.64
   1  -8  -3 1274.93   24.17
   1  -9  -3 2900.76   90.90
  -1   9   3 2790.11   62.70
   1 -10  -3   15.57    0.89
  -1  10   3   19.18    1.42
   1 -11  -3 1004.78   19.51
  -1  11   3 1014.70   23.50
   1 -12  -3   54.03    1.97
  -1  12   3   54.27    1.46
   1 -13  -3   17.34    0.71
  -1  13   3   18.45    0.84
   1 -14  -3   12.05    0.66
  -1  14   3   13.27    0.76
   1 -15  -3   16.18    0.74
  -1  15   3   16.09    0.92
   1 -16  -3  413.45    8.70
  -1  16   3  424.15    8.65
   1 -17  -3  285.34    5.69
  -1  17   3  282.14    7.31
   1 -18  -3    1.69    0.65
  -1  18   3    0.87    0.59
   1 -19  -3   95.25    2.62
  -1  19   3   96.59    2.82
   1 -20  -3   13.17    1.03
  -1  20   3   15.05    1.02
   1 -21  -3   16.84    0.99
  -1  21   3   17.57    1.28
   1 -22  -3   13.71    1.18
  -1  22   3   12.86    1.19
   1 -23  -3    9.90    1.16
  -1  23   3    7.41    1.82
   1 -24  -3    5.37    1.71
  -1  24   3    5.31    1.64
   1 -25  -3   11.91    1.70
  -1  25   3   10.64    2.47
   1 -26  -3   18.20    1.67
  -1  26   3   21.87    1.66
   1  27  -2   52.13    2.22
  -1 -27   2   47.43    3.48
   1  26  -2   32.01    1.64
  -1 -26   2   28.45    2.51
   1  25  -2   29.10    1.51
  -1 -25   2   28.89    1.79
   1  24  -2   13.93    1.17
  -1 -24   2   12.40    1.45
   1  23  -2  383.62    6.64
  -1 -23   2  378.97    7.83
   1  22  -2   14.43    1.02
  -1 -22   2   12.93    1.08
   1  21  -2   12.96    0.93
  -1 -21   2   11.68    1.32
   1  20  -2    7.66    1.41
  -1 -20   2    9.43    0.75
   1  19  -2  995.62   18.46
  -1 -19   2  983.66   23.51
   1  18  -2    3.52    0.72
  -1 -18   2    2.32    0.66
   1  17  -2  145.73    3.40
  -1 -17   2  154.21    4.77
   1  16  -2  453.41    8.20
  -1 -16   2  463.00   10.03
   1  15  -2   42.24    1.08
  -1 -15   2   40.85    1.18
   1  14  -2  956.98   15.71
  -1 -14   2  978.17   16.42
   1  13  -2 2646.08   42.29
  -1 -13   2 2677.38   42.80
   1  12  -2  481.11    9.69
  -1 -12   2  482.60   10.01
   1  11  -2    1.34    0.38
  -1 -11   2    1.75    0.37
   1  10  -2   66.27    1.47
  -1 -10   2   67.05    2.09
   1   9  -2 2559.82   57.64
  -1  -9   2 2532.29   40.60
   1   8  -2   27.60    0.73
  -1  -8   2   28.99    0.88
   1   7  -2 2097.13   33.43
  -1  -7   2 2105.31   38.84
   1   6  -2  587.30    9.74
  -1  -6   2  613.28   14.21
   1   5  -2  925.59   14.99
  -1  -5   2  885.56   14.53
  -1  -4   2 2461.37   77.52
   1   2  -2   97.71    2.07
  -1  -2   2  100.64    2.74
  -1   0   2  732.93   24.60
   1  -2  -2  104.13    2.79
  -1   2   2  103.98    2.40
   1  -4  -2  202.28   10.03
  -1   4   2 2337.02   72.34
   1  -5  -2  870.08   28.51
  -1   5   2  892.39   21.05
   1  -6  -2  598.32   11.42
  -1   6   2  585.38   13.74
   1  -7  -2 2019.19   36.74
  -1   7   2 2048.89   32.76
   1  -8  -2   28.29    0.81
  -1   8   2   28.20    0.97
   1  -9  -2 2537.96   80.51
  -1   9   2 2531.37   78.88
   1 -10  -2   69.12    1.52
  -1  10   2   68.27    1.78
   1 -11  -2    2.44    0.42
  -1  11   2    1.22    0.55
   1 -12  -2  419.25   15.03
  -1  12   2  470.72   11.38
   1 -13  -2 2634.73   85.88
  -1  13   2 2622.16   82.64
   1 -14  -2  972.30   24.10
  -1  14   2  971.16   23.91
   1 -15  -2   41.23    2.02
  -1  15   2   47.32    2.15
   1 -16  -2  466.80    9.92
  -1  16   2  477.85   18.15
   1 -17  -2  151.16    4.54
  -1  17   2  147.06    3.10
   1 -18  -2    1.75    0.61
  -1  18   2    3.44    0.71
   1 -19  -2  983.28   19.86
  -1  19   2  969.50   16.32
   1 -20  -2    8.44    0.94
  -1  20   2    8.11    1.09
   1 -21  -2   12.31    1.16
  -1  21   2   11.55    0.88
   1 -22  -2   10.41    0.93
  -1  22   2   14.35    0.98
   1 -23  -2  376.77    7.79
  -1  23   2  373.60    7.34
   1 -24  -2   12.47    1.33
  -1  24   2   12.20    1.29
   1 -25  -2   25.04    2.05
  -1  25   2   28.70    1.51
   1 -26  -2   28.86    1.76
  -1  26   2   32.37    1.67
   1  27  -1    2.87    1.41
  -1 -27   1    0.03    2.83
   1  26  -1   47.57    2.40
  -1 -26   1   45.08    2.01
   1  25  -1    4.53    1.08
  -1 -25   1    5.20    1.11
   1  24  -1   26.43    1.54
  -1 -24   1   25.24    1.38
   1  23  -1    2.92    0.72
  -1 -23   1    2.82    0.86
   1  22  -1   19.06    1.03
  -1 -22   1   17.09    1.08
   1  21  -1   12.25    0.88
  -1 -21   1   10.16    1.16
   1  20  -1    0.34    0.69
  -1 -20   1    0.58    0.78
   1  19  -1   74.78    1.98
  -1 -19   1   72.44    2.42
   1  18  -1   40.54    1.15
  -1 -18   1   39.02    1.27
   1  17  -1    6.97    0.56
  -1 -17   1    7.73    0.89
   1  16  -1   55.37    1.58
  -1 -16   1   55.48    1.51
   1  15  -1  158.91    3.63
  -1 -15   1  160.61    3.71
   1  14  -1    4.73    0.46
  -1 -14   1    4.63    0.58
   1  13  -1 1290.15   29.40
  -1 -13   1 1276.50   24.39
   1  12  -1  302.56    6.48
  -1 -12   1  303.81    6.28
   1  11  -1  702.35   11.79
  -1 -11   1  688.67   13.51
   1  10  -1  376.77    6.37
  -1 -10   1  383.49    8.00
   1   9  -1  199.51    4.28
  -1  -9   1  200.90    3.80
   1   8  -1   23.67    0.63
  -1  -8   1   23.09    0.71
   1   7  -1  201.17    4.26
  -1  -7   1  202.86    3.67
   1   6  -1 1332.98   21.62
  -1  -6   1 1290.98   29.63
   1   5  -1    2.61    0.19
  -1  -5   1    1.27    0.19
   1   4  -1    3.35    0.21
  -1  -4   1    1.88    0.26
   1   2  -1  258.32    4.31
  -1  -2   1  254.05    6.34
   1   0  -1   -0.23    0.13
  -1   0   1   -0.07    0.12
   1  -2  -1  286.41    9.39
   1  -4  -1    2.47    0.28
  -1   4   1    1.97    0.30
   1  -5  -1    0.60    0.23
  -1   5   1    1.56    0.30
   1  -6  -1 1359.73   25.95
  -1   6   1 1340.21   30.32
   1  -7  -1  202.69    5.57
  -1   7   1  209.89    5.16
   1  -8  -1   23.59    0.88
  -1   8   1   23.87    0.73
   1  -9  -1  204.83    5.33
  -1   9   1  197.55    4.08
   1 -10  -1  377.14    9.66
  -1  10   1  366.96    6.27
   1 -11  -1  716.24   16.92
  -1  11   1  705.79   13.22
   1 -12  -1  310.33    6.30
  -1  12   1  296.88    5.18
   1 -13  -1 1271.45   21.20
  -1  13   1 1266.16   20.89
   1 -14  -1    4.30    0.63
  -1  14   1    4.49    0.54
   1 -15  -1  160.94    3.87
  -1  15   1  162.35    6.63
   1 -16  -1   52.79    1.75
  -1  16   1   52.94    1.36
   1 -17  -1    8.13    0.73
  -1  17   1    8.51    0.71
   1 -18  -1   41.53    1.31
  -1  18   1   39.00    1.33
   1 -19  -1   76.55    2.10
  -1  19   1   73.94    1.79
   1 -20  -1   -0.05    0.57
  -1  20   1    0.98    0.60
   1 -21  -1   10.85    1.01
  -1  21   1    9.98    0.92
   1 -22  -1   18.76    1.27
  -1  22   1   19.69    1.16
   1 -23  -1    2.67    0.87
  -1  23   1    2.29    0.81
   1 -24  -1   23.96    1.54
  -1  24   1   26.54    1.30
   1 -25  -1    5.26    1.12
  -1  25   1    5.02    1.09
   1 -26  -1   41.79    1.89
  -1  26   1   46.15    1.68
   1  26   0    3.47    1.23
  -1 -26   0    4.00    1.35
   1  25   0  258.71    4.97
  -1 -25   0  261.35    7.07
   1  24   0   22.96    1.20
  -1 -24   0   23.32    1.67
   1  23   0    4.30    1.11
  -1 -23   0    3.90    1.44
   1  22   0   25.27    1.19
  -1 -22   0   23.78    1.28
   1  21   0  173.81    3.54
  -1 -21   0  175.17    3.64
   1  20   0  101.45    2.66
  -1 -20   0   95.31    2.67
   1  19   0  446.07    9.67
  -1 -19   0  460.36    8.24
   1  18   0   -0.05    0.45
  -1 -18   0    0.91    0.53
   1  17   0  692.58   14.00
  -1 -17   0  688.25   14.42
   1  16   0   32.94    1.00
  -1 -16   0   32.18    1.21
   1  15   0   28.84    1.10
  -1 -15   0   27.30    0.94
   1  14   0  523.45   10.29
  -1 -14   0  534.58    9.30
   1  13   0   34.22    1.23
  -1 -13   0   33.74    1.04
   1  12   0  710.92   12.02
  -1 -12   0  731.20   24.52
   1  11   0 3170.20   57.88
  -1 -11   0 3206.38   70.79
   1  10   0   17.75    0.69
   1   9   0    5.51    0.40
  -1  -9   0    7.17    0.56
   1   8   0   78.53    1.86
  -1  -8   0   77.60    1.79
   1   7   0 1542.12   49.54
  -1  -7   0 1449.08   33.28
   1   6   0   66.74    1.91
  -1  -6   0   68.68    2.96
   1   5   0  562.17   18.86
  -1  -4   0    4.71    0.41
   1   0   0   89.70    3.44
  -1   0   0   -0.02    0.14
  -1   1   0  973.44   32.29
   1  -4   0    7.32    0.33
  -1   4   0    8.16    0.55
   1  -5   0  549.06    9.22
  -1   5   0  540.20   12.91
   1  -6   0   63.13    1.61
  -1   6   0   62.54    1.28
   1  -7   0 1443.18   27.02
  -1   7   0 1456.73   26.69
   1  -8   0   80.67    2.29
  -1   8   0   77.38    1.74
   1  -9   0    5.23    0.42
  -1   9   0    5.04    0.42
   1 -10   0   19.57    0.68
  -1  10   0   17.76    0.63
   1 -11   0 3287.98   52.23
  -1  11   0 3205.12   50.33
   1 -12   0  762.04   18.27
  -1  12   0  721.55   13.96
   1 -13   0   33.38    1.08
  -1  13   0   34.09    0.92
   1 -14   0  539.70    9.60
  -1  14   0  538.92   10.76
   1 -15   0   26.03    1.14
  -1  15   0   25.31    1.18
   1 -16   0   33.32    1.61
  -1  16   0   32.24    1.15
   1 -17   0  679.19   12.45
  -1  17   0  684.35   13.99
   1 -18   0    0.40    0.65
  -1  18   0    0.54    0.72
   1 -19   0  451.11    9.51
  -1  19   0  455.05    9.30
   1 -20   0  100.19    3.25
  -1  20   0   97.15    2.90
   1 -21   0  166.86    4.04
  -1  21   0  174.37    4.19
   1 -22   0   24.11    1.32
  -1  22   0   25.03    1.09
   1 -23   0    3.93    0.95
  -1  23   0    4.79    0.98
   1 -24   0   25.11    1.49
  -1  24   0   23.53    1.15
   1 -25   0  265.78    5.64
  -1  25   0  273.66    5.70
   1 -26   0    3.12    1.31
  -1  26   0    4.09    1.13
   1 -27   0   49.63    3.75
  -1  27   0   52.03    3.20
   1  26   1    0.85    0.93
  -1 -26  -1    0.63    1.12
   1  25   1    2.88    1.36
  -1 -25  -1    1.75    1.17
   1  24   1   93.36    2.43
  -1 -24  -1   86.37    2.45
   1  23   1   25.47    1.37
  -1 -23  -1   26.50    1.44
   1  22   1   86.00    2.71
  -1 -22  -1   80.69    2.85
   1  21   1   22.16    1.19
  -1 -21  -1   22.78    1.35
   1  20   1    4.58    0.89
  -1 -20  -1    2.12    0.76
   1  19   1    5.24    0.57
  -1 -19  -1    2.89    0.61
   1  18   1   37.58    1.47
  -1 -18  -1   38.78    1.48
   1  17   1   10.86    0.93
  -1 -17  -1    6.86    1.21
   1  16   1  145.24    4.13
  -1 -16  -1  143.20    4.40
   1  15   1  981.67   34.08
  -1 -15  -1  982.64   34.01
   1  14   1    3.81    0.56
  -1 -14  -1    3.84    0.54
   1  13   1  679.11   13.29
  -1 -13  -1  691.45   13.32
   1  12   1  637.59   15.57
  -1 -12  -1  649.26   12.35
   1  11   1   91.36    2.64
  -1 -11  -1   91.09    2.21
   1  10   1 1230.15   22.73
  -1 -10  -1 1230.93   19.97
   1   9   1  582.73    9.78
  -1  -9  -1  601.05   11.42
   1   8   1  220.71    7.48
  -1  -8  -1  216.60    5.34
   1   7   1 1369.17   31.10
  -1  -7  -1 1390.55   30.88
   1   6   1   50.30    1.56
  -1  -6  -1   54.91    1.63
   1   5   1 1167.35   26.76
  -1  -5  -1 1216.66   27.74
   1   4   1 1155.84   18.40
  -1  -4  -1 1181.69   21.60
   1   3   1   31.42    0.78
  -1  -3  -1   35.83    1.04
   1   2   1  548.84   10.45
  -1  -2  -1  545.10    8.81
   1   0   1   -0.02    0.09
  -1   0  -1    0.25    0.07
   1  -2   1  585.30   11.00
  -1   2  -1  595.67   19.07
   1  -3   1   37.30    0.91
  -1   3  -1   37.08    1.08
   1  -4   1 1246.59   39.61
  -1   4  -1 1213.43   27.42
   1  -5   1 1288.77   20.79
  -1   5  -1 1271.60   23.58
   1  -6   1   55.07    1.76
  -1   6  -1   53.50    1.32
   1  -7   1 1442.64   26.61
  -1   7  -1 1489.81   33.39
   1  -8   1  223.32    4.72
  -1   8  -1  227.52    4.64
   1  -9   1  612.25   10.26
  -1   9  -1  601.09   10.44
   1 -10   1 1257.93   21.17
  -1  10  -1 1289.96   25.16
   1 -11   1   93.95    2.05
  -1  11  -1   94.13    2.37
   1 -12   1  643.30   10.75
  -1  12  -1  648.31   12.42
   1 -13   1  681.34   13.18
  -1  13  -1  679.44   11.57
   1 -14   1    5.28    0.48
  -1  14  -1    5.68    0.62
   1 -15   1  972.84   18.97
  -1  15  -1  986.58   19.05
   1 -16   1  135.17    3.27
  -1  16  -1  136.83    2.83
   1 -17   1   10.04    0.71
  -1  17  -1   11.62    0.83
   1 -18   1   35.54    1.19
  -1  18  -1   36.18    1.14
   1 -19   1    5.56    0.71
  -1  19  -1    6.11    0.71
   1 -20   1    5.35    0.90
  -1  20  -1    5.24    0.89
   1 -21   1   23.96    1.19
  -1  21  -1   23.55    1.40
   1 -22   1   85.40    2.50
  -1  22  -1   87.98    2.12
   1 -23   1   25.93    1.26
  -1  23  -1   27.70    1.23
   1 -24   1   95.82    3.11
  -1  24  -1   97.14    2.30
   1 -25   1    3.72    1.36
  -1  25  -1    1.80    1.37
   1 -26   1    0.21    1.21
  -1  26  -1    0.77    1.08
   1 -27   1   38.21    3.69
  -1  27  -1   46.14    2.59
   1  26   2    2.19    1.43
  -1 -26  -2    5.73    2.39
   1  25   2   29.07    1.70
  -1 -25  -2   28.27    3.15
   1  24   2   57.96    2.24
  -1 -24  -2   56.55    2.08
   1  23   2  108.25    2.67
  -1 -23  -2  107.75    2.77
   1  22   2   47.46    1.82
  -1 -22  -2   47.56    1.55
   1  21   2    5.37    0.94
  -1 -21  -2    4.73    0.82
   1  20   2    0.46    0.59
  -1 -20  -2    0.87    0.77
   1  19   2  211.13    5.80
  -1 -19  -2  206.90    4.03
   1  18   2   28.18    1.02
  -1 -18  -2   26.01    1.15
   1  17   2  471.91    8.36
  -1 -17  -2  457.39    9.34
   1  16   2    6.38    0.72
  -1 -16  -2    8.13    0.71
   1  15   2 1266.75   30.15
  -1 -15  -2 1212.55   28.63
   1  14   2  109.18    2.72
  -1 -14  -2  107.82    3.19
   1  13   2  189.35    4.15
  -1 -13  -2  186.87    4.06
   1  12   2   17.50    1.29
  -1 -12  -2   17.05    0.69
   1  11   2  315.92   11.70
  -1 -11  -2  298.37   11.00
   1  10   2  109.31    2.58
  -1 -10  -2  108.68    2.43
   1   9   2 3444.45   62.01
  -1  -9  -2 3439.93   54.37
   1   8   2   17.62    0.56
  -1  -8  -2   17.90    0.64
   1   7   2   18.53    0.59
  -1  -7  -2   18.20    0.62
   1   6   2    4.31    0.28
  -1  -6  -2    4.83    0.44
   1   4   2    1.75    0.17
  -1  -4  -2    1.07    0.20
   1   2   2 1400.43   44.56
  -1  -2  -2 1320.27   29.37
   1  -4   2    1.93    0.20
  -1   4  -2    2.86    0.31
   1  -6   2    3.25    0.25
  -1   6  -2    3.44    0.27
   1  -7   2   20.31    0.86
  -1   7  -2   21.00    0.68
   1  -8   2   18.30    0.77
  -1   8  -2   18.82    0.60
   1  -9   2 3648.55  115.55
  -1   9  -2 3591.01  114.22
   1 -10   2  118.47    2.58
  -1  10  -2  114.31    2.34
   1 -11   2  305.46    5.33
  -1  11  -2  299.49    5.33
   1 -12   2   19.08    1.00
  -1  12  -2   18.28    0.72
   1 -13   2  190.23    4.26
  -1  13  -2  189.29    4.01
   1 -14   2  115.69    2.40
  -1  14  -2  117.26    3.35
   1 -15   2 1258.70   29.17
  -1  15  -2 1233.97   20.41
   1 -16   2    8.73    0.70
  -1  16  -2    6.32    0.80
   1 -17   2  468.43    9.47
  -1  17  -2  478.16    8.38
   1 -18   2   28.29    1.21
  -1  18  -2   28.68    1.88
   1 -19   2  205.99    4.66
  -1  19  -2  205.71    3.95
   1 -20   2    1.11    0.75
  -1  20  -2    0.61    0.91
   1 -21   2    5.85    0.93
  -1  21  -2    5.49    0.81
   1 -22   2   45.66    1.61
  -1  22  -2   47.55    1.44
   1 -23   2  112.04    2.98
  -1  23  -2  116.17    2.83
   1 -24   2   59.52    2.60
  -1  24  -2   60.67    1.65
   1 -25   2   31.43    2.10
  -1  25  -2   32.44    1.69
   1 -26   2    2.83    1.28
  -1  26  -2    1.18    1.81
   1 -27   2   90.37    3.78
  -1  27  -2   99.77    3.58
   1  26   3   -0.40    1.13
  -1 -26  -3    0.80    1.07
   1  25   3   45.00    2.18
  -1 -25  -3   45.49    1.77
   1  24   3    1.28    1.37
  -1 -24  -3    1.18    1.14
   1  23   3   29.02    1.99
  -1 -23  -3   31.48    1.64
   1  22   3   20.50    1.09
  -1 -22  -3   20.18    1.35
   1  21   3   78.38    2.68
  -1 -21  -3   76.48    3.82
   1  20   3  256.39    5.74
  -1 -20  -3  260.76    5.13
   1  19   3  193.01    4.19
  -1 -19  -3  196.37    4.24
   1  18   3  386.81    9.56
  -1 -18  -3  383.01    9.40
   1  17   3  219.25    4.92
  -1 -17  -3  213.53    5.08
   1  16   3   86.55    2.76
  -1 -16  -3   86.61    2.25
   1  15   3  790.43   19.93
  -1 -15  -3  796.62   19.79
   1  14   3  205.56    6.02
  -1 -14  -3  197.20    3.76
   1  13   3   26.37    1.19
  -1 -13  -3   28.50    1.01
   1  12   3  418.12    7.34
  -1 -12  -3  424.25    7.62
   1  11   3   24.41    0.88
  -1 -11  -3   26.18    0.85
   1  10   3  443.57   11.12
  -1 -10  -3  438.83    8.62
   1   9   3  947.85   17.89
  -1  -9  -3  967.60   18.44
   1   8   3  881.82   14.36
  -1  -8  -3  877.87   16.89
   1   7   3   77.44    2.42
  -1  -7  -3   76.10    1.69
   1   6   3 1827.81   28.91
  -1  -6  -3 1920.42   34.99
   1   5   3 1623.31   26.02
  -1  -5  -3 1641.32   37.05
   1   4   3 1786.98   27.94
  -1  -4  -3 1847.57   58.32
   1   3   3  835.57   15.53
  -1  -3  -3  844.21   13.69
  -1  -1  -3   19.03    0.62
   1   0   3    0.42    0.10
  -1   0  -3    0.54    0.11
   1  -1   3   20.55    0.80
  -1   1  -3   19.85    0.59
   1  -3   3  841.54   28.26
  -1   3  -3  829.34   15.06
   1  -4   3 1779.56   54.86
  -1   4  -3 1788.54   56.24
   1  -5   3 1647.87   37.07
  -1   5  -3 1602.36   28.81
   1  -6   3 1930.93   60.59
  -1   6  -3 1921.14   43.85
   1  -7   3   79.58    3.14
  -1   7  -3   79.35    2.18
   1  -8   3  909.46   16.99
  -1   8  -3  913.74   30.22
   1  -9   3 1008.11   23.64
  -1   9  -3  988.56   22.45
   1 -10   3  448.13    9.12
  -1  10  -3  434.44    8.57
   1 -11   3   26.53    0.84
  -1  11  -3   26.41    0.75
   1 -12   3  444.35    9.15
  -1  12  -3  431.30    7.34
   1 -13   3   27.17    0.99
  -1  13  -3   27.38    0.96
   1 -14   3  199.50    4.41
  -1  14  -3  201.60    4.39
   1 -15   3  806.74   16.03
  -1  15  -3  800.16   15.72
   1 -16   3   83.60    2.34
  -1  16  -3   82.54    2.23
   1 -17   3  216.37    5.36
  -1  17  -3  218.66    6.08
   1 -18   3  388.70    8.15
  -1  18  -3  380.32    6.65
   1 -19   3  198.84    4.72
  -1  19  -3  203.34    4.47
   1 -20   3  262.22    5.79
  -1  20  -3  259.90    6.68
   1 -21   3   80.25    1.93
  -1  21  -3   85.71    2.24
   1 -22   3   19.83    1.07
  -1  22  -3   19.92    1.07
   1 -23   3   33.01    1.30
  -1  23  -3   31.21    1.48
   1 -24   3    0.85    1.00
  -1  24  -3   -0.70    1.38
   1 -25   3   47.66    1.63
  -1  25  -3   52.90    2.07
   1 -26   3   -0.13    1.42
  -1  26  -3    1.49    1.25
   1 -27   3    5.62    3.95
  -1  27  -3    3.11    2.13
   1  26   4    1.09    0.98
  -1 -26  -4    1.86    1.14
   1  25   4   28.94    1.47
  -1 -25  -4   26.41    1.68
   1  24   4    5.96    1.05
  -1 -24  -4    5.75    1.11
   1  23   4   69.94    1.77
  -1 -23  -4   68.81    2.08
   1  22   4   43.72    1.53
  -1 -22  -4   46.04    2.01
   1  21   4  145.62    2.97
  -1 -21  -4  147.95    3.57
   1  20   4   12.76    1.17
  -1 -20  -4   14.01    1.07
   1  19   4   96.50    4.59
  -1 -19  -4  100.63    3.27
   1  18   4  206.50    4.68
  -1 -18  -4  202.86    4.50
   1  17   4  353.17    9.17
  -1 -17  -4  351.44    7.55
   1  16   4  137.21    4.13
  -1 -16  -4  130.96    2.79
   1  15   4   30.36    1.21
  -1 -15  -4   30.92    1.17
   1  14   4  101.29    2.74
  -1 -14  -4   96.61    3.70
   1  13   4 2309.57   43.64
  -1 -13  -4 2325.39   37.85
   1  12   4  247.22    6.67
  -1 -12  -4  245.96    5.05
   1  11   4 2166.10   40.55
  -1 -11  -4 2195.37   40.41
   1  10   4  195.24    5.02
  -1 -10  -4  196.72    3.62
   1   9   4  252.13    4.63
  -1  -9  -4  255.86    5.24
   1   8   4  946.97   18.20
  -1  -8  -4  950.22   18.33
  -1  -7  -4 5503.21  172.01
   1   6   4   14.24    0.47
  -1  -6  -4   14.35    0.66
   1   5   4  510.54    8.47
  -1  -5  -4  501.22   11.73
   1   4   4 2194.65   40.11
  -1  -4  -4 2415.30   74.84
   1   1   4   55.16    0.99
  -1  -1  -4   55.07    1.44
   1  -1   4   51.96    1.70
   1  -4   4 2283.18   71.97
   1  -5   4  503.26   11.96
  -1   5  -4  505.73    8.37
   1  -6   4   12.39    0.41
  -1   6  -4   13.18    0.85
   1  -8   4  953.67   17.81
  -1   8  -4  941.57   21.35
   1  -9   4  256.94    5.22
  -1   9  -4  249.27    5.06
   1 -10   4  208.58    4.50
  -1  10  -4  197.26    4.27
   1 -11   4 2219.57   40.42
  -1  11  -4 2169.26   39.52
   1 -12   4  263.28    5.26
  -1  12  -4  249.28    5.43
   1 -13   4 2352.96   43.03
  -1  13  -4 2323.70   52.61
   1 -14   4  101.70    2.17
  -1  14  -4   99.03    2.44
   1 -15   4   30.48    1.09
  -1  15  -4   31.41    1.04
   1 -16   4  137.06    3.06
  -1  16  -4  138.41    2.87
   1 -17   4  375.09    9.82
  -1  17  -4  356.34    7.36
   1 -18   4  202.36    4.35
  -1  18  -4  206.22    5.36
   1 -19   4  100.59    2.65
  -1  19  -4  102.93    2.49
   1 -20   4   13.92    1.06
  -1  20  -4   12.86    0.79
   1 -21   4  146.92    3.49
  -1  21  -4  149.65    4.20
   1 -22   4   41.10    1.83
  -1  22  -4   45.25    1.33
   1 -23   4   69.25    4.04
  -1  23  -4   67.96    2.12
   1 -24   4    6.02    1.39
  -1  24  -4    6.57    1.16
   1 -25   4   31.71    2.73
  -1  25  -4   33.92    1.51
   1 -26   4    1.29    1.61
  -1  26  -4    3.24    1.33
   1 -27   4    0.01    1.78
  -1  27  -4   -1.49    1.64
  -1 -26  -5    0.34    2.33
   1  25   5    0.82    1.25
  -1 -25  -5    0.12    1.34
   1  24   5   -0.01    0.89
  -1 -24  -5    0.05    0.93
   1  23   5   11.72    1.67
  -1 -23  -5   12.65    1.28
   1  22   5    9.49    0.98
  -1 -22  -5    9.83    1.00
   1  21   5   -0.31    1.01
  -1 -21  -5    0.54    0.71
  -1 -20  -5  310.40    5.58
   1  19   5  365.20    8.93
  -1 -19  -5  359.55    8.69
   1  18   5  347.89    6.37
  -1 -18  -5  337.84    7.06
   1  17   5  569.63   11.37
  -1 -17  -5  568.44   11.38
   1  16   5    7.18    0.63
  -1 -16  -5    6.85    0.59
   1  15   5    1.96    0.66
  -1 -15  -5    2.14    0.60
   1  14   5  278.80    6.26
  -1 -14  -5  282.68    6.22
   1  13   5   53.65    1.34
  -1 -13  -5   55.73    1.55
   1  12   5   35.28    1.23
  -1 -12  -5   34.05    1.22
   1  11   5   63.72    1.53
  -1 -11  -5   62.54    1.40
   1  10   5   30.56    0.89
  -1 -10  -5   31.68    0.92
   1   9   5   10.12    0.44
  -1  -9  -5    9.69    0.41
   1   8   5 1390.47   26.15
  -1  -8  -5 1341.52   30.70
   1   7   5 2166.02   39.68
  -1  -7  -5 2201.38   34.79
   1   5   5 2901.67   91.45
   1   4   5   63.05    1.50
  -1  -4  -5   63.48    1.24
   1   3   5 1739.96   39.42
  -1  -3  -5 1671.24   38.23
   1   2   5  206.62    5.11
  -1  -2  -5  204.62    4.17
   1   1   5  127.17    3.17
  -1  -1  -5  124.69    3.01
   1   0   5    0.63    0.09
  -1   0  -5    0.46    0.16
   1  -1   5  121.32    3.92
   1  -2   5  185.27    6.26
   1  -4   5   63.33    1.45
  -1   4  -5   61.71    1.63
   1  -7   5 2128.22   47.38
  -1   7  -5 2054.19   47.45
   1  -8   5 1390.77   25.88
  -1   8  -5 1350.13   30.76
   1  -9   5   11.24    0.71
  -1   9  -5   10.97    0.62
   1 -10   5   32.88    0.99
  -1  10  -5   34.24    1.19
   1 -11   5   60.62    1.60
  -1  11  -5   63.66    1.64
   1 -12   5   33.97    1.01
  -1  12  -5   35.71    0.93
   1 -13   5   55.75    1.90
  -1  13  -5   57.56    1.55
   1 -14   5  284.20    5.05
  -1  14  -5  286.05   10.32
   1 -15   5    2.32    0.48
  -1  15  -5    2.46    0.44
   1 -16   5    5.51    1.05
  -1  16  -5    5.24    0.65
   1 -17   5  573.06   13.93
  -1  17  -5  574.45   13.49
   1 -18   5  347.08    7.09
  -1  18  -5  345.97    7.00
   1 -19   5  361.06   13.11
  -1  19  -5  362.34    7.21
   1 -20   5  323.21    8.18
  -1  20  -5  326.69    6.62
   1 -21   5    1.02    0.71
  -1  21  -5   -0.05    0.77
   1 -22   5   10.17    1.07
  -1  22  -5   10.50    0.98
   1 -23   5   10.63    1.53
  -1  23  -5   10.53    1.06
   1 -24   5   -0.35    1.19
  -1  24  -5    0.28    0.99
   1 -25   5   -0.51    1.28
  -1  25  -5    0.65    1.10
   1 -26   5    0.31    1.12
  -1  26  -5    0.94    1.30
   1 -27   5   -1.32    2.86
  -1  27  -5    0.00    1.65
   1  25   6   -0.92    1.84
  -1 -25  -6   13.49    1.21
   1  24   6    1.70    1.20
  -1 -24  -6    3.91    0.94
   1  23   6  175.79    4.06
  -1 -23  -6  172.97    4.92
   1  22   6    2.82    1.00
  -1 -22  -6    2.14    0.87
   1  21   6   67.69    2.11
  -1 -21  -6   73.34    2.36
   1  20   6    9.76    0.91
  -1 -20  -6   10.43    0.83
   1  19   6  427.18   14.84
  -1 -19  -6  439.56    8.58
   1  18   6  159.23    3.76
  -1 -18  -6  155.99    3.50
   1  17   6  113.33    2.95
  -1 -17  -6  109.12    2.65
   1  16   6  475.43    9.89
  -1 -16  -6  475.63    9.31
   1  15   6  294.11    6.24
  -1 -15  -6  292.88    6.15
   1  14   6   89.33    2.43
  -1 -14  -6   89.99    2.14
   1  13   6  324.95    6.33
  -1 -13  -6  327.16    6.12
   1  12   6   19.53    0.82
  -1 -12  -6   21.63    0.77
   1  11   6 1700.99   31.96
  -1 -11  -6 1719.61   28.51
   1  10   6   84.05    1.99
  -1 -10  -6   86.36    1.88
   1   9   6 4056.05   63.57
  -1  -9  -6 4058.39   90.14
   1   8   6  445.19    8.55
  -1  -8  -6  438.47    7.64
   1   7   6  520.37    8.78
  -1  -7  -6  518.32    8.77
   1   6   6 1498.27   34.34
  -1  -6  -6 1497.78   23.86
   1   4   6 1375.61   25.63
  -1  -4  -6 1376.35   43.36
   1   3   6  277.76    4.75
  -1  -3  -6  287.00    6.91
   1   2   6  139.39    4.73
  -1  -2  -6  141.15    3.65
   1   0   6  139.54    4.80
  -1   3  -6  254.07    8.17
   1  -6   6 1454.00   45.92
  -1   6  -6 1470.30   47.36
   1  -7   6  508.65   10.25
  -1   7  -6  511.49    9.99
   1  -8   6  444.40    8.56
  -1   8  -6  436.01   10.64
   1 -10   6   82.28    1.86
  -1  10  -6   83.91    2.03
   1 -11   6 1662.39   30.76
  -1  11  -6 1677.95   38.24
   1 -12   6   21.02    0.78
  -1  12  -6   22.16    0.74
   1 -13   6  321.26    8.04
  -1  13  -6  314.31    6.58
   1 -14   6   92.46    2.18
  -1  14  -6   91.16    2.46
   1 -15   6  302.85    6.21
  -1  15  -6  289.70    7.34
   1 -16   6  478.04    8.39
  -1  16  -6  472.26    9.12
   1 -17   6  114.83    2.70
  -1  17  -6  113.83    2.71
   1 -18   6  164.20    4.96
  -1  18  -6  163.68    3.85
   1 -19   6  444.91    8.82
  -1  19  -6  434.52    7.34
   1 -20   6   11.15    1.36
  -1  20  -6   10.64    0.78
   1 -21   6   72.86    1.91
  -1  21  -6   71.76    1.73
   1 -22   6    2.83    1.21
  -1  22  -6    2.43    0.99
   1 -23   6  183.40    3.77
  -1  23  -6  185.25    4.26
   1 -24   6    5.26    1.37
  -1  24  -6    3.41    0.92
   1 -25   6   12.03    1.37
  -1  25  -6   12.35    1.12
   1 -26   6    2.27    1.82
  -1  26  -6    3.04    1.25
   1 -27   6   14.98    2.06
  -1  27  -6   13.45    2.18
   1  25   7    2.35    1.30
  -1 -25  -7    1.33    1.08
   1  24   7    0.39    1.31
  -1 -24  -7    0.38    0.96
   1  23   7    3.62    1.14
  -1 -23  -7    3.93    1.06
   1  22   7    0.48    1.11
  -1 -22  -7    1.21    0.81
   1  21   7    7.39    1.15
  -1 -21  -7    7.26    0.82
   1  20   7   13.67    1.16
  -1 -20  -7   13.32    0.84
   1  19   7   89.37    2.86
  -1 -19  -7   88.70    2.03
   1  18   7   75.34    1.83
  -1 -18  -7   75.24    2.08
   1  17   7   54.44    1.51
  -1 -17  -7   57.86    2.04
   1  16   7    3.49    0.56
  -1 -16  -7    4.09    0.79
   1  15   7   51.69    1.60
  -1 -15  -7   53.54    1.52
   1  14   7    0.45    0.46
  -1 -14  -7    0.05    0.46
   1  13   7  107.60    2.59
  -1 -13  -7  109.51    2.85
   1  12   7   29.68    1.15
  -1 -12  -7   30.29    0.98
   1  11   7   84.35    2.73
  -1 -11  -7   84.49    2.00
   1  10   7   63.74    3.26
  -1 -10  -7   61.90    1.39
   1   9   7  246.76    5.01
  -1  -9  -7  249.16    5.26
   1   8   7 1007.00   16.45
  -1  -8  -7  984.11   18.80
   1   7   7  277.06    5.63
  -1  -7  -7  280.03    5.02
   1   6   7 1953.27   31.59
  -1  -6  -7 1928.13   35.78
   1   5   7 1225.48   19.62
  -1  -5  -7 1273.54   23.66
   1   4   7  578.08   13.60
  -1  -4  -7  556.15   13.05
   1   3   7  664.94   15.74
  -1  -3  -7  677.25   15.87
   1   2   7  106.29    2.74
  -1  -2  -7  109.86    2.84
   1   1   7  809.62   26.09
  -1  -1  -7  771.06   24.36
   1   0   7    0.39    0.16
   1  -4   7  562.00   17.54
  -1   4  -7  535.36   17.35
  -1   5  -7 1161.80   37.14
   1  -6   7 1890.34   42.52
  -1   6  -7 1905.02   43.05
  -1   7  -7  293.37    7.09
   1  -8   7 1009.99   23.49
  -1   8  -7 1000.23   23.54
   1  -9   7  242.36    5.93
  -1   9  -7  241.73    5.00
   1 -10   7   65.59    1.79
  -1  10  -7   63.82    1.92
   1 -11   7   84.16    3.31
  -1  11  -7   87.39    1.87
   1 -12   7   30.73    0.92
  -1  12  -7   29.84    1.15
   1 -13   7  104.18    2.54
  -1  13  -7  103.53    2.99
   1 -14   7    1.13    0.66
  -1  14  -7    1.29    0.44
   1 -15   7   55.05    1.46
  -1  15  -7   53.98    1.52
   1 -16   7    3.33    0.64
  -1  16  -7    3.71    0.68
   1 -17   7   56.93    1.48
  -1  17  -7   56.03    1.44
   1 -18   7   79.59    2.56
  -1  18  -7   78.58    1.82
   1 -19   7   90.87    2.40
  -1  19  -7   87.48    2.21
   1 -20   7   13.20    1.13
  -1  20  -7   12.67    0.87
   1 -21   7    7.39    1.03
  -1  21  -7    8.76    0.96
   1 -22   7    1.38    1.31
  -1  22  -7    0.63    1.25
   1 -23   7    4.07    1.11
  -1  23  -7    3.29    0.98
   1 -24   7    0.84    1.66
  -1  24  -7    0.67    0.97
   1 -25   7    2.19    1.51
  -1  25  -7    1.52    1.29
   1 -26   7    5.32    2.09
  -1  26  -7    5.91    1.39
   1 -27   7    5.95    2.44
  -1  27  -7    6.47    2.25
   1  25   8   52.93    2.60
  -1 -25  -8   53.06    2.43
   1  24   8    0.15    1.26
  -1 -24  -8   -0.68    1.12
   1  23   8   20.05    1.79
  -1 -23  -8   22.94    1.59
   1  22   8    1.11    1.02
  -1 -22  -8    1.68    1.09
   1  21   8  413.55    8.45
  -1 -21  -8  418.67   11.10
   1  20   8   11.99    1.08
  -1 -20  -8   11.34    0.98
   1  19   8   86.98    2.39
  -1 -19  -8   85.23    2.11
   1  18   8   42.49    1.54
  -1 -18  -8   44.34    1.31
   1  17   8  287.00    6.07
  -1 -17  -8  288.52    6.30
   1  16   8  296.90    7.45
  -1 -16  -8  302.15    7.29
   1  15   8   80.05    2.57
  -1 -15  -8   74.59    2.38
   1  14   8 1103.68   21.34
  -1 -14  -8 1093.07   20.84
   1  13   8  205.69    5.74
  -1 -13  -8  210.56    4.65
   1  12   8   89.89    2.94
  -1 -12  -8   90.42    2.10
   1  11   8 2503.13   83.98
  -1 -11  -8 2406.09   39.29
   1  10   8  312.95    5.54
  -1 -10  -8  311.95    6.56
   1   9   8   31.45    0.85
  -1  -9  -8   31.85    1.01
   1   8   8   78.75    1.85
  -1  -8  -8   80.11    2.01
   1   7   8  811.22   16.04
  -1  -7  -8  817.20   13.67
   1   6   8   19.77    0.88
  -1  -6  -8   17.85    0.67
   1   5   8 1520.65   28.23
  -1  -5  -8 1511.29   27.91
   1   4   8  931.30   21.78
  -1  -4  -8  950.24   29.97
   1   2   8  105.70    3.74
  -1  -2  -8  102.33    3.80
   1   1   8   91.58    3.32
  -1  -1  -8   93.54    3.53
   1   0   8    2.53    0.22
   1  -4   8  887.64   28.01
   1  -5   8 1466.25   45.63
  -1   6  -8   16.45    0.76
   1  -7   8  766.67   23.88
  -1   7  -8  763.98   24.71
   1  -8   8   75.63    2.30
  -1   8  -8   77.29    2.17
   1  -9   8   29.93    0.93
  -1   9  -8   29.03    1.44
   1 -10   8  316.04    7.73
  -1  10  -8  314.32    7.91
  -1  11  -8 2375.68   54.07
   1 -12   8   94.78    2.20
  -1  12  -8   94.78    2.20
   1 -13   8  208.88    4.52
  -1  13  -8  204.62    4.39
   1 -14   8 1102.86   26.03
  -1  14  -8 1062.87   24.56
   1 -15   8   77.34    1.89
  -1  15  -8   76.85    2.43
   1 -16   8  302.46    5.53
  -1  16  -8  295.80    5.46
   1 -17   8  286.61   10.46
  -1  17  -8  276.98    5.90
   1 -18   8   40.06    1.75
  -1  18  -8   45.34    1.24
   1 -19   8   87.69    2.26
  -1  19  -8   89.32    2.33
   1 -20   8   12.50    0.98
  -1  20  -8   13.33    0.91
   1 -21   8  429.71   10.56
  -1  21  -8  423.60    7.35
  -1  22  -8    1.69    0.78
   1 -23   8   19.55    2.91
  -1  23  -8   23.31    1.17
   1 -24   8   -0.46    1.43
  -1  24  -8    0.22    1.11
   1 -25   8   60.44    2.27
  -1  25  -8   58.05    1.71
   1 -26   8   21.75    1.60
  -1  26  -8   17.00    1.32
   1 -27   8   36.26    3.60
  -1  27  -8   29.98    2.55
   1  25   9    1.54    2.96
  -1 -25  -9    0.70    1.29
   1  24   9   18.03    1.39
  -1 -24  -9   19.01    1.32
   1  23   9    8.88    1.12
  -1 -23  -9   11.14    1.14
   1  22   9   -0.07    0.96
  -1 -22  -9    0.51    0.86
   1  21   9   60.39    1.84
  -1 -21  -9   68.92    2.55
   1  20   9   17.40    1.08
  -1 -20  -9   19.87    1.57
   1  19   9    0.18    0.78
  -1 -19  -9    1.07    0.89
   1  18   9    2.17    0.71
  -1 -18  -9    3.23    0.79
   1  17   9   23.80    1.43
  -1 -17  -9   24.57    1.32
   1  16   9   75.95    2.56
  -1 -16  -9   74.65    2.60
   1  15   9    5.35    0.80
  -1 -15  -9    5.24    0.59
   1  14   9   11.14    0.74
  -1 -14  -9   10.10    0.64
   1  13   9  390.75    8.02
  -1 -13  -9  371.49    7.85
   1  12   9  237.40    5.00
  -1 -12  -9  237.06    4.62
   1  11   9  570.61    9.54
  -1 -11  -9  561.83   14.30
   1  10   9  185.81    5.07
  -1 -10  -9  186.93    3.58
   1   9   9   29.41    0.98
  -1  -9  -9   28.94    0.96
   1   8   9  220.90    5.80
  -1  -8  -9  221.86    4.78
   1   7   9    0.66    0.50
  -1  -7  -9    0.75    0.45
   1   6   9   94.71    2.54
  -1  -6  -9   93.37    2.66
   1   5   9  137.78    5.36
  -1  -5  -9  135.59    2.55
   1   4   9 2576.99   57.68
  -1  -4  -9 2544.13   79.15
   1   3   9  308.90    7.41
  -1  -3  -9  303.92    7.43
   1   2   9  202.50    7.41
  -1  -2  -9  199.86    7.81
   1   0   9    0.83    0.18
  -1   5  -9  128.80    4.66
   1  -6   9   92.80    3.29
  -1   6  -9   86.03    3.19
   1  -7   9    0.31    0.48
  -1   7  -9    0.58    0.21
  -1   8  -9  216.20    5.70
   1  -9   9   29.60    1.03
  -1   9  -9   30.49    1.08
   1 -10   9  180.03    6.22
  -1  10  -9  186.81    4.04
   1 -11   9  589.47   13.97
  -1  11  -9  559.83   13.21
   1 -12   9  231.96    9.89
  -1  12  -9  234.83    5.06
   1 -13   9  369.31    9.09
  -1  13  -9  397.50    9.76
   1 -14   9   10.04    0.93
  -1  14  -9    9.83    0.56
   1 -15   9    5.36    0.87
  -1  15  -9    5.00    0.63
   1 -16   9   77.83    3.56
  -1  16  -9   77.58    2.43
   1 -17   9   22.87    1.27
  -1  17  -9   22.35    0.97
   1 -18   9    4.89    1.05
  -1  18  -9    2.88    0.67
   1 -19   9    0.40    1.32
  -1  19  -9    0.69    0.59
   1 -20   9   16.40    0.98
  -1  20  -9   16.82    1.03
   1 -21   9   61.56    1.85
  -1  21  -9   60.27    2.36
   1 -22   9    0.21    1.17
  -1  22  -9   -0.61    0.85
   1 -23   9   12.03    1.80
  -1  23  -9    9.08    1.35
   1 -24   9   17.33    2.09
  -1  24  -9   17.15    1.56
  -1  25  -9    2.75    1.63
   1 -26   9   23.05    1.66
  -1  26  -9   22.35    1.93
  -1  27  -9    1.69    2.03
   1  24  10    2.11    1.52
  -1 -24 -10    3.45    1.25
   1  23  10  239.64    5.91
  -1 -23 -10  254.22    5.16
   1  22  10    4.88    1.43
  -1 -22 -10    4.54    0.98
   1  21  10   32.38    1.40
  -1 -21 -10   34.16    1.40
   1  20  10    9.67    1.20
  -1 -20 -10   12.81    0.89
   1  19  10  137.41    3.86
  -1 -19 -10  138.71    3.09
   1  18  10   20.21    1.14
  -1 -18 -10   20.49    0.98
   1  17  10   34.24    1.48
  -1 -17 -10   33.65    1.31
   1  16  10   89.45    2.44
  -1 -16 -10   89.99    3.05
   1  15  10  189.61    4.96
  -1 -15 -10  175.40    3.46
   1  14  10  437.21    9.04
  -1 -14 -10  435.37    7.60
   1  13  10  705.16   13.61
  -1 -13 -10  696.66   13.59
   1  12  10  324.85    6.04
  -1 -12 -10  322.00    8.90
   1  11  10  265.04    6.69
  -1 -11 -10  270.34    6.34
   1  10  10   65.47    2.09
  -1 -10 -10   66.89    2.21
   1   9  10 1578.21   29.76
  -1  -9 -10 1518.38   51.33
   1   8  10  803.14   15.44
  -1  -8 -10  784.08   18.22
   1   7  10 1829.66   29.34
  -1  -7 -10 1823.62   41.83
   1   6  10   54.36    1.77
  -1  -6 -10   51.23    1.21
   1   5  10  446.34   15.98
  -1  -5 -10  438.05    7.49
   1   4  10    2.67    0.32
  -1  -4 -10    2.61    0.27
   1   3  10  287.82    9.81
  -1  -3 -10  292.98    7.27
   1   2  10  244.31    8.15
  -1  -2 -10  223.13    8.02
   1   1  10 2361.16   73.76
   1   0  10  559.31   17.35
   1  -6  10   48.57    2.16
  -1   6 -10   49.42    2.17
   1  -7  10 1741.26   53.47
  -1   7 -10 1753.81   56.01
   1  -8  10  835.18   29.19
  -1   8 -10  757.67   25.12
   1  -9  10 1582.16   52.29
  -1   9 -10 1528.04   47.71
   1 -10  10   63.34    1.88
  -1  10 -10   63.57    1.55
   1 -11  10  262.70    5.31
  -1  11 -10  258.26    5.30
   1 -12  10  331.40   12.02
  -1  12 -10  318.29    7.81
   1 -13  10  703.30   13.12
  -1  13 -10  694.68   13.55
   1 -14  10  432.77   11.13
  -1  14 -10  427.22    8.53
   1 -15  10  182.20    4.86
  -1  15 -10  178.21    4.01
   1 -16  10   93.74    2.99
  -1  16 -10   90.09    3.98
   1 -17  10   34.25    1.30
  -1  17 -10   35.58    1.23
   1 -18  10   20.56    2.13
  -1  18 -10   21.14    1.08
   1 -19  10  140.61    4.07
  -1  19 -10  137.82    3.17
   1 -20  10   11.98    1.43
  -1  20 -10   11.70    0.88
   1 -21  10   36.32    2.07
  -1  21 -10   34.44    1.43
   1 -22  10    2.68    1.55
  -1  22 -10    4.60    1.18
   1 -23  10  249.65    5.70
  -1  23 -10  246.72    5.19
   1 -24  10    2.39    1.61
  -1  24 -10    3.12    1.00
   1 -25  10    5.47    2.30
  -1  25 -10    3.73    1.19
   1 -26  10   26.19    2.77
  -1  26 -10   21.07    1.60
   1 -27  10   14.97    4.01
  -1  27 -10   19.61    2.08
   1  24  11   43.38    2.70
  -1 -24 -11   44.67    3.68
   1  23  11   -0.37    1.45
  -1 -23 -11    0.37    1.55
   1  22  11    4.31    1.38
  -1 -22 -11    3.87    1.71
   1  21  11   15.76    1.29
  -1 -21 -11   17.78    1.59
   1  20  11   35.87    1.89
  -1 -20 -11   34.48    1.40
   1  19  11    0.89    0.80
  -1 -19 -11    0.62    0.71
   1  18  11   23.89    1.29
  -1 -18 -11   23.62    1.04
   1  17  11    0.78    1.07
  -1 -17 -11   -0.06    0.63
   1  16  11   20.08    0.92
  -1 -16 -11   21.02    1.18
   1  15  11    0.94    0.65
  -1 -15 -11    1.29    0.52
   1  14  11   15.75    1.13
  -1 -14 -11   15.83    0.87
   1  13  11  318.74    6.77
  -1 -13 -11  304.51    6.68
   1  12  11  146.68    3.42
  -1 -12 -11  151.54    3.52
   1  11  11   81.59    2.57
  -1 -11 -11   81.74    1.87
   1  10  11   41.96    1.32
  -1 -10 -11   42.55    1.37
   1   9  11  407.98   10.33
  -1  -9 -11  385.90    7.96
   1   8  11    7.90    1.03
  -1  -8 -11    5.09    0.43
   1   7  11   27.19    0.94
   1   6  11  325.81    6.35
  -1  -6 -11  320.67    8.03
   1   5  11   61.12    1.77
  -1  -5 -11   65.32    2.06
   1   4  11   54.37    1.61
  -1  -4 -11   55.05    1.43
   1   3  11   51.24    1.40
  -1  -3 -11   51.49    2.49
   1   2  11   33.42    1.67
   1   0  11    0.74    0.20
   1  -6  11  299.61    9.90
   1  -7  11   27.45    0.88
  -1   7 -11   26.47    1.29
   1  -8  11    2.49    0.63
  -1   8 -11    3.43    0.27
   1  -9  11  389.88   14.57
  -1   9 -11  380.66    9.40
   1 -10  11   43.13    1.53
  -1  10 -11   45.34    1.55
   1 -11  11   80.76    3.52
  -1  11 -11   82.58    2.69
   1 -12  11  141.82    5.66
  -1  12 -11  151.61    4.38
   1 -13  11  303.37    7.63
  -1  13 -11  307.85    5.44
   1 -14  11   17.40    0.88
  -1  14 -11   16.44    0.84
   1 -15  11    0.26    0.75
  -1  15 -11    0.87    0.52
   1 -16  11   19.34    1.04
  -1  16 -11   20.37    1.07
   1 -17  11   -0.04    0.99
  -1  17 -11    1.29    0.62
   1 -18  11   21.79    1.51
  -1  18 -11   22.81    1.38
   1 -19  11    0.41    1.58
  -1  19 -11    0.40    0.83
   1 -20  11   37.82    2.17
  -1  20 -11   37.67    1.48
   1 -21  11   16.62    2.85
  -1  21 -11   15.23    1.28
   1 -22  11    3.70    1.71
  -1  22 -11    4.76    1.23
   1 -23  11    0.10    1.83
  -1  23 -11    0.17    1.00
   1 -24  11   51.04    2.20
  -1  24 -11   43.37    1.61
   1 -25  11    4.84    2.06
  -1  25 -11    2.38    1.28
   1 -26  11   16.72    2.52
  -1  26 -11   12.93    1.72
   1  24  12   27.36    3.33
  -1 -24 -12   27.56    2.29
   1  23  12    7.70    1.64
  -1 -23 -12    4.66    1.29
   1  22  12    1.53    1.30
  -1 -22 -12    2.10    1.06
   1  21  12  325.22    6.78
  -1 -21 -12  323.48    6.94
   1  20  12    1.04    1.34
  -1 -20 -12   -0.66    1.54
   1  19  12   71.86    1.99
  -1 -19 -12   76.56    3.88
   1  18  12    4.13    1.13
  -1 -18 -12    3.85    0.88
   1  17  12    3.91    0.87
  -1 -17 -12    4.05    0.80
   1  16  12  145.94    3.58
  -1 -16 -12  136.69    3.89
   1  15  12  192.10    4.29
  -1 -15 -12  195.55    3.78
   1  14  12   41.82    1.45
  -1 -14 -12   44.01    1.69
   1  13  12   89.52    2.26
  -1 -13 -12   86.18    2.04
   1  12  12  352.96    7.24
  -1 -12 -12  353.67    6.69
   1  11  12  744.89   17.95
  -1 -11 -12  741.92   14.58
   1  10  12    2.46    0.77
  -1 -10 -12    2.15    0.46
   1   9  12   42.77    1.81
  -1  -9 -12   43.12    1.26
   1   8  12  126.43    2.73
  -1  -8 -12  122.54    2.89
   1   7  12  697.97   13.94
  -1  -7 -12  712.03   16.55
   1   6  12    1.72    0.57
  -1  -6 -12    1.48    0.38
   1   5  12  291.79    7.52
  -1  -5 -12  302.44   11.77
   1   4  12  827.90   19.06
  -1  -4 -12  813.08   19.17
   1   3  12   79.26    3.01
  -1  -3 -12   76.05    2.17
   1   2  12  268.42    9.13
   1   1  12 1021.31   32.80
   1   0  12  146.94    4.89
   1  -8  12  119.85    4.20
  -1   9 -12   36.89    1.49
  -1  10 -12    2.41    0.29
   1 -11  12  773.59   25.22
  -1  11 -12  729.68   17.15
   1 -12  12  347.29   11.73
  -1  12 -12  345.87    7.25
   1 -13  12   96.05    3.89
  -1  13 -12   91.39    2.15
   1 -14  12   44.22    1.69
  -1  14 -12   43.27    1.53
   1 -15  12  189.89    7.49
  -1  15 -12  200.37    4.26
   1 -16  12  141.48    6.04
  -1  16 -12  144.57    5.69
   1 -17  12    4.47    1.55
  -1  17 -12    4.50    0.68
   1 -18  12    3.08    1.25
  -1  18 -12    2.56    0.83
   1 -19  12   73.73    2.93
  -1  19 -12   74.36    2.15
   1 -20  12    1.13    1.33
  -1  20 -12    1.18    0.98
   1 -21  12  343.61    9.50
  -1  21 -12  340.51    7.06
   1 -22  12    3.40    2.13
  -1  22 -12    1.49    1.12
   1 -23  12    9.99    4.15
  -1  23 -12    7.51    1.48
  -1  24 -12   26.64    1.73
   1 -25  12   40.67    2.85
  -1  25 -12   38.07    2.52
   1  23  13    7.00    3.39
  -1 -23 -13    8.21    1.54
   1  22  13   41.56    1.98
  -1 -22 -13   41.08    1.88
   1  21  13    2.07    1.64
  -1 -21 -13    3.54    1.16
   1  20  13   23.77    1.35
  -1 -20 -13   22.90    1.34
   1  19  13    6.69    1.21
  -1 -19 -13    6.64    1.13
   1  18  13    7.77    1.11
  -1 -18 -13   10.24    1.13
   1  17  13   16.58    1.40
  -1 -17 -13   19.52    0.95
   1  16  13  187.62    5.03
  -1 -16 -13  188.19    4.14
   1  15  13   52.29    1.57
  -1 -15 -13   56.19    3.48
   1  14  13   42.03    1.62
  -1 -14 -13   40.37    1.43
   1  13  13   67.12    1.89
  -1 -13 -13   66.12    2.35
   1  12  13    0.31    0.60
  -1 -12 -13    0.79    0.61
   1  11  13  107.64    2.47
  -1 -11 -13  107.24    2.82
   1  10  13  135.87    2.76
  -1 -10 -13  134.32    3.89
   1   9  13  309.20    5.52
  -1  -9 -13  306.07    7.68
   1   8  13    1.37    0.49
  -1  -8 -13    2.14    0.43
   1   7  13    4.67    0.91
  -1  -7 -13    5.68    0.44
   1   6  13   81.28    2.29
  -1  -6 -13   79.93    2.47
   1   5  13   90.68    3.87
   1   4  13    0.88    0.43
  -1  -4 -13    0.25    0.35
   1   3  13  406.55   13.83
  -1  -3 -13  394.56    9.58
   1   2  13   20.68    1.04
  -1  -2 -13   18.81    1.06
   1   1  13  266.06    8.63
   1  -8  13    1.21    0.52
   1 -10  13  130.10    4.92
  -1  10 -13  132.37    5.32
   1 -11  13  101.05    4.09
  -1  11 -13   98.71    2.72
   1 -12  13    1.31    1.03
  -1  12 -13    1.40    0.39
   1 -13  13   63.44    3.16
  -1  13 -13   65.40    2.99
   1 -14  13   43.24    2.83
  -1  14 -13   41.39    1.58
   1 -15  13   56.55    2.90
  -1  15 -13   52.08    1.75
   1 -16  13  192.65    5.61
  -1  16 -13  196.32    4.56
   1 -17  13   17.10    1.58
  -1  17 -13   18.10    0.98
   1 -18  13    6.40    1.59
  -1  18 -13    7.77    1.44
   1 -19  13    6.31    1.59
  -1  19 -13    7.53    1.10
   1 -20  13   20.13    3.01
  -1  20 -13   21.66    1.29
   1 -21  13    2.95    2.06
  -1  21 -13    0.89    1.19
   1 -22  13   46.26    3.65
  -1  22 -13   46.24    1.78
   1 -23  13   10.45    2.99
  -1  23 -13    8.28    2.03
   1 -24  13    1.86    2.84
  -1  24 -13    3.50    2.41
   1 -25  13   -2.30    3.01
  -1  25 -13    1.87    3.92
   1  23  14   23.10    1.95
  -1 -23 -14   28.28    2.82
   1  22  14    1.08    1.44
  -1 -22 -14    1.88    1.27
   1  21  14   14.35    1.78
  -1 -21 -14   14.83    1.78
   1  20  14   11.42    1.30
  -1 -20 -14   11.66    1.16
   1  19  14  240.87    6.39
  -1 -19 -14  233.80    4.46
   1  18  14    4.49    1.68
  -1 -18 -14    4.35    1.01
   1  17  14  157.35    4.66
  -1 -17 -14  153.54    3.19
   1  16  14   34.84    1.56
  -1 -16 -14   35.64    1.44
   1  15  14    0.64    0.98
  -1 -15 -14    0.40    0.68
   1  14  14   30.84    1.34
  -1 -14 -14   28.68    1.12
   1  13  14  420.78   10.15
  -1 -13 -14  407.08    7.31
   1  12  14   13.84    1.72
  -1 -12 -14   13.23    0.74
   1  11  14  467.57   16.25
  -1 -11 -14  451.54   10.98
   1  10  14  213.29    5.48
  -1 -10 -14  213.92    4.79
   1   9  14  287.59    5.12
  -1  -9 -14  279.63    6.92
   1   8  14  225.24    5.87
  -1  -8 -14  215.74    5.85
   1   7  14   14.32    1.28
  -1  -7 -14   13.89    1.00
   1   6  14    2.04    0.82
  -1  -6 -14    2.83    0.49
   1   5  14  511.43   16.75
  -1  -5 -14  512.83   12.37
   1   4  14  183.70    6.38
  -1  -4 -14  190.73    5.14
   1   3  14  444.14   14.70
   1   2  14  354.94   11.67
   1   1  14  304.22   10.30
   1 -10  14  211.31    7.41
  -1  10 -14  210.77    7.91
   1 -11  14  455.24   15.34
   1 -12  14   15.72    1.42
  -1  12 -14   12.98    0.61
   1 -13  14  419.94   14.21
  -1  13 -14  397.20    9.68
   1 -14  14   31.34    2.18
  -1  14 -14   31.15    1.17
   1 -15  14    2.04    1.06
  -1  15 -14    1.61    0.76
   1 -16  14   33.02    1.85
  -1  16 -14   32.38    1.58
   1 -17  14  145.55    6.37
  -1  17 -14  154.46    3.74
   1 -18  14    4.49    2.20
  -1  18 -14    4.34    0.98
   1 -19  14  251.84    6.83
  -1  19 -14  248.03    4.69
   1 -20  14   11.68    2.18
  -1  20 -14    7.96    1.97
   1 -21  14   15.73    1.99
  -1  21 -14   14.12    1.71
   1 -22  14    1.73    2.14
  -1  22 -14    1.29    2.17
   1 -23  14   23.13    2.07
  -1  23 -14   26.75    2.91
   1 -24  14   -1.40    3.59
  -1  24 -14    1.67    2.91
   1  23  15   14.49    2.98
  -1 -23 -15   13.18    2.90
   1  22  15   -1.14    3.50
  -1 -22 -15    2.08    1.20
   1  21  15   23.43    2.09
  -1 -21 -15   20.45    1.80
   1  20  15   56.47    2.36
  -1 -20 -15   58.10    3.50
   1  19  15   37.62    2.68
  -1 -19 -15   36.85    1.55
   1  18  15    3.29    1.11
  -1 -18 -15    5.25    1.60
   1  17  15  138.82    3.52
  -1 -17 -15  137.96    3.80
   1  16  15    1.11    1.00
  -1 -16 -15    0.89    0.94
   1  15  15   39.27    1.69
  -1 -15 -15   40.86    1.43
   1  14  15  111.71    2.87
  -1 -14 -15  107.26    3.14
   1  13  15   21.86    1.37
  -1 -13 -15   23.58    1.12
   1  12  15   38.91    1.42
  -1 -12 -15   41.44    2.46
   1  11  15  112.62    2.34
  -1 -11 -15  116.69    4.80
   1  10  15   74.81    2.03
  -1 -10 -15   77.43    3.49
   1   9  15   49.93    2.29
  -1  -9 -15   49.57    1.47
   1   8  15  201.87    5.35
  -1  -8 -15  200.43    4.33
   1   7  15   14.69    0.85
  -1  -7 -15   15.49    0.69
   1   6  15   49.78    2.37
  -1  -6 -15   51.54    2.59
   1   5  15  297.08    9.69
  -1  -5 -15  301.92   11.41
   1   4  15    0.96    0.50
  -1  -4 -15   -0.17    0.65
   1   3  15  186.10    6.93
   1   2  15   43.10    1.89
   1   1  15    9.79    0.51
   1  -9  15   42.61    2.28
   1 -11  15  107.17    3.06
   1 -12  15   40.56    1.58
   1 -13  15   25.48    1.84
  -1  13 -15   27.07    1.95
   1 -14  15  117.64    5.08
  -1  14 -15  101.47    4.51
   1 -15  15   35.61    1.71
  -1  15 -15   37.70    1.25
   1 -16  15    0.83    1.32
  -1  16 -15    0.90    0.70
   1 -17  15  148.50    6.71
  -1  17 -15  144.67    3.57
   1 -18  15    5.82    2.35
  -1  18 -15    5.78    1.07
   1 -19  15   34.84    3.26
  -1  19 -15   39.57    1.54
   1 -20  15   60.70    3.16
  -1  20 -15   59.56    1.73
   1 -21  15   19.73    2.69
  -1  21 -15   19.20    2.69
  -1  22 -15    0.89    2.79
   1 -23  15   12.02    2.67
  -1  23 -15   13.03    3.75
   1  22  16    1.86    4.04
  -1 -22 -16   -0.11    2.30
   1  21  16   20.49    2.00
  -1 -21 -16   15.19    1.83
   1  20  16   14.31    2.13
  -1 -20 -16   15.22    1.42
   1  19  16   30.09    2.01
  -1 -19 -16   26.18    1.68
   1  18  16    1.44    1.32
  -1 -18 -16    1.80    0.95
   1  17  16  174.73    5.10
  -1 -17 -16  167.38    4.80
   1  16  16   24.95    1.56
  -1 -16 -16   23.80    1.31
   1  15  16  215.69    4.92
  -1 -15 -16  216.61    4.25
   1  14  16   25.19    2.16
  -1 -14 -16   22.13    1.10
   1  13  16   75.96    2.59
  -1 -13 -16   68.76    3.32
   1  12  16   35.31    1.34
  -1 -12 -16   36.12    1.69
   1  11  16  136.24    3.34
  -1 -11 -16  139.93    6.04
   1  10  16  199.61    4.67
  -1 -10 -16  192.81    7.23
   1   9  16  138.73    3.67
  -1  -9 -16  140.39    3.41
   1   8  16    0.78    1.15
  -1  -8 -16   -0.39    0.96
   1   7  16  760.71   14.29
  -1  -7 -16  760.75   17.96
   1   6  16    1.53    0.70
  -1  -6 -16    2.49    0.80
   1   5  16   15.01    1.18
   1   4  16   20.86    1.29
   1   3  16  438.25   14.43
   1   2  16  446.13   15.06
   1 -11  16  122.98    3.45
   1 -12  16   34.00    1.92
   1 -13  16   64.09    3.10
   1 -15  16  216.06    7.89
  -1  15 -16  229.16    9.07
  -1  16 -16   19.16    1.37
  -1  17 -16  157.15    4.67
   1 -18  16    2.21    2.68
  -1  18 -16    0.45    1.27
   1 -19  16   26.87    3.28
  -1  19 -16   27.32    1.53
   1 -20  16   15.56    2.71
  -1  20 -16   12.29    1.84
   1 -21  16   18.78    3.04
  -1  21 -16   21.68    3.10
   1  22  17   17.47    5.81
  -1 -22 -17   15.64    3.14
   1  21  17    1.07    2.95
  -1 -21 -17    3.57    1.38
   1  20  17    6.26    1.49
  -1 -20 -17    4.37    2.17
   1  19  17   -1.51    2.13
  -1 -19 -17   -0.39    1.37
   1  18  17    0.51    1.38
  -1 -18 -17   -0.30    1.20
   1  17  17   13.97    1.49
  -1 -17 -17   10.19    1.46
   1  16  17   24.72    1.85
  -1 -16 -17   25.11    1.48
   1  15  17   63.20    2.15
  -1 -15 -17   59.78    2.05
   1  14  17    4.97    1.14
  -1 -14 -17    5.69    0.96
   1  13  17   35.86    1.59
  -1 -13 -17   38.37    1.73
   1  12  17  108.74    3.28
  -1 -12 -17  109.79    4.66
   1  11  17    0.53    1.17
  -1 -11 -17    1.58    0.77
   1  10  17  100.29    3.23
  -1 -10 -17   99.77    5.00
   1   9  17   10.41    1.12
  -1  -9 -17   10.31    1.34
   1   8  17   17.48    1.56
  -1  -8 -17   20.88    1.64
   1   7  17    0.47    0.80
  -1  -7 -17    0.98    0.66
   1   6  17    0.38    0.77
   1   5  17   67.12    3.05
   1   4  17    0.65    0.72
   1   3  17   95.62    3.77
   1   2  17  105.13    3.88
   1 -12  17  109.79    4.61
   1 -13  17   32.94    1.62
   1 -16  17   23.92    2.94
   1 -17  17   16.13    1.91
   1 -18  17   -1.24    2.02
  -1  19 -17   -1.72    2.31
   1 -20  17    8.32    2.49
   1  21  18   14.04    3.31
  -1 -21 -18   12.78    2.61
   1  20  18    2.22    1.95
  -1 -20 -18    0.99    2.39
   1  19  18   75.98    3.62
  -1 -19 -18   70.42    2.49
   1  18  18    1.08    2.05
  -1 -18 -18   -0.15    2.18
   1  17  18   59.11    3.01
  -1 -17 -18   54.52    1.99
   1  16  18    2.21    1.62
  -1 -16 -18    0.75    1.51
   1  15  18   81.53    3.42
  -1 -15 -18   85.87    2.92
   1  14  18    8.39    1.57
  -1 -14 -18    5.22    1.69
   1  13  18   59.60    2.76
  -1 -13 -18   61.12    2.80
   1  12  18   66.44    2.50
  -1 -12 -18   66.87    2.12
   1  11  18   77.12    2.30
  -1 -11 -18   80.83    2.98
   1  10  18   11.62    1.72
  -1 -10 -18   12.56    1.78
   1   9  18  429.45   10.08
  -1  -9 -18  457.78   11.81
   1   8  18    1.59    1.01
  -1  -8 -18    1.79    0.74
   1   7  18   23.57    1.23
  -1  -7 -18   23.51    1.18
   1   6  18    0.04    0.99
   1   5  18  331.39   10.99
   1   4  18   22.57    1.56
   1   3  18    7.32    0.96
   1 -14  18    6.25    1.52
   1 -15  18   76.96    2.89
   1 -17  18   52.62    2.46
  -1  17 -18   55.15    4.35
   1  19  19    0.69    1.71
  -1 -19 -19   -0.67    1.20
   1  18  19    3.07    2.15
  -1 -18 -19    1.91    1.68
   1  17  19   11.54    2.02
  -1 -17 -19   10.81    1.89
   1  16  19   10.27    1.77
  -1 -16 -19   11.32    2.15
   1  15  19   40.46    2.15
  -1 -15 -19   52.09    4.04
   1  14  19   15.58    1.54
  -1 -14 -19   19.40    2.81
   1  13  19    2.85    1.60
  -1 -13 -19    1.53    0.98
   1  12  19    5.03    1.37
  -1 -12 -19    6.13    1.06
   1  11  19    7.07    1.95
   1  10  19  216.87    8.00
  -1 -10 -19  212.54    9.66
   1   9  19    3.17    1.60
  -1  -9 -19    4.48    1.63
   1   8  19    5.04    1.61
   1   7  19    2.51    1.36
   1   6  19   18.63    1.85
   1   5  19    4.54    1.04
   1   4  19    0.79    0.89
  -1 -19 -20   11.12    3.57
  -1 -18 -20    4.91    3.11
   1  17  20  111.76    4.72
  -1 -17 -20  115.68    3.53
   1  16  20   -0.14    2.57
  -1 -16 -20    1.98    2.32
   1  15  20   23.97    3.38
  -1 -15 -20   17.40    1.71
   1  14  20    5.44    1.89
  -1 -14 -20    6.91    1.83
   1  13  20    5.09    1.68
  -1 -13 -20    4.37    1.48
   1  12  20   49.30    2.32
  -1 -12 -20   51.08    4.28
   1  11  20  224.03    5.22
  -1 -11 -20  246.77    9.22
   1  10  20   30.35    1.97
   1   9  20  158.43    6.30
  -1  -9 -20  166.26    5.35
   1   8  20   40.04    2.63
   1   7  20  251.55    9.19
   1   6  20    1.28    1.14
   1   5  20   11.25    1.28
   1   4  20   12.52    1.19
   1  18  21   -1.83    3.53
   1  17  21    4.14    5.16
   1  16  21    2.59    3.43
   1  15  21    3.45    4.08
  -1 -15 -21    0.24    2.38
   1  14  21   17.03    2.75
  -1 -14 -21   15.79    2.96
   1  13  21    1.03    2.75
  -1 -13 -21    2.70    1.86
   1  12  21    3.28    1.46
  -1 -12 -21    1.48    2.46
   1  11  21    1.36    1.93
   1  10  21    4.37    2.09
  -1 -10 -21    7.36    1.18
   1   9  21    5.15    2.41
   1   8  21   37.66    2.16
   1   7  21    2.29    2.07
   1   6  21    5.03    1.81
   1   5  21   43.59    1.81
   1  14  22   -0.16    3.08
  -1 -14 -22    2.20    3.26
   1  13  22   64.23    2.95
   1  12  22    1.12    2.49
   1  11  22   25.59    2.53
   1  10  22   20.05    2.24
   1   9  22  115.03    5.14
   1   8  22   32.71    2.85
   1   7  22    3.16    1.77
   1   6  22    1.02    1.71
   1   8  23   54.91    2.70
   1   7  23    1.56    1.98
  -2   4  24  117.48    5.43
  -2   5  24    0.49    1.86
  -2   6  24   38.30    3.39
  -2   7  24    9.77    3.87
  -2   8  24   12.37    2.23
   2  -9 -24    8.41    3.45
  -2   9  24   10.03    3.41
   2 -10 -24   58.45    4.46
  -2  10  24   67.89    5.26
   2 -11 -24   63.27    4.70
  -2  11  24   60.93    6.81
   2  -4 -23    3.50    1.91
  -2   4  23    3.21    1.90
   2  -5 -23    3.86    2.12
  -2   5  23    2.04    2.40
   2  -6 -23    6.76    1.75
  -2   6  23    7.33    2.49
  -2   7  23   10.26    2.47
   2  -8 -23   38.13    2.47
  -2   8  23   30.15    2.54
   2  -9 -23    7.48    2.43
  -2   9  23    6.26    2.43
   2 -10 -23    5.05    1.97
  -2  10  23    4.02    3.40
   2 -11 -23   10.27    1.47
  -2  11  23   11.50    2.90
   2 -12 -23    3.52    3.08
  -2  12  23    2.89    2.63
  -2  13  23   14.24    2.63
   2 -14 -23   27.37    4.20
  -2  14  23   26.96    3.51
   2 -15 -23    4.17    2.87
  -2  15  23    0.69    3.09
  -2   3  22    0.39    1.14
   2  -4 -22    3.43    1.26
   2  -5 -22   29.69    2.08
  -2   5  22   29.37    2.57
  -2   6  22  173.51    6.73
   2  -7 -22    5.62    1.95
  -2   7  22    7.72    2.08
  -2   8  22  239.38    9.32
   2  -9 -22    7.51    1.34
  -2   9  22    6.58    1.41
   2 -10 -22    0.06    1.27
  -2  10  22   -0.45    1.45
   2 -11 -22   -0.33    1.65
  -2  11  22    2.20    2.19
   2 -12 -22   29.51    2.17
  -2  12  22   29.15    3.37
   2 -13 -22    7.85    1.43
  -2  13  22    8.27    2.01
   2 -14 -22   31.24    4.16
  -2  14  22   25.01    1.99
   2 -15 -22   19.78    2.05
  -2  15  22   18.92    2.79
   2 -16 -22  123.93    5.70
  -2  16  22  133.84    7.78
   2 -17 -22   -1.03    3.72
  -2  17  22    2.33    4.61
   2  -1 -21    8.59    1.22
  -2   2  21   12.40    1.52
   2  -3 -21   67.06    4.20
  -2   3  21   70.98    3.86
  -2   4  21   20.36    1.85
   2  -5 -21   11.61    1.75
  -2   5  21   10.73    1.43
   2  -6 -21   89.30    2.38
  -2   6  21   95.45    4.21
   2  -7 -21   11.88    1.43
  -2   7  21   11.82    1.41
   2  -8 -21   54.36    2.33
  -2   8  21   58.83    3.85
   2  -9 -21   32.02    1.79
  -2   9  21   29.41    1.96
   2 -10 -21    4.37    1.07
  -2  10  21    4.59    1.26
   2 -11 -21    6.38    1.07
  -2  11  21    4.51    1.78
   2 -12 -21    3.19    1.58
  -2  12  21    1.83    1.46
   2 -13 -21   13.15    1.88
  -2  13  21   11.26    1.77
   2 -14 -21   -0.77    1.42
  -2  14  21   -2.12    1.65
   2 -15 -21   22.79    2.03
  -2  15  21   23.47    2.64
   2 -16 -21   22.44    1.91
  -2  16  21   24.60    3.25
   2 -17 -21    4.80    1.97
  -2  17  21    3.50    4.53
   2 -18 -21    0.14    2.73
  -2  18  21    1.81    5.02
  -2 -16  20   15.50    2.90
   2   1 -20   11.88    0.91
   2  -1 -20   11.99    1.24
   2  -2 -20  113.16    4.55
  -2   2  20  111.01    4.92
   2  -3 -20    1.13    0.92
  -2   3  20   -0.07    1.01
   2  -4 -20  382.57   14.01
  -2   4  20  403.65   13.81
   2  -5 -20  151.12    3.48
  -2   5  20  158.20    6.06
  -2   6  20  102.97    3.16
   2  -7 -20   99.09    3.49
  -2   7  20   90.02    3.06
   2  -8 -20   41.03    1.54
  -2   8  20   36.30    1.64
   2  -9 -20    2.75    1.46
  -2   9  20    2.35    1.89
   2 -10 -20  257.24    7.31
  -2  10  20  268.03    6.86
   2 -11 -20    0.17    1.25
  -2  11  20    1.68    1.35
   2 -12 -20   18.34    1.67
  -2  12  20   18.12    2.21
   2 -13 -20    7.45    1.29
  -2  13  20    6.92    1.51
   2 -14 -20   24.26    1.55
  -2  14  20   23.44    2.30
   2 -15 -20    6.85    1.21
  -2  15  20    6.76    2.09
   2 -16 -20   18.88    1.71
  -2  16  20   16.53    1.94
   2 -17 -20   -1.07    1.59
  -2  17  20    1.30    2.35
   2 -18 -20  102.73    3.74
  -2  18  20  101.38    4.45
   2 -19 -20    1.49    1.00
  -2  19  20    4.65    2.37
   2 -20 -20   11.63    1.71
  -2  20  20   11.13    3.69
  -2 -18  19   20.70    3.36
   2  17 -19   52.16    2.32
  -2 -17  19   54.68    2.68
   2  16 -19    5.74    1.50
  -2 -16  19    5.54    2.42
   2  15 -19   24.90    1.70
  -2 -15  19   19.89    2.42
   2  14 -19    1.35    0.66
  -2 -12  19    3.44    1.35
   2   1 -19    7.59    0.74
   2   0 -19    1.14    0.74
  -2   0  19   -0.60    0.79
   2  -1 -19    6.16    0.99
  -2   1  19    5.32    1.13
   2  -2 -19    0.96    0.94
  -2   2  19    0.34    0.86
   2  -3 -19    2.63    0.90
  -2   3  19    1.97    1.00
   2  -4 -19   11.53    1.06
  -2   4  19   10.64    1.28
   2  -5 -19   34.13    1.85
  -2   5  19   34.74    2.05
   2  -6 -19    1.37    0.75
  -2   6  19    1.60    0.95
   2  -7 -19   42.84    1.59
  -2   7  19   41.52    1.79
   2  -8 -19   80.81    2.27
  -2   8  19   84.12    3.78
   2  -9 -19   12.95    0.89
  -2   9  19   12.32    1.29
   2 -10 -19  108.87    3.50
  -2  10  19  104.90    3.25
   2 -11 -19    4.54    0.87
  -2  11  19    4.17    1.14
   2 -12 -19    4.81    1.07
  -2  12  19    3.61    1.29
   2 -13 -19   36.46    1.95
  -2  13  19   34.04    1.82
   2 -14 -19    1.49    1.02
  -2  14  19    0.12    1.61
   2 -15 -19   20.67    1.37
  -2  15  19   24.18    1.61
   2 -16 -19    7.40    1.45
  -2  16  19    7.59    2.08
   2 -17 -19   50.25    2.59
  -2  17  19   57.46    2.66
   2 -18 -19   22.76    2.13
  -2  18  19   25.28    2.20
   2 -19 -19    0.53    2.40
  -2  19  19    0.87    1.94
   2 -20 -19    7.14    4.35
  -2  20  19    5.71    3.45
   2 -21 -19   -0.09    1.68
  -2  21  19    8.96    5.08
   2  20 -18   63.58    5.00
  -2 -20  18   73.13    3.83
   2  19 -18    2.62    1.64
  -2 -19  18    2.18    3.00
   2  18 -18   20.83    2.65
  -2 -18  18   30.99    3.38
   2  17 -18   10.05    1.37
   2  16 -18   60.83    2.03
  -2 -16  18   57.89    3.70
   2  15 -18    4.32    0.85
  -2 -15  18    5.48    1.54
   2  14 -18   67.16    2.42
  -2 -14  18   72.37    3.48
   2  13 -18    6.83    0.88
  -2 -13  18    8.49    1.50
   2  12 -18  348.45    8.74
  -2 -12  18  351.03   11.65
   2  11 -18   30.69    1.52
   2  10 -18   24.42    0.99
  -2 -10  18   25.58    1.65
   2   4 -18  461.17   15.67
   2   3 -18  258.52    9.63
   2   2 -18  569.33   20.28
   2   1 -18  727.75   24.92
   2   0 -18   10.04    0.99
   2  -1 -18  763.35   26.83
  -2   1  18  742.90   25.14
   2  -2 -18  619.87   20.07
  -2   2  18  614.21   20.83
   2  -3 -18  274.90    7.12
  -2   3  18  274.08    9.49
   2  -4 -18  497.58   12.60
  -2   4  18  503.01   16.52
   2  -5 -18   87.41    4.17
  -2   5  18   82.59    3.83
   2  -6 -18  322.51    8.31
  -2   6  18  319.42   11.07
   2  -7 -18   56.92    1.65
  -2   7  18   55.19    2.84
   2  -8 -18   35.48    1.20
  -2   8  18   35.37    1.52
   2  -9 -18   12.99    0.88
  -2   9  18   12.96    1.76
   2 -10 -18   27.83    1.42
  -2  10  18   27.41    1.39
  -2  11  18   33.49    1.49
   2 -12 -18  357.53    7.30
  -2  12  18  360.74    8.99
   2 -13 -18    7.89    0.96
  -2  13  18    6.74    1.21
   2 -14 -18   66.56    2.73
  -2  14  18   65.13    2.52
   2 -15 -18    3.60    1.14
  -2  15  18    3.02    1.26
   2 -16 -18   53.32    2.08
  -2  16  18   59.13    2.30
   2 -17 -18   12.54    1.50
  -2  17  18   10.48    1.79
   2 -18 -18   22.53    1.41
  -2  18  18   26.73    2.45
   2 -19 -18   -1.38    1.37
  -2  19  18    1.01    1.77
   2 -20 -18   65.36    2.44
  -2  20  18   72.71    2.57
   2 -21 -18    0.16    2.40
  -2  21  18    0.16    4.17
   2  22 -17    2.41    3.86
  -2 -22  17    5.39    3.47
   2  21 -17   12.60    3.95
  -2 -21  17   19.86    3.34
   2  20 -17   16.76    1.46
  -2 -20  17   20.34    3.98
   2  19 -17    0.42    1.21
  -2 -19  17   -0.36    2.93
   2  18 -17    0.27    1.03
  -2 -18  17    1.09    2.61
   2  17 -17   26.47    1.21
  -2 -17  17   24.17    1.91
   2  16 -17   29.11    1.42
  -2 -16  17   34.70    2.68
   2  15 -17  145.24    3.54
   2  14 -17   11.92    0.91
  -2 -14  17   10.30    1.89
   2  13 -17   86.42    2.18
  -2 -13  17   88.48    4.02
   2  12 -17   64.91    2.02
   2  11 -17  108.04    3.28
  -2 -11  17  101.95    4.27
   2  10 -17  309.75    7.64
  -2 -10  17  322.71    8.47
   2   9 -17  120.22    3.63
  -2  -9  17  115.98    4.58
   2   8 -17   77.48    2.63
  -2  -8  17   79.71    3.11
   2   7 -17    4.66    0.40
   2   6 -17   90.11    2.66
   2   5 -17   33.73    1.99
   2   4 -17  190.05    7.85
   2   3 -17    2.62    0.55
   2   2 -17  460.60   16.36
   2   1 -17    4.45    0.64
  -2  -1  17    4.20    0.79
   2   0 -17   -0.04    0.58
  -2   0  17    0.14    0.70
   2  -1 -17    5.58    0.75
  -2   1  17    5.35    0.80
   2  -2 -17  461.56   11.29
  -2   2  17  477.49   15.96
   2  -3 -17    4.22    0.43
  -2   3  17    2.03    0.85
   2  -4 -17  197.78    5.67
  -2   4  17  196.47    5.29
   2  -5 -17   34.66    1.93
  -2   5  17   31.73    1.38
   2  -6 -17   98.63    2.95
  -2   6  17   96.32    2.89
   2  -7 -17    4.65    0.61
  -2   7  17    3.78    0.74
   2  -8 -17   86.47    2.69
  -2   8  17   79.74    2.58
   2  -9 -17  121.49    3.16
  -2   9  17  119.53    3.50
   2 -10 -17  313.48    8.60
  -2  10  17  320.57    8.35
   2 -11 -17  109.40    2.75
  -2  11  17  108.15    2.75
   2 -12 -17   65.61    1.84
  -2  12  17   64.04    2.36
   2 -13 -17   88.22    2.93
  -2  13  17   92.06    3.03
   2 -14 -17   12.52    1.10
  -2  14  17   13.01    1.29
   2 -15 -17  132.89    5.81
  -2  15  17  143.94    3.15
   2 -16 -17   29.74    1.62
  -2  16  17   30.49    1.49
   2 -17 -17   25.54    1.40
  -2  17  17   21.15    2.15
   2 -18 -17    0.02    1.33
  -2  18  17    0.88    1.67
   2 -19 -17    0.37    1.24
  -2  19  17    1.00    1.67
   2 -20 -17   13.52    1.28
  -2  20  17   16.34    1.83
   2 -21 -17   19.02    1.63
  -2  21  17   18.36    4.07
   2 -22 -17    4.38    1.62
  -2  22  17    6.68    2.96
   2  23 -16   -1.59    2.33
  -2 -23  16   -0.58    4.74
   2  22 -16   53.65    2.58
   2  21 -16   -0.15    1.86
  -2 -21  16   -0.72    2.58
   2  20 -16   -0.54    1.14
  -2 -20  16   -0.19    1.67
   2  19 -16    0.80    1.15
  -2 -19  16   -1.91    2.96
   2  18 -16  183.12    4.58
  -2 -18  16  186.93    5.78
   2  17 -16   97.25    2.25
  -2 -17  16   95.51    3.28
   2  16 -16  125.10    3.27
  -2 -16  16  131.23    5.39
   2  15 -16   47.43    1.59
  -2 -15  16   48.25    2.17
   2  14 -16  258.56    4.69
  -2 -14  16  256.34    6.40
   2  13 -16   14.80    0.82
  -2 -13  16   15.66    1.45
   2  12 -16    2.52    0.63
  -2 -12  16    1.93    1.04
   2  11 -16    8.96    0.60
  -2 -11  16   10.54    0.92
   2  10 -16  139.40    3.42
  -2 -10  16  133.71    5.68
   2   9 -16   76.92    2.06
  -2  -9  16   74.07    3.25
   2   8 -16 1213.33   28.38
   2   7 -16  214.82    5.49
   2   6 -16  453.77   10.92
   2   5 -16  481.55   17.58
   2   4 -16   67.57    2.53
   2   3 -16  169.08    5.88
   2   2 -16   36.39    1.95
   2   1 -16   29.05    1.52
  -2  -1  16   28.17    1.38
   2   0 -16 1019.81   32.94
  -2   0  16 1039.30   33.00
   2  -1 -16   24.28    1.37
   2  -2 -16   39.36    1.35
  -2   2  16   40.85    1.89
   2  -3 -16  169.76    3.61
  -2   3  16  164.11    4.28
   2  -4 -16   68.37    2.18
  -2   4  16   68.54    2.20
   2  -5 -16  506.96   12.48
  -2   5  16  490.58   16.42
   2  -6 -16  475.96    9.39
  -2   6  16  463.46   15.97
   2  -7 -16  222.95    4.86
  -2   7  16  225.31    4.99
   2  -8 -16 1186.31   38.87
  -2   8  16 1165.31   37.76
   2  -9 -16   77.22    2.11
  -2   9  16   79.67    2.90
   2 -10 -16  137.04    2.81
  -2  10  16  133.59    3.81
   2 -11 -16    9.05    0.84
  -2  11  16    9.33    0.84
   2 -12 -16    0.97    0.55
  -2  12  16    1.10    1.40
   2 -13 -16   15.58    0.92
  -2  13  16   12.18    1.47
   2 -14 -16  250.10    4.82
  -2  14  16  247.66    5.57
   2 -15 -16   48.43    1.95
  -2  15  16   49.20    2.13
   2 -16 -16  127.08    2.94
  -2  16  16  120.34    3.10
   2 -17 -16   93.51    3.09
  -2  17  16   93.01    2.76
   2 -18 -16  176.15    4.19
  -2  18  16  176.01    4.92
   2 -19 -16   -0.04    1.20
  -2  19  16    1.09    1.54
   2 -20 -16    0.42    0.99
  -2  20  16   -0.46    1.47
   2 -21 -16   -1.10    1.12
  -2  21  16    1.92    2.42
   2 -22 -16   60.72    3.63
  -2  22  16   52.63    4.54
   2  24 -15    1.88    2.79
  -2 -24  15    1.11    1.53
   2  23 -15    8.33    1.66
  -2 -23  15    7.05    3.75
   2  22 -15   23.77    1.49
  -2 -22  15   25.22    2.58
   2  21 -15    0.03    1.20
  -2 -21  15    1.83    2.09
   2  20 -15    0.55    1.28
  -2 -20  15    2.24    2.85
   2  19 -15   65.71    2.14
  -2 -19  15   64.30    4.51
   2  18 -15    0.38    0.97
  -2 -18  15    2.05    2.31
   2  17 -15    2.62    1.06
  -2 -17  15    2.99    1.44
   2  16 -15   16.21    1.06
  -2 -16  15   16.69    2.16
   2  15 -15   94.53    2.59
  -2 -15  15   97.27    4.71
   2  14 -15   46.57    1.35
  -2 -14  15   43.57    1.76
   2  13 -15    0.61    0.56
  -2 -13  15    0.17    0.88
   2  12 -15    0.52    0.51
  -2 -12  15    0.32    0.82
   2  11 -15   27.52    0.84
  -2 -11  15   28.20    1.41
   2  10 -15   99.38    1.99
  -2 -10  15   96.08    2.96
   2   9 -15    8.88    0.48
  -2  -9  15   10.05    0.72
   2   8 -15  194.69    4.25
  -2  -8  15  194.06    4.72
   2   7 -15   35.51    1.77
  -2  -7  15   36.47    1.80
   2   6 -15  323.30    7.83
   2   5 -15    3.95    0.54
   2   4 -15  134.19    5.01
   2   3 -15  138.30    5.20
   2   2 -15  442.58   14.92
  -2  -2  15  433.74   14.96
   2   1 -15    1.18    0.33
   2   0 -15    1.59    0.55
  -2   0  15    0.23    0.58
   2  -1 -15    1.46    0.35
  -2   1  15    1.68    0.60
   2  -2 -15  460.02   15.83
  -2   2  15  445.02   10.48
   2  -3 -15  140.53    3.33
  -2   3  15  136.35    3.72
   2  -4 -15  138.99    3.69
  -2   4  15  139.91    5.14
   2  -5 -15    4.01    0.90
  -2   5  15    2.69    0.70
   2  -6 -15  321.66    6.54
  -2   6  15  317.77   10.53
   2  -7 -15   37.68    1.50
  -2   7  15   41.11    2.13
   2  -8 -15  192.94    5.01
  -2   8  15  193.45    5.11
   2  -9 -15    7.86    0.83
  -2   9  15    8.76    0.94
   2 -10 -15  101.01    3.37
  -2  10  15  103.61    3.02
   2 -11 -15   26.45    1.02
  -2  11  15   27.42    2.10
   2 -12 -15    0.64    0.68
  -2  12  15   -0.23    0.89
   2 -13 -15    0.93    0.62
  -2  13  15    0.76    0.68
   2 -14 -15   45.43    1.87
  -2  14  15   44.84    1.61
   2 -15 -15   89.20    3.89
  -2  15  15   96.68    2.35
   2 -16 -15   16.91    0.92
  -2  16  15   19.25    2.21
   2 -17 -15    2.69    0.98
  -2  17  15    3.12    0.95
   2 -18 -15    0.97    1.01
  -2  18  15    0.47    1.14
   2 -19 -15   64.57    2.07
  -2  19  15   62.78    2.10
   2 -20 -15    1.05    0.95
  -2  20  15    0.88    1.40
   2 -21 -15    0.94    1.32
  -2  21  15    0.75    1.54
   2 -22 -15   22.87    1.57
  -2  22  15   27.32    2.01
   2 -23 -15    7.08    2.65
  -2  23  15    2.61    4.63
   2  25 -14    3.66    2.66
   2  24 -14   31.08    1.87
  -2 -24  14   31.77    2.74
   2  23 -14    1.14    1.20
  -2 -23  14    2.72    2.45
   2  22 -14   32.42    2.08
  -2 -22  14   33.61    2.11
   2  21 -14    3.92    1.17
  -2 -21  14    3.65    2.08
   2  20 -14  137.78    4.57
  -2 -20  14  143.78    4.22
   2  19 -14  136.57    2.87
  -2 -19  14  136.99    5.39
   2  18 -14   20.74    1.41
  -2 -18  14   21.30    1.51
   2  17 -14   39.97    1.29
  -2 -17  14   41.95    1.96
   2  16 -14  416.59    8.58
  -2 -16  14  419.49    8.58
   2  15 -14    2.17    0.73
  -2 -15  14    1.49    1.54
   2  14 -14   10.64    0.62
  -2 -14  14   10.06    0.94
   2  13 -14  114.59    3.68
  -2 -13  14  111.18    3.23
   2  12 -14  549.27   10.66
  -2 -12  14  537.12   18.78
   2  11 -14    0.63    0.43
  -2 -11  14   -0.44    0.96
   2  10 -14  570.83   14.00
  -2 -10  14  577.86   19.85
   2   9 -14   53.83    1.26
  -2  -9  14   57.10    1.78
   2   8 -14   83.09    3.60
  -2  -8  14   85.65    3.73
   2   7 -14  693.25   15.94
   2   6 -14 1178.56   38.95
  -2  -6  14 1147.57   36.08
   2   5 -14  442.81   10.34
   2   4 -14  169.68    6.28
   2   3 -14   26.83    0.94
   2   2 -14  245.82    6.34
  -2  -2  14  246.16    8.52
   2   1 -14  492.44   11.66
  -2  -1  14  508.65   16.87
   2   0 -14  230.01    5.77
  -2   0  14  246.23    8.17
   2  -1 -14  494.42   12.18
  -2   1  14  486.29   11.46
   2  -2 -14  254.47    6.49
  -2   2  14  252.81    8.91
   2  -3 -14   27.92    0.99
  -2   3  14   27.97    1.50
   2  -4 -14  172.85    3.74
  -2   4  14  178.05    4.39
   2  -5 -14  456.99   15.51
  -2   5  14  448.28   11.21
   2  -6 -14 1184.44   21.93
  -2   6  14 1225.73   23.36
   2  -7 -14  725.94   17.73
  -2   7  14  716.27   12.35
   2  -8 -14   86.16    3.83
  -2   8  14   84.49    2.01
   2  -9 -14   55.97    1.88
  -2   9  14   54.11    1.36
   2 -10 -14  557.35   11.50
  -2  10  14  556.03   19.70
   2 -11 -14    0.27    0.49
  -2  11  14    1.06    0.81
   2 -12 -14  527.73    9.15
  -2  12  14  534.19   10.49
   2 -13 -14  108.56    2.38
  -2  13  14  113.04    3.39
   2 -14 -14   10.26    0.82
  -2  14  14   10.52    1.12
   2 -15 -14    1.98    0.72
  -2  15  14    1.96    0.72
   2 -16 -14  406.30    8.25
  -2  16  14  410.53   10.28
   2 -17 -14   39.35    1.36
  -2  17  14   39.03    1.47
   2 -18 -14   23.15    1.12
  -2  18  14   23.03    2.45
   2 -19 -14  136.56    2.93
  -2  19  14  139.01    4.34
   2 -20 -14  132.28    2.84
  -2  20  14  132.73    3.53
   2 -21 -14    2.42    1.15
  -2  21  14    4.79    2.58
   2 -22 -14   32.90    1.86
  -2  22  14   32.60    1.76
   2 -23 -14    4.01    2.48
  -2  23  14    1.51    2.14
   2  25 -13    0.79    1.03
  -2 -25  13   -1.11    3.32
   2  24 -13    3.22    1.46
  -2 -24  13    4.51    2.87
   2  23 -13    4.63    1.16
  -2 -23  13    6.11    2.52
   2  22 -13    8.70    0.78
   2  21 -13    1.77    1.11
  -2 -21  13    1.37    1.53
   2  20 -13   16.06    1.11
   2  19 -13   10.34    0.94
  -2 -19  13    8.38    1.55
   2  18 -13    4.45    1.01
  -2 -18  13    3.98    1.11
   2  17 -13  146.82    3.46
  -2 -17  13  146.95    4.29
   2  16 -13    0.63    0.68
  -2 -16  13    0.68    0.89
   2  15 -13   17.83    1.02
  -2 -15  13   17.27    1.54
   2  14 -13   48.19    1.51
  -2 -14  13   47.02    1.84
   2  13 -13  244.27    4.71
  -2 -13  13  246.84    8.98
   2  12 -13   89.29    2.02
  -2 -12  13   88.60    4.06
   2  11 -13   27.69    0.96
  -2 -11  13   25.40    1.81
   2  10 -13  110.55    2.97
  -2 -10  13  105.57    2.94
   2   9 -13  329.67    8.49
  -2  -9  13  326.15   11.93
   2   8 -13  297.94    7.33
  -2  -8  13  283.61    9.75
   2   7 -13  374.51    8.96
  -2  -7  13  375.36   12.63
   2   6 -13  531.04    9.96
  -2  -6  13  522.08   17.23
   2   5 -13  458.13   15.10
   2   4 -13  493.07   12.15
  -2  -4  13  486.33   12.39
   2   3 -13 1044.50   33.04
   2   2 -13  335.18    7.78
  -2  -2  13  350.24    8.31
   2   1 -13    7.12    0.41
  -2  -1  13    7.43    0.39
   2   0 -13    0.33    0.27
  -2   0  13    0.55    0.40
   2  -1 -13    8.65    0.49
  -2   1  13    9.11    0.81
   2  -2 -13  348.88    8.33
  -2   2  13  345.47    8.30
   2  -3 -13 1079.00   24.57
  -2   3  13 1117.71   35.13
   2  -4 -13  507.41   12.16
  -2   4  13  490.35   17.02
   2  -5 -13  471.48   11.55
  -2   5  13  479.32   11.20
   2  -6 -13  531.33   10.20
  -2   6  13  534.47   12.43
   2  -7 -13  381.25    9.15
  -2   7  13  378.82    7.71
   2  -8 -13  295.00   10.24
  -2   8  13  300.36    5.41
   2  -9 -13  310.98    7.95
  -2   9  13  319.63    5.70
   2 -10 -13  108.25    2.72
  -2  10  13  110.79    2.30
   2 -11 -13   28.89    1.90
  -2  11  13   28.44    0.98
   2 -12 -13   85.42    2.12
  -2  12  13   88.60    2.91
   2 -13 -13  229.20    5.18
  -2  13  13  239.78    8.63
   2 -14 -13   46.38    1.76
  -2  14  13   47.04    1.62
   2 -15 -13   16.02    0.90
  -2  15  13   15.86    1.85
   2 -16 -13    0.08    0.58
  -2  16  13   -0.13    0.94
   2 -17 -13  146.42    3.45
  -2  17  13  148.76    3.18
   2 -18 -13    4.69    0.83
  -2  18  13    4.24    1.04
   2 -19 -13    9.35    1.11
  -2  19  13    9.91    1.45
   2 -20 -13   15.10    1.17
  -2  20  13   14.59    1.38
   2 -21 -13    1.84    1.22
  -2  21  13    2.31    1.17
   2 -22 -13   10.33    1.17
  -2  22  13   10.36    1.92
   2 -23 -13    5.51    1.25
  -2  23  13    3.18    1.37
   2  26 -12   13.83    1.86
  -2 -26  12   10.11    2.65
   2  25 -12    4.24    1.26
  -2 -25  12    7.89    3.09
   2  24 -12  196.76    4.06
  -2 -24  12  195.52    5.99
   2  23 -12    1.32    1.12
  -2 -23  12    0.46    3.20
   2  22 -12   20.24    1.32
  -2 -22  12   21.38    1.69
   2  21 -12   53.09    2.35
  -2 -21  12   51.47    2.42
   2  20 -12    0.92    0.90
  -2 -20  12    1.27    1.17
   2  19 -12  243.31    4.63
  -2 -19  12  241.00    5.24
   2  18 -12  615.94   10.67
  -2 -18  12  615.25   12.27
   2  17 -12   45.66    1.76
  -2 -17  12   44.88    1.51
   2  16 -12   14.09    1.04
  -2 -16  12   12.90    1.31
   2  15 -12  185.03    3.52
  -2 -15  12  198.19    7.05
   2  14 -12  860.70   14.17
  -2 -14  12  853.09   27.74
   2  13 -12   99.08    2.28
  -2 -13  12   97.05    4.81
   2  12 -12  298.20    6.10
  -2 -12  12  301.97   10.50
   2  11 -12  166.75    4.72
  -2 -11  12  171.74    4.76
   2  10 -12  258.32    6.53
  -2 -10  12  258.93    9.16
   2   9 -12    1.31    0.33
  -2  -9  12    0.95    0.78
   2   8 -12  388.62    7.52
  -2  -8  12  398.35   14.05
   2   7 -12  817.12   18.97
  -2  -7  12  813.22   18.71
   2   6 -12    4.59    0.39
  -2  -6  12    4.60    0.64
   2   5 -12  711.49   16.23
  -2  -5  12  731.77   17.28
   2   4 -12 1123.87   25.55
  -2  -4  12 1074.09   34.98
   2   3 -12  866.22   19.52
  -2  -3  12  857.99   28.65
   2   2 -12  271.98    6.42
  -2  -2  12  289.78    7.01
   2   1 -12  108.35    2.80
  -2  -1  12  108.67    4.03
   2   0 -12  501.50   16.95
  -2   0  12  507.48   11.79
   2  -1 -12  110.10    2.89
  -2   1  12  115.64    4.52
   2  -2 -12  282.89    7.05
  -2   2  12  289.37    7.21
   2  -3 -12  868.27   20.14
  -2   3  12  927.99   31.75
   2  -4 -12 1098.64   20.57
  -2   4  12 1089.89   25.32
   2  -5 -12  735.50   17.09
  -2   5  12  740.74   17.02
   2  -6 -12    4.47    0.41
  -2   6  12    3.77    0.66
   2  -7 -12  834.04   19.24
  -2   7  12  826.14   15.62
   2  -8 -12  380.73    9.58
  -2   8  12  386.77    7.56
   2  -9 -12    0.91    0.49
  -2   9  12    1.25    0.67
   2 -10 -12  255.25    7.15
  -2  10  12  257.33    6.33
   2 -11 -12  163.35    4.01
  -2  11  12  166.65    4.32
   2 -12 -12  308.66    7.83
  -2  12  12  307.79    8.29
   2 -13 -12   95.70    2.56
  -2  13  12   93.52    2.21
   2 -14 -12  857.21   14.52
  -2  14  12  849.52   21.14
   2 -15 -12  175.03    4.12
  -2  15  12  179.98    4.02
   2 -16 -12   11.68    0.78
  -2  16  12   10.84    1.14
   2 -17 -12   46.09    1.40
  -2  17  12   44.45    1.43
   2 -18 -12  589.48   11.71
  -2  18  12  614.40   12.69
   2 -19 -12  232.62    6.04
  -2  19  12  241.52    4.63
   2 -20 -12    0.77    0.81
  -2  20  12    1.41    1.13
   2 -21 -12   49.07    1.79
  -2  21  12   46.43    1.84
   2 -22 -12   20.00    1.35
  -2  22  12   19.33    1.68
   2 -23 -12    0.38    1.24
  -2  23  12    0.21    1.20
   2 -24 -12  183.00    4.90
   2  27 -11   -0.09    0.86
  -2 -27  11   -0.52    2.87
   2  26 -11    0.48    1.26
   2  25 -11    7.28    1.64
  -2 -25  11    4.26    1.66
   2  24 -11   11.73    1.48
  -2 -24  11   17.57    2.38
   2  23 -11    2.02    1.16
  -2 -23  11    1.24    1.59
   2  22 -11    1.99    0.82
  -2 -22  11    4.06    1.27
   2  21 -11    0.44    0.97
  -2 -21  11    2.71    1.26
   2  20 -11   13.17    1.04
  -2 -20  11   12.92    1.72
   2  19 -11   14.68    0.83
  -2 -19  11   12.36    1.44
   2  18 -11   21.60    1.16
  -2 -18  11   19.97    1.43
   2  17 -11  142.64    3.36
  -2 -17  11  140.35    5.50
   2  16 -11   14.64    0.68
  -2 -16  11   13.18    1.32
   2  15 -11    4.42    0.58
  -2 -15  11    5.33    1.26
   2  14 -11    8.58    0.55
  -2 -14  11    9.36    0.99
   2  13 -11    2.84    0.47
  -2 -13  11    2.98    0.78
   2  12 -11   31.79    1.01
  -2 -12  11   30.68    1.57
   2  11 -11  105.11    3.04
  -2 -11  11  101.06    2.96
   2  10 -11   77.47    1.84
  -2 -10  11   78.58    2.31
   2   9 -11  411.91    9.97
  -2  -9  11  406.69    9.50
   2   8 -11   36.17    1.25
  -2  -8  11   32.72    1.18
   2   7 -11  669.80   12.91
  -2  -7  11  633.79   15.07
   2   6 -11  309.08    6.19
  -2  -6  11  303.11   10.37
   2   5 -11 1001.42   18.40
  -2  -5  11  970.67   17.97
   2   4 -11  722.41   13.47
  -2  -4  11  709.31   13.26
   2   3 -11  633.99   14.61
  -2  -3  11  648.36   12.44
   2   2 -11  316.34    7.59
  -2  -2  11  312.69    7.45
   2   1 -11  333.51    7.91
  -2  -1  11  344.66    8.34
   2   0 -11    0.55    0.46
  -2   0  11    0.23    0.24
   2  -1 -11  344.61    8.34
  -2   1  11  339.51    8.53
   2  -2 -11  317.31    7.83
  -2   2  11  316.90   10.86
   2  -3 -11  643.14   15.20
  -2   3  11  652.24   10.82
   2  -4 -11  710.50   16.63
  -2   4  11  712.32   17.15
   2  -5 -11  992.16   23.32
  -2   5  11 1010.90   23.42
   2  -6 -11  308.93    6.45
  -2   6  11  301.10    7.47
   2  -7 -11  659.56   13.14
  -2   7  11  658.54   13.45
   2  -8 -11   36.37    1.10
  -2   8  11   35.31    1.80
   2  -9 -11  396.41   13.55
  -2   9  11  415.19    7.40
   2 -10 -11   77.04    2.07
  -2  10  11   80.01    1.77
   2 -11 -11   98.14    2.47
  -2  11  11  101.30    4.27
   2 -12 -11   33.20    1.10
  -2  12  11   28.94    1.36
   2 -13 -11    1.78    0.45
  -2  13  11    1.95    0.59
   2 -14 -11    7.81    0.70
  -2  14  11    7.24    1.12
   2 -15 -11    5.00    0.88
  -2  15  11    5.70    0.88
   2 -16 -11   13.57    0.81
  -2  16  11   13.87    1.47
   2 -17 -11  142.44    3.06
  -2  17  11  138.62    3.75
   2 -18 -11   22.61    1.16
  -2  18  11   20.49    1.29
   2 -19 -11   13.58    0.89
  -2  19  11   12.06    1.20
   2 -20 -11   14.51    1.26
  -2  20  11   14.41    1.22
   2 -21 -11   -0.73    1.02
  -2  21  11    0.89    0.86
   2 -22 -11    2.21    0.98
  -2  22  11    2.01    1.43
   2 -23 -11    0.89    1.11
  -2  23  11    2.15    1.21
   2 -24 -11   13.21    1.76
  -2  24  11    9.00    3.12
   2  27 -10    0.46    1.94
  -2 -27  10    0.03    2.39
   2  26 -10   58.12    2.24
  -2 -26  10   62.69    4.55
   2  25 -10    6.45    0.79
  -2 -25  10    8.18    2.28
   2  24 -10   20.98    1.30
  -2 -24  10   21.05    1.74
   2  23 -10   54.80    2.11
  -2 -23  10   58.46    2.27
   2  22 -10   51.23    1.55
  -2 -22  10   55.69    2.69
   2  21 -10   74.06    3.71
  -2 -21  10   70.43    2.18
   2  20 -10  145.83    3.38
  -2 -20  10  146.96    3.64
   2  19 -10   33.61    1.11
  -2 -19  10   31.19    1.79
   2  18 -10   39.12    1.20
  -2 -18  10   36.51    1.85
   2  17 -10    2.12    0.82
  -2 -17  10    1.82    0.74
   2  16 -10  550.27    9.67
  -2 -16  10  545.31   10.81
   2  15 -10  208.29    4.56
  -2 -15  10  212.40    5.57
   2  14 -10   75.58    1.72
  -2 -14  10   75.47    1.61
   2  13 -10  126.16    2.75
  -2 -13  10  125.44    3.61
   2  12 -10 1846.65   29.74
  -2 -12  10 1833.82   40.97
   2  11 -10    1.90    0.50
  -2 -11  10    1.12    0.47
   2  10 -10   21.59    0.73
  -2 -10  10   20.16    1.21
   2   9 -10  375.23    6.36
  -2  -9  10  385.18    9.45
   2   8 -10   24.68    0.79
  -2  -8  10   22.60    0.77
   2   7 -10  178.77    3.78
   2   6 -10 1852.56   33.84
  -2  -6  10 1790.53   40.63
   2   5 -10    1.57    0.29
  -2  -5  10    2.57    0.32
   2   4 -10 1586.74   28.73
  -2  -4  10 1596.71   29.55
   2   3 -10   14.53    0.62
  -2  -3  10   14.84    0.62
   2   2 -10 2736.75   84.31
   2   1 -10    6.67    0.39
  -2  -1  10    5.89    0.41
   2   0 -10  203.32    5.04
  -2   0  10  206.50    5.25
   2  -1 -10    6.13    0.38
  -2   1  10    6.89    0.71
  -2   2  10 2834.68   63.37
   2  -3 -10   16.38    0.54
  -2   3  10   16.50    0.79
   2  -4 -10 1612.08   36.40
  -2   4  10 1574.69   35.65
   2  -5 -10    1.93    0.37
  -2   5  10    1.88    0.47
   2  -6 -10 1796.68   41.34
  -2   6  10 1798.38   33.78
   2  -7 -10  183.90    4.02
  -2   7  10  180.82    4.66
   2  -8 -10   24.34    1.06
  -2   8  10   23.63    0.94
   2  -9 -10  384.47    7.82
  -2   9  10  378.85    9.17
   2 -10 -10   22.15    0.92
  -2  10  10   22.11    0.84
   2 -11 -10    2.80    0.45
  -2  11  10    2.24    0.64
   2 -12 -10 1868.10   42.79
  -2  12  10 1867.53   34.57
   2 -13 -10  118.60    3.58
  -2  13  10  122.74    2.98
   2 -14 -10   77.77    2.29
  -2  14  10   77.13    1.96
   2 -15 -10  209.11    4.89
  -2  15  10  198.17    4.64
   2 -16 -10  513.28   12.82
  -2  16  10  536.16   18.69
   2 -17 -10    2.73    0.74
  -2  17  10    2.59    0.65
   2 -18 -10   39.29    1.79
  -2  18  10   35.71    1.26
   2 -19 -10   34.06    1.15
  -2  19  10   30.64    1.27
   2 -20 -10  136.77    3.42
  -2  20  10  137.28    4.37
   2 -21 -10   68.71    2.68
  -2  21  10   70.11    2.26
   2 -22 -10   47.59    1.79
  -2  22  10   51.02    2.33
   2 -23 -10   52.34    2.02
  -2  23  10   49.17    2.33
   2 -24 -10   19.75    1.44
  -2  24  10   19.07    2.16
   2  27  -9   13.17    1.59
  -2 -27   9   12.19    4.09
   2  26  -9   14.08    1.40
  -2 -26   9   16.45    2.55
   2  25  -9    1.33    1.18
  -2 -25   9    3.19    1.40
   2  24  -9   86.74    2.15
  -2 -24   9   91.47    5.08
   2  23  -9    1.25    0.94
  -2 -23   9   -0.50    1.02
   2  22  -9   31.02    1.29
  -2 -22   9   27.43    1.76
   2  21  -9   20.26    1.05
  -2 -21   9   20.02    1.35
   2  20  -9   32.64    1.26
  -2 -20   9   29.65    1.56
   2  19  -9   49.07    1.64
  -2 -19   9   50.00    3.25
   2  18  -9    9.28    0.68
  -2 -18   9    9.86    1.06
   2  17  -9    3.58    0.73
  -2 -17   9    2.46    0.73
   2  16  -9    1.67    0.55
  -2 -16   9    0.92    0.67
   2  15  -9  175.55    3.94
  -2 -15   9  180.50    4.87
   2  14  -9    0.05    0.46
  -2 -14   9   -0.41    0.66
   2  13  -9  365.63    6.60
  -2 -13   9  366.38    8.89
   2  12  -9  195.81    3.57
  -2 -12   9  198.84    4.99
   2  11  -9  331.28    6.65
  -2 -11   9  329.14    7.83
   2  10  -9  605.13   14.29
  -2 -10   9  604.28   12.32
   2   9  -9  388.67    6.81
  -2  -9   9  375.78    8.79
   2   8  -9  171.36    3.59
  -2  -8   9  171.80    3.30
   2   7  -9  259.72    5.30
  -2  -7   9  253.51    6.06
   2   6  -9    0.75    0.22
  -2  -6   9    0.54    0.37
   2   5  -9   23.89    0.86
  -2  -5   9   21.50    0.71
   2   4  -9   12.78    0.56
  -2  -4   9   11.96    0.58
   2   3  -9  402.82    9.43
  -2  -3   9  393.21    7.62
   2   2  -9   47.79    1.09
  -2  -2   9   48.26    1.17
   2   1  -9 2237.67   40.40
  -2  -1   9 2309.46   73.03
   2   0  -9    0.43    0.24
  -2   0   9    0.50    0.28
  -2   1   9 2298.18   51.68
   2  -2  -9   47.85    1.38
  -2   2   9   48.40    1.51
   2  -3  -9  395.58    9.35
  -2   3   9  397.56    7.90
   2  -4  -9   11.97    0.62
  -2   4   9   12.71    0.66
   2  -5  -9   25.83    0.79
  -2   5   9   25.70    0.85
   2  -6  -9    0.99    0.32
  -2   6   9    0.56    0.45
   2  -7  -9  258.19    5.44
  -2   7   9  255.87    6.29
   2  -8  -9  169.89    3.75
  -2   8   9  172.32    3.77
   2  -9  -9  388.48    7.78
  -2   9   9  379.56    9.74
   2 -10  -9  615.06   12.33
  -2  10   9  623.37   10.81
   2 -11  -9  326.60    6.95
  -2  11   9  313.88    6.50
   2 -12  -9  193.08    4.39
  -2  12   9  192.48    5.26
   2 -13  -9  356.68    9.12
  -2  13   9  356.91    6.82
   2 -14  -9   -0.05    0.46
  -2  14   9    0.81    0.50
   2 -15  -9  178.58    4.13
  -2  15   9  173.64    4.29
   2 -16  -9    0.60    0.85
  -2  16   9    1.46    0.75
   2 -17  -9    3.10    0.73
  -2  17   9    2.07    0.58
   2 -18  -9   10.00    0.88
  -2  18   9    9.31    0.93
   2 -19  -9   50.91    2.10
  -2  19   9   46.93    1.98
   2 -20  -9   31.61    1.21
  -2  20   9   29.72    1.23
   2 -21  -9   18.72    1.18
  -2  21   9   19.37    1.43
   2 -22  -9   26.64    1.54
  -2  22   9   27.06    1.52
   2 -23  -9    0.19    1.35
  -2  23   9   -0.82    1.34
   2 -24  -9   78.21    2.04
  -2  24   9   78.43    2.81
   2 -25  -9    1.08    1.97
  -2  25   9    1.14    2.39
   2  27  -8   13.81    2.00
  -2 -27   8   14.47    4.97
   2  26  -8    0.78    1.07
  -2 -26   8    0.99    1.63
   2  25  -8  107.11    2.83
  -2 -25   8  104.20    3.18
   2  24  -8   40.76    1.67
  -2 -24   8   40.86    1.99
   2  23  -8    9.64    1.18
  -2 -23   8   12.54    2.10
   2  22  -8  245.98    4.56
  -2 -22   8  247.33    6.70
   2  21  -8   10.02    0.76
  -2 -21   8   10.28    1.25
   2  20  -8   73.55    2.48
  -2 -20   8   68.22    2.19
   2  19  -8   53.11    1.42
  -2 -19   8   51.33    1.62
   2  18  -8   24.09    1.05
  -2 -18   8   22.86    1.13
   2  17  -8   41.51    1.95
  -2 -17   8   40.30    1.37
   2  16  -8  266.40    5.59
  -2 -16   8  271.06    5.71
   2  15  -8   79.58    2.41
  -2 -15   8   77.78    2.44
   2  14  -8 1641.51   37.35
  -2 -14   8 1722.50   32.09
   2  13  -8  123.87    2.82
  -2 -13   8  123.97    2.89
   2  12  -8   76.25    1.95
  -2 -12   8   72.04    2.22
   2  11  -8  165.55    3.01
  -2 -11   8  173.96    6.32
   2  10  -8  859.64   14.09
  -2 -10   8  875.61   19.99
   2   9  -8  437.53    7.62
  -2  -9   8  442.05   10.52
   2   8  -8  927.85   15.87
   2   7  -8   18.26    0.55
  -2  -7   8   18.57    0.63
   2   5  -8  251.67    5.07
  -2  -5   8  252.85    5.22
   2   4  -8 2473.83   77.63
  -2  -4   8 2438.56   54.80
   2   3  -8 1076.08   24.42
  -2  -3   8 1058.48   19.89
   2   2  -8   26.80    0.82
  -2  -2   8   26.30    1.14
   2   1  -8   78.07    2.11
  -2  -1   8   74.64    2.74
   2  -1  -8   68.72    1.84
  -2   1   8   66.30    1.54
   2  -2  -8   28.49    0.79
  -2   2   8   27.89    0.98
   2  -3  -8 1053.50   34.50
  -2   3   8 1077.06   20.41
   2  -4  -8 2377.94   52.95
  -2   4   8 2408.92   53.71
   2  -5  -8  252.55    5.19
  -2   5   8  260.04    6.65
  -2   6   8 4735.76  146.08
   2  -7  -8   18.49    0.85
  -2   7   8   18.15    0.89
   2  -8  -8  932.36   18.04
  -2   8   8  951.61   18.59
   2  -9  -8  469.36    9.50
  -2   9   8  447.66    8.90
   2 -10  -8  902.48   20.56
  -2  10   8  879.49   17.25
   2 -11  -8  169.33    4.58
  -2  11   8  169.26    4.70
   2 -12  -8   73.29    2.46
  -2  12   8   71.92    1.95
   2 -13  -8  129.34    3.24
  -2  13   8  123.14    2.93
   2 -14  -8 1678.32   37.67
  -2  14   8 1679.47   28.02
   2 -15  -8   80.69    2.11
  -2  15   8   84.28    2.90
   2 -16  -8  265.69    6.68
  -2  16   8  262.88    7.46
   2 -17  -8   37.55    2.19
  -2  17   8   36.00    2.28
   2 -18  -8   23.39    1.10
  -2  18   8   20.00    1.13
   2 -19  -8   51.84    1.53
  -2  19   8   52.25    1.74
   2 -20  -8   69.12    1.93
  -2  20   8   68.58    2.68
   2 -21  -8   10.99    1.00
  -2  21   8    9.85    1.11
   2 -22  -8  231.29    5.26
  -2  22   8  229.69    5.32
   2 -23  -8    9.03    1.08
  -2  23   8    9.02    1.03
   2 -24  -8   37.38    1.81
  -2  24   8   39.14    2.04
   2 -25  -8   76.02    3.07
  -2  25   8  102.51    3.54
   2  27  -7    2.82    1.73
   2  26  -7    1.16    1.20
  -2 -26   7    4.83    1.90
   2  25  -7   14.34    1.66
  -2 -25   7   17.35    1.91
   2  24  -7   22.77    1.37
  -2 -24   7   19.08    1.52
   2  23  -7   21.81    1.05
  -2 -23   7   23.19    1.49
   2  22  -7  116.61    2.47
  -2 -22   7  114.53    3.59
   2  21  -7    0.28    0.86
  -2 -21   7    1.66    1.09
   2  20  -7   32.37    1.42
  -2 -20   7   32.09    1.28
   2  19  -7    0.47    0.71
  -2 -19   7    0.36    0.91
   2  18  -7   44.26    1.23
  -2 -18   7   45.17    1.52
   2  17  -7   30.03    0.99
  -2 -17   7   30.59    1.23
   2  16  -7    0.87    0.45
  -2 -16   7    0.58    0.51
   2  15  -7  516.24    9.42
  -2 -15   7  514.21    9.08
   2  14  -7  221.03    4.78
  -2 -14   7  220.78    4.70
   2  13  -7 1018.63   16.76
  -2 -13   7 1059.46   17.32
   2  12  -7 1004.79   19.47
  -2 -12   7  994.76   16.57
   2  11  -7  250.80    5.10
  -2 -11   7  253.58    6.56
   2  10  -7 1519.57   24.37
  -2 -10   7 1550.75   35.64
   2   9  -7    5.47    0.43
  -2  -9   7    5.73    0.44
   2   8  -7   52.46    1.38
  -2  -8   7   53.35    1.73
   2   7  -7  292.33    7.44
  -2  -7   7  295.48    6.37
   2   6  -7 2794.92   44.11
  -2  -6   7 2805.55   63.33
   2   5  -7   36.99    1.21
  -2  -5   7   35.95    0.93
   2   4  -7   44.25    1.10
  -2  -4   7   44.72    1.09
   2   3  -7  861.27   19.78
  -2  -3   7  846.08   28.00
   2   2  -7  619.10   14.39
  -2  -2   7  614.29   14.13
   2   1  -7  840.84   19.26
  -2  -1   7  835.82   19.42
   2   0  -7    0.46    0.21
  -2   0   7    0.43    0.23
   2  -1  -7  817.97   19.16
  -2   1   7  868.92   20.18
   2  -2  -7  617.23   11.77
  -2   2   7  605.93   20.71
   2  -3  -7  865.62   16.22
  -2   3   7  882.04   19.90
   2  -4  -7   43.49    1.32
  -2   4   7   42.41    1.18
   2  -5  -7   37.83    1.03
  -2   5   7   36.87    1.39
   2  -6  -7 2693.07   84.46
  -2   6   7 2798.68   50.93
   2  -7  -7  283.91    7.06
  -2   7   7  282.39    6.26
   2  -8  -7   50.54    1.65
  -2   8   7   48.49    1.56
   2  -9  -7    4.31    0.41
  -2   9   7    4.15    0.49
   2 -10  -7 1528.24   28.43
  -2  10   7 1571.21   29.51
   2 -11  -7  243.64    5.21
  -2  11   7  247.84    9.26
   2 -12  -7 1011.36   23.83
  -2  12   7 1014.26   19.85
   2 -13  -7 1014.02   19.71
  -2  13   7 1034.18   19.44
   2 -14  -7  222.25    4.70
  -2  14   7  225.44    6.25
   2 -15  -7  512.28   10.43
  -2  15   7  506.76   10.58
   2 -16  -7    0.87    0.50
  -2  16   7    0.57    0.53
   2 -17  -7   27.94    1.35
  -2  17   7   26.77    1.20
   2 -18  -7   42.38    1.50
  -2  18   7   39.88    1.54
   2 -19  -7    0.72    0.63
  -2  19   7    1.71    0.74
   2 -20  -7   33.28    1.29
   2 -21  -7    0.43    0.90
  -2  21   7   -0.28    1.01
   2 -22  -7  111.01    2.83
  -2  22   7  110.27    2.77
   2 -23  -7   17.96    1.82
  -2  23   7   18.95    2.05
   2 -24  -7   21.24    1.88
  -2  24   7   18.83    1.40
   2 -25  -7   15.09    1.41
  -2  25   7   14.44    1.46
   2  27  -6   27.51    2.17
  -2 -27   6   29.18    2.87
   2  26  -6   64.14    2.24
  -2 -26   6   51.48    2.90
   2  25  -6   28.31    2.10
  -2 -25   6   30.88    2.90
   2  24  -6  190.71    3.64
  -2 -24   6  183.79    4.38
   2  23  -6   26.16    1.28
  -2 -23   6   27.47    1.49
   2  22  -6   79.71    1.90
  -2 -22   6   78.17    2.79
   2  21  -6    2.90    1.05
  -2 -21   6    3.52    1.09
   2  20  -6   96.03    2.08
  -2 -20   6   93.76    2.65
   2  19  -6    1.41    0.59
  -2 -19   6    0.62    1.10
   2  18  -6  295.23    6.20
  -2 -18   6  298.41    6.56
   2  17  -6    2.13    0.55
  -2 -17   6    2.79    0.66
   2  16  -6  335.81    7.07
  -2 -16   6  339.58    7.42
   2  15  -6  125.68    3.10
  -2 -15   6  126.83    2.55
   2  14  -6   96.73    2.02
  -2 -14   6   96.97    2.82
   2  13  -6    7.82    0.58
  -2 -13   6    8.47    0.63
   2  12  -6 1661.74   31.19
  -2 -12   6 1606.42   25.59
   2  11  -6   73.37    1.86
  -2 -11   6   73.55    2.24
   2  10  -6   30.61    0.78
  -2 -10   6   30.79    1.01
   2   9  -6    1.35    0.36
  -2  -9   6    1.55    0.44
   2   8  -6 4120.58   74.96
   2   7  -6   12.63    0.43
  -2  -7   6   11.43    0.61
   2   6  -6  486.20   16.42
  -2  -6   6  480.58    9.46
   2   5  -6 1095.48   17.71
  -2  -5   6 1101.00   20.43
   2   4  -6    6.86    0.40
  -2  -4   6    6.14    0.31
   2   3  -6  156.52    3.84
  -2  -3   6  155.88    3.91
   2   1  -6 2061.23   45.71
  -2  -1   6 2058.49   45.87
   2   0  -6   25.95    0.71
  -2   0   6   26.61    0.89
   2  -1  -6 2021.08   36.65
  -2   1   6 1987.76   62.87
   2  -3  -6  156.45    3.43
  -2   3   6  160.82    3.01
   2  -4  -6    6.74    0.55
  -2   4   6    6.99    0.36
   2  -5  -6 1105.54   25.95
  -2   5   6 1114.49   26.13
   2  -6  -6  490.86    9.96
  -2   6   6  505.98   10.23
   2  -7  -6    9.11    0.61
  -2   7   6   10.95    0.50
   2  -8  -6 4276.39  136.36
  -2   8   6 4146.86  130.17
   2  -9  -6    0.70    0.35
  -2   9   6    2.08    0.41
   2 -10  -6   31.90    0.92
  -2  10   6   30.22    0.96
   2 -11  -6   75.23    1.67
  -2  11   6   77.51    2.04
   2 -12  -6 1558.74   29.19
  -2  12   6 1575.70   29.40
   2 -13  -6    8.48    0.71
  -2  13   6    7.67    0.80
   2 -14  -6   97.51    2.33
  -2  14   6   96.09    2.59
   2 -15  -6  127.53    3.10
  -2  15   6  128.54    3.23
   2 -16  -6  327.32    7.09
  -2  16   6  333.12    9.33
   2 -17  -6    2.17    0.82
  -2  17   6    0.22    0.80
   2 -18  -6  291.18    6.44
  -2  18   6  288.56    8.16
   2 -20  -6   92.69    2.95
  -2  20   6   94.28    2.99
   2 -21  -6    3.94    1.08
  -2  21   6    4.42    0.83
   2 -22  -6   74.84    2.70
  -2  22   6   73.60    2.65
   2 -23  -6   25.69    1.24
  -2  23   6   25.78    2.12
   2 -24  -6  175.95    3.92
  -2  24   6  174.51    3.60
   2 -25  -6   24.31    2.03
  -2  25   6   27.23    2.18
   2  27  -5    0.99    1.42
   2  26  -5   13.32    1.23
  -2 -26   5   14.74    1.92
   2  25  -5   13.46    1.29
  -2 -25   5   13.70    1.64
   2  24  -5   49.87    1.99
  -2 -24   5   48.98    2.26
   2  23  -5  121.19    2.94
  -2 -23   5  119.75    3.75
   2  22  -5    8.22    0.85
  -2 -22   5    8.24    0.87
   2  21  -5    0.52    1.14
  -2 -21   5    0.31    0.89
   2  20  -5  152.92    3.59
  -2 -20   5  152.01    3.08
   2  19  -5   70.49    2.28
  -2 -19   5   67.93    2.23
   2  18  -5  141.94    3.10
  -2 -18   5  141.41    3.25
   2  17  -5  645.76   10.83
  -2 -17   5  647.75   15.88
   2  16  -5    3.02    0.47
  -2 -16   5    2.24    0.48
   2  15  -5   25.73    0.86
  -2 -15   5   24.60    1.22
   2  14  -5  642.19   11.12
  -2 -14   5  668.86   13.34
   2  13  -5  462.16    9.66
  -2 -13   5  464.11   10.97
   2  12  -5 1204.37   19.92
  -2 -12   5 1220.77   20.01
   2  11  -5  539.24    9.23
  -2 -11   5  535.80   12.69
   2  10  -5    1.80    0.39
  -2 -10   5    1.80    0.50
   2   9  -5   24.08    0.65
  -2  -9   5   24.58    1.03
   2   8  -5  327.39    5.65
  -2  -8   5  322.21    6.49
   2   7  -5  152.64    3.19
  -2  -7   5  155.05    3.59
   2   6  -5  647.96   15.55
  -2  -6   5  652.55   12.25
   2   5  -5  745.56   12.13
  -2  -5   5  742.96   14.35
   2   4  -5  766.35   12.51
  -2  -4   5  762.51   18.08
   2   3  -5  264.26    5.01
  -2  -3   5  262.52    5.32
   2   2  -5 1694.65   31.22
  -2  -2   5 1682.58   30.47
   2   0  -5    0.83    0.20
  -2   0   5    0.79    0.22
  -2   1   5 3265.47  103.52
   2  -2  -5 1786.13   39.64
  -2   2   5 1750.19   28.31
   2  -3  -5  267.02    6.82
  -2   3   5  267.71    6.79
   2  -4  -5  775.15   18.28
  -2   4   5  768.42   17.95
   2  -5  -5  766.13   17.81
  -2   5   5  762.43   14.74
   2  -6  -5  669.79   11.01
  -2   6   5  670.00   11.66
   2  -7  -5  155.77    3.48
  -2   7   5  154.19    2.91
   2  -8  -5  340.51    7.08
  -2   8   5  343.80    6.99
   2  -9  -5   25.05    1.05
  -2   9   5   22.54    1.03
   2 -10  -5    2.25    0.49
  -2  10   5    0.80    0.63
   2 -11  -5  531.99   11.01
  -2  11   5  533.58   10.84
   2 -12  -5 1177.75   22.02
  -2  12   5 1209.29   23.73
   2 -13  -5  461.18    8.28
  -2  13   5  456.69   11.92
   2 -14  -5  657.12   15.98
  -2  14   5  680.88   17.33
   2 -15  -5   25.57    1.67
  -2  15   5   22.49    1.70
   2 -16  -5    2.34    0.62
  -2  16   5    2.65    0.64
   2 -17  -5  656.59   13.21
  -2  17   5  652.45   11.98
   2 -18  -5  143.51    5.48
  -2  18   5  134.96    2.99
   2 -19  -5   66.60    1.90
  -2  19   5   65.86    1.91
   2 -20  -5  150.35    3.16
  -2  20   5  150.72    3.80
   2 -21  -5    1.76    0.75
  -2  21   5    0.94    0.68
   2 -22  -5    8.33    1.05
  -2  22   5    8.38    1.01
   2 -23  -5  115.43    2.95
  -2  23   5  116.72    3.29
   2 -24  -5   45.26    1.90
  -2  24   5   44.26    1.61
   2 -25  -5   11.38    1.29
  -2  25   5   12.40    1.79
   2  27  -4    5.48    2.23
   2  26  -4  121.79    2.93
  -2 -26   4  123.52    3.72
   2  25  -4   -0.05    1.11
  -2 -25   4    0.62    1.84
   2  24  -4   88.69    2.09
  -2 -24   4   83.09    2.20
   2  23  -4   22.71    1.15
  -2 -23   4   23.12    1.62
   2  22  -4   95.27    2.97
  -2 -22   4   94.93    2.43
   2  21  -4   81.17    2.35
  -2 -21   4   79.83    2.10
   2  20  -4  194.62    3.81
  -2 -20   4  193.10    4.02
   2  19  -4    1.45    0.81
  -2 -19   4    1.40    0.72
   2  18  -4  462.52    9.22
  -2 -18   4  449.55    9.36
   2  17  -4   15.48    0.82
  -2 -17   4   18.34    1.08
   2  16  -4   15.92    0.75
  -2 -16   4   16.10    0.74
   2  15  -4   38.19    1.09
  -2 -15   4   36.90    1.30
   2  14  -4  631.21   12.54
  -2 -14   4  620.43   12.73
   2  13  -4  184.47    4.07
  -2 -13   4  192.39    4.27
   2  12  -4  713.23   11.97
  -2 -12   4  737.02   12.35
   2  11  -4   61.70    1.37
  -2 -11   4   59.30    1.37
   2  10  -4 2669.55   42.41
  -2 -10   4 2615.41   41.70
   2   9  -4  960.77   18.15
  -2  -9   4  971.24   16.06
   2   8  -4  442.83   10.65
  -2  -8   4  443.02    7.65
   2   7  -4  331.17    5.81
  -2  -7   4  338.61    6.99
   2   6  -4 1118.59   17.95
  -2  -6   4 1082.27   34.70
   2   5  -4 3036.76   96.26
  -2  -5   4 2917.58   64.23
   2   3  -4  222.47    3.79
  -2  -3   4  224.51    3.99
   2   2  -4    0.73    0.17
  -2  -2   4    0.75    0.18
   2   1  -4  330.18    6.55
  -2  -1   4  320.42    6.17
   2   0  -4 3259.76  101.55
   2  -1  -4  326.63    6.45
  -2   1   4  314.39    7.75
   2  -2  -4    0.59    0.19
  -2   2   4    0.62    0.21
   2  -3  -4  231.55    5.89
  -2   3   4  238.01    4.83
   2  -5  -4 2950.06   66.44
  -2   5   4 2982.79   54.49
   2  -6  -4 1113.87   25.60
  -2   6   4 1117.17   21.50
   2  -7  -4  313.51    6.25
  -2   7   4  313.07   11.54
   2  -8  -4  429.32   10.61
  -2   8   4  448.57   15.94
   2  -9  -4  949.28   22.72
  -2   9   4  950.45   18.59
   2 -10  -4 2639.53   81.76
   2 -11  -4   61.33    1.98
  -2  11   4   62.42    2.77
   2 -12  -4  712.49   24.88
  -2  12   4  723.91   17.53
   2 -13  -4  179.38    4.44
  -2  13   4  180.22    5.16
   2 -14  -4  622.39   12.46
  -2  14   4  604.77   10.43
   2 -15  -4   38.42    1.20
  -2  15   4   39.48    1.20
   2 -16  -4   16.48    0.84
  -2  16   4   16.75    0.84
   2 -17  -4   19.25    1.27
  -2  17   4   18.28    1.26
   2 -18  -4  449.51    9.60
  -2  18   4  439.31    8.40
   2 -19  -4    2.24    0.77
  -2  19   4    2.32    0.70
   2 -20  -4  191.11    4.22
  -2  20   4  189.16    4.12
   2 -21  -4   80.10    2.23
   2 -22  -4   93.44    2.34
  -2  22   4   92.44    2.57
   2 -23  -4   24.24    1.59
  -2  23   4   22.85    1.39
   2 -24  -4   78.93    2.50
  -2  24   4   79.41    2.74
   2 -25  -4   -0.50    1.47
  -2  25   4   -0.03    1.31
   2 -26  -4   99.60    2.63
  -2  26   4   80.48    3.30
   2  26  -3    1.62    1.17
  -2 -26   3    0.56    1.60
   2  25  -3    4.14    1.06
  -2 -25   3    4.38    1.11
   2  24  -3   -0.23    0.73
  -2 -24   3    0.13    1.05
   2  23  -3    1.62    0.79
  -2 -23   3    0.87    1.15
   2  22  -3  146.20    3.67
  -2 -22   3  148.25    4.79
   2  21  -3    7.41    0.74
  -2 -21   3    6.75    0.92
   2  20  -3  207.90    5.50
  -2 -20   3  213.41    6.05
   2  19  -3   74.01    1.69
  -2 -19   3   76.33    2.64
   2  18  -3   13.78    0.86
  -2 -18   3   13.98    0.80
   2  17  -3   72.77    1.89
  -2 -17   3   71.70    1.82
   2  16  -3  156.57    3.09
  -2 -16   3  153.73    3.68
   2  15  -3  129.86    2.89
  -2 -15   3  129.55    3.48
   2  14  -3   90.17    1.91
  -2 -14   3   93.97    2.12
   2  13  -3   40.49    1.16
  -2 -13   3   42.26    2.31
   2  12  -3   39.36    1.13
  -2 -12   3   36.25    1.40
   2  11  -3  103.37    2.12
  -2 -11   3  103.61    2.48
   2  10  -3   42.14    1.00
  -2 -10   3   42.66    1.53
   2   9  -3  265.41    5.48
  -2  -9   3  274.04    5.01
   2   8  -3  336.72    5.68
  -2  -8   3  336.49    5.88
   2   7  -3    3.62    0.33
  -2  -7   3    3.76    0.46
   2   5  -3  948.36   15.44
  -2  -5   3  952.09   30.99
   2   4  -3    7.64    0.31
  -2  -4   3    8.65    0.35
   2   1  -3  876.82   19.72
  -2  -1   3  873.54   14.01
   2   0  -3    0.05    0.15
  -2   0   3   -0.04    0.16
   2  -1  -3  871.75   14.02
  -2   1   3  848.06   19.12
   2  -4  -3    6.70    0.40
   2  -5  -3  926.35   21.31
  -2   5   3 1027.42   19.97
   2  -7  -3    0.95    0.44
  -2   7   3    2.43    0.56
   2  -8  -3  344.68    7.27
  -2   8   3  350.09    7.39
   2  -9  -3  272.26    5.60
  -2   9   3  285.39    7.76
   2 -10  -3   41.56    1.46
  -2  10   3   38.51    1.05
   2 -11  -3  104.70    2.66
  -2  11   3  106.42    2.53
   2 -12  -3   38.20    1.16
  -2  12   3   37.15    1.10
   2 -13  -3   44.20    1.22
  -2  13   3   41.13    1.36
   2 -14  -3   93.36    2.68
   2 -15  -3  130.78    3.21
  -2  15   3  133.46    3.05
   2 -16  -3  152.11    3.64
  -2  16   3  154.14    4.52
   2 -17  -3   70.85    2.17
  -2  17   3   70.93    3.42
   2 -18  -3   13.04    1.27
  -2  18   3   11.99    1.22
   2 -19  -3   69.87    3.70
  -2  19   3   72.29    3.91
   2 -20  -3  213.38    6.11
  -2  20   3  214.42    4.81
   2 -21  -3    6.75    0.75
  -2  21   3    7.44    1.15
   2 -22  -3  147.30    4.26
  -2  22   3  141.06    3.54
   2 -23  -3   -0.11    0.99
  -2  23   3    1.42    0.99
   2 -24  -3    0.38    0.87
  -2  24   3    1.01    1.14
   2 -25  -3    1.87    0.98
  -2  25   3    5.90    2.32
   2 -26  -3   -0.86    1.39
  -2  26   3    0.50    1.44
   2  26  -2   63.22    1.96
  -2 -26   2   62.06    2.47
   2  25  -2    0.68    0.89
  -2 -25   2    0.69    1.01
   2  24  -2   82.81    2.76
  -2 -24   2   80.61    2.00
   2  23  -2    9.09    1.00
  -2 -23   2    9.07    2.34
   2  22  -2  144.39    3.52
  -2 -22   2  143.64    3.11
   2  21  -2  160.36    3.93
  -2 -21   2  162.07    3.50
   2  20  -2  284.99    5.79
  -2 -20   2  272.87    7.33
   2  19  -2  187.32    3.64
  -2 -19   2  186.22    4.35
   2  18  -2   31.58    1.53
  -2 -18   2   30.74    1.26
   2  17  -2   12.55    0.82
  -2 -17   2   11.09    0.74
   2  16  -2 1526.63   25.07
  -2 -16   2 1549.88   29.23
   2  15  -2   75.33    1.92
  -2 -15   2   75.82    2.01
   2  14  -2   44.42    1.28
  -2 -14   2   46.33    1.63
   2  13  -2   35.41    0.98
  -2 -13   2   34.68    1.00
   2  12  -2  365.28    6.48
  -2 -12   2  373.29    7.65
   2  11  -2  213.99    4.55
  -2 -11   2  215.54    4.56
   2  10  -2  521.65   10.45
  -2 -10   2  532.99   10.81
   2   9  -2 1649.02   26.86
  -2  -9   2 1631.05   26.64
   2   8  -2 2443.23   38.24
  -2  -8   2 2364.81   74.72
   2   7  -2 1820.90   41.66
  -2  -7   2 1769.64   28.23
   2   5  -2  171.75    2.96
  -2  -5   2  157.23    3.43
   2   4  -2    3.01    0.23
  -2  -4   2    2.99    0.24
   2   2  -2  438.79    7.29
  -2  -2   2  431.07    7.54
   2   1  -2   23.06    0.59
  -2  -1   2   22.49    0.67
   2   0  -2 1052.31   23.62
  -2   0   2 1021.22   19.14
   2  -1  -2   22.04    0.60
   2  -2  -2  431.50   10.33
   2  -3  -2    0.00    0.52
   2  -4  -2    3.60    0.33
  -2   4   2    9.19    0.66
   2  -5  -2  173.30    4.52
  -2   5   2  180.92    4.80
   2  -7  -2 1837.20   59.10
  -2   7   2 1785.81   40.48
   2  -8  -2 2496.75   80.04
  -2   8   2 2523.88   80.49
   2  -9  -2 1708.09   53.33
  -2   9   2 1685.09   39.55
  -2  10   2  540.55   18.67
   2 -11  -2  218.28    5.98
  -2  11   2  214.13    5.30
   2 -12  -2  377.49    9.34
  -2  12   2  366.37    7.20
   2 -13  -2   37.19    1.38
  -2  13   2   35.59    1.26
   2 -14  -2   48.36    1.70
  -2  14   2   46.78    1.32
   2 -15  -2   75.27    2.65
  -2  15   2   69.72    1.78
   2 -16  -2 1533.66   36.70
  -2  16   2 1565.11   26.05
   2 -17  -2   12.11    0.81
  -2  17   2   12.50    0.69
   2 -18  -2   29.55    1.21
  -2  18   2   27.47    1.55
   2 -19  -2  178.00    4.44
  -2  19   2  179.21    4.44
   2 -20  -2  280.49    5.41
  -2  20   2  289.98    7.09
   2 -21  -2  167.01    4.63
  -2  21   2  166.26    4.47
   2 -22  -2  144.11    3.48
  -2  22   2  146.15    3.04
   2 -23  -2   10.63    0.90
  -2  23   2    9.16    1.32
   2 -24  -2   77.91    2.91
  -2  24   2   80.33    3.85
   2 -25  -2   -0.35    1.84
  -2  25   2    0.46    1.04
   2 -26  -2   53.68    2.05
  -2  26   2   58.25    2.03
   2  26  -1   59.23    2.04
  -2 -26   1   53.25    1.96
   2  25  -1    5.74    1.09
  -2 -25   1    5.17    1.14
   2  24  -1    4.01    1.07
  -2 -24   1    2.98    0.88
   2  23  -1   44.80    1.46
  -2 -23   1   45.27    1.58
   2  22  -1   19.22    1.20
  -2 -22   1   15.71    1.19
   2  21  -1   68.01    1.75
  -2 -21   1   69.73    2.03
   2  20  -1    0.46    0.58
  -2 -20   1    1.18    0.91
   2  19  -1  138.57    4.28
  -2 -19   1  141.37    3.21
   2  18  -1  184.18    3.60
  -2 -18   1  181.71    4.21
   2  17  -1    1.15    0.51
  -2 -17   1    0.77    0.51
   2  16  -1  211.81    4.56
  -2 -16   1  212.20    6.04
   2  15  -1    9.75    0.66
  -2 -15   1    8.13    1.08
   2  14  -1   51.38    1.26
  -2 -14   1   51.83    1.49
   2  13  -1    1.02    0.43
  -2 -13   1    0.98    0.48
   2  12  -1   66.18    2.16
  -2 -12   1   63.91    1.66
   2  11  -1  355.38    6.24
  -2 -11   1  362.03    9.23
   2  10  -1   37.88    1.06
  -2 -10   1   39.54    1.18
   2   9  -1  102.02    2.02
  -2  -9   1  102.39    3.18
   2   8  -1 1110.19   17.97
  -2  -8   1 1107.15   20.65
   2   7  -1  207.83    3.57
  -2  -7   1  204.83    7.56
   2   6  -1 1967.94   31.04
  -2  -6   1 1971.24   44.60
   2   5  -1 1442.08   33.09
  -2  -5   1 1449.99   32.29
   2   3  -1    2.54    0.37
   2   0  -1   -0.24    0.23
  -2   0   1   -0.09    0.45
   2  -2  -1  413.86    8.13
  -2   2   1  405.70    9.76
   2  -3  -1    4.08    0.35
  -2   3   1    5.29    0.33
   2  -5  -1 1492.20   28.31
  -2   5   1 1465.52   27.23
   2  -6  -1 2039.11   37.56
  -2   6   1 2006.32   36.58
   2  -7  -1  214.76    4.75
  -2   7   1  217.40    4.56
   2  -8  -1 1115.49   18.83
  -2   8   1 1133.59   21.35
   2  -9  -1  107.25    3.34
  -2   9   1  104.66    2.42
   2 -10  -1   41.96    1.02
  -2  10   1   38.33    1.07
   2 -11  -1  368.87    9.10
  -2  11   1  365.42    6.28
   2 -12  -1   64.94    2.15
  -2  12   1   61.05    1.57
   2 -13  -1    1.79    0.52
  -2  13   1    0.87    0.40
   2 -14  -1   53.60    2.00
  -2  14   1   51.40    1.71
   2 -15  -1    9.24    0.89
  -2  15   1    8.37    0.74
   2 -16  -1  206.72    6.05
  -2  16   1  207.27    4.41
   2 -17  -1    1.18    0.55
  -2  17   1    0.66    0.70
   2 -18  -1  183.77    3.81
  -2  18   1  183.70    4.43
   2 -19  -1  143.56    3.49
  -2  19   1  139.00    3.44
   2 -20  -1    0.78    0.65
  -2  20   1    1.37    0.72
   2 -21  -1   66.10    2.04
  -2  21   1   66.07    1.95
   2 -22  -1   17.22    1.15
  -2  22   1   18.83    1.20
   2 -23  -1   43.68    1.59
  -2  23   1   42.71    1.67
   2 -24  -1    3.24    1.43
  -2  24   1    4.00    1.10
   2 -25  -1    4.75    1.25
  -2  25   1    3.94    1.15
   2 -26  -1   59.37    2.89
  -2  26   1   61.15    2.07
   2  26   0    4.42    1.31
  -2 -26   0    3.16    1.40
   2  25   0    0.91    1.11
  -2 -25   0    0.04    1.87
   2  24   0   96.24    2.60
   2  23   0   60.47    1.73
  -2 -23   0   56.13    1.89
   2  22   0   95.86    2.58
  -2 -22   0   98.95    3.08
   2  21   0   67.20    1.81
  -2 -21   0   69.33    1.95
   2  20   0   37.87    1.44
  -2 -20   0   37.84    1.52
   2  19   0   78.44    2.12
  -2 -19   0   81.09    2.71
   2  18   0 1195.25   20.30
   2  17   0  298.06    8.03
  -2 -17   0  297.41    6.42
   2  16   0   33.26    1.06
  -2 -16   0   33.03    1.31
   2  15   0  297.27    6.52
  -2 -15   0  281.58    7.80
   2  14   0 1762.12   33.50
  -2 -14   0 1756.67   40.57
   2  13   0  144.83    5.06
  -2 -13   0   -0.68    0.85
   2  12   0 1175.85   27.41
  -2 -12   0 1199.80   38.66
   2  11   0 2699.53   83.98
  -2 -11   0 2626.29   58.79
   2  10   0  254.77    6.69
  -2 -10   0  249.91    6.92
   2   9   0 1118.26   25.32
  -2  -9   0 1154.98   21.80
   2   8   0   -0.36    0.52
   2   7   0  177.32    4.39
  -2  -7   0  189.46    5.10
   2   6   0  496.11   16.12
  -2  -6   0  501.75   11.70
   2   5   0   24.40    0.87
  -2  -5   0   21.61    0.74
   2   4   0 3272.30  102.61
   2   2   0  555.71    9.31
  -2  -2   0  553.81   12.84
   2   0   0 1626.25   52.48
  -2   0   0 1722.07   54.63
   2  -2   0  572.35    9.38
  -2   2   0  578.86    9.45
   2  -5   0   23.45    0.61
  -2   5   0   24.93    0.72
   2  -6   0  506.35    9.78
  -2   6   0  508.32    9.96
   2  -7   0  190.35    3.61
  -2   7   0  190.49    3.63
   2  -9   0 1173.98   27.45
  -2   9   0 1161.80   21.62
   2 -10   0  254.29    5.64
  -2  10   0  255.88    6.36
   2 -11   0 2689.81   60.56
  -2  11   0 2658.78   59.60
   2 -12   0 1195.27   22.73
  -2  12   0 1177.81   26.93
   2 -13   0  151.74    4.17
  -2  13   0  151.10    3.00
   2 -14   0 1729.86   32.20
  -2  14   0 1734.82   41.26
   2 -15   0  286.21    6.28
  -2  15   0  284.59    7.22
   2 -16   0   34.19    1.16
  -2  16   0   32.77    1.32
   2 -17   0  294.08    6.45
  -2  17   0  296.30    8.30
   2 -18   0 1251.12   21.39
  -2  18   0 1242.46   24.10
   2 -19   0   80.74    2.84
  -2  19   0   81.42    1.92
   2 -20   0   37.68    1.22
  -2  20   0   36.91    1.17
   2 -21   0   65.52    2.04
  -2  21   0   69.27    1.97
   2 -22   0  105.31    4.43
  -2  22   0  101.34    3.18
   2 -23   0   56.33    1.61
  -2  23   0   59.41    1.58
   2 -24   0   98.03    2.48
  -2  24   0  102.02    2.74
   2 -25   0    1.59    1.24
  -2  25   0    0.73    0.99
   2 -26   0    2.13    3.53
  -2  26   0    4.46    1.34
   2  26   1    1.94    1.32
  -2 -26  -1    0.56    1.40
   2  25   1   19.65    1.20
  -2 -25  -1   18.90    1.38
   2  24   1   54.49    1.68
  -2 -24  -1   52.41    1.81
   2  23   1   11.91    1.28
  -2 -23  -1   13.80    1.24
   2  22   1    6.41    1.14
  -2 -22  -1    5.66    1.15
   2  21   1  204.79    5.38
   2  20   1    0.66    0.72
  -2 -20  -1    1.32    0.95
   2  19   1   96.50    3.10
  -2 -19  -1   94.83    2.26
   2  18   1    4.91    0.74
  -2 -18  -1    5.55    0.68
   2  17   1  134.26    3.09
  -2 -17  -1  133.66    3.38
   2  16   1  361.77    7.47
  -2 -16  -1  363.50    9.80
   2  15   1   46.22    1.42
  -2 -15  -1   42.91    1.28
   2  14   1   49.00    1.69
  -2 -14  -1   50.88    1.36
   2  13   1 1003.37   19.06
  -2 -13  -1  998.70   18.92
   2  12   1    5.93    0.46
  -2 -12  -1    6.00    0.65
   2  11   1  221.72    4.20
  -2 -11  -1  221.29    4.62
   2  10   1   28.22    1.41
  -2 -10  -1   29.32    1.09
  -2  -9  -1 1012.99   22.97
   2   8   1  530.38   10.11
  -2  -8  -1  513.16   10.23
   2   7   1  227.11    5.97
  -2  -7  -1  232.04    4.92
   2   5   1  173.05    3.69
  -2  -5  -1  179.01    3.68
   2   0   1    0.24    0.12
  -2   0  -1    0.31    0.15
   2  -5   1  176.30    4.70
  -2   5  -1  181.29    3.38
   2  -7   1  254.74    9.18
  -2   7  -1  247.33    5.22
   2  -8   1  556.45   11.13
  -2   8  -1  537.13   10.76
   2  -9   1 1071.82   17.68
  -2   9  -1 1036.38   19.79
   2 -10   1   31.37    1.19
  -2  10  -1   31.35    1.01
   2 -11   1  223.07    5.93
  -2  11  -1  227.24    4.79
   2 -12   1    5.33    0.62
  -2  12  -1    5.77    0.57
   2 -13   1 1000.36   22.92
  -2  13  -1 1024.92   17.04
   2 -14   1   52.82    1.80
  -2  14  -1   52.52    1.78
   2 -15   1   42.25    1.58
  -2  15  -1   43.97    1.37
   2 -16   1  371.27    7.79
  -2  16  -1  374.80    7.82
   2 -17   1  135.63    3.34
  -2  17  -1  137.28    3.80
   2 -18   1    5.43    0.62
  -2  18  -1    4.81    0.60
   2 -19   1   95.05    2.79
  -2  19  -1   97.20    2.21
   2 -20   1    0.74    0.84
  -2  20  -1    1.27    0.61
   2 -21   1  205.56    4.17
  -2  21  -1  210.85    4.66
   2 -22   1    6.21    1.16
  -2  22  -1    6.70    0.84
   2 -23   1   12.03    1.37
  -2  23  -1   14.76    1.01
   2 -24   1   54.48    1.87
  -2  24  -1   57.54    2.17
   2 -25   1   20.48    1.58
  -2  25  -1   23.59    1.44
   2 -26   1    3.11    1.27
  -2  26  -1    2.70    1.23
   2 -27   1    6.24    2.15
  -2  27  -1    1.81    2.56
   2  26   2  133.64    3.07
  -2 -26  -2  115.04    4.07
   2  25   2    6.62    1.49
  -2 -25  -2    6.44    1.07
   2  24   2   47.90    1.69
  -2 -24  -2   47.79    1.75
   2  23   2  103.51    2.82
  -2 -23  -2   95.40    2.81
   2  22   2    1.77    0.75
  -2 -22  -2    0.80    0.84
   2  21   2   26.43    2.21
  -2 -21  -2   24.98    1.26
   2  20   2  157.21    3.46
  -2 -20  -2  152.99    4.58
   2  19   2   11.91    0.77
  -2 -19  -2   10.90    0.83
   2  18   2   17.11    0.93
  -2 -18  -2   17.20    0.83
   2  17   2  158.99    3.79
   2  16   2 1574.52   26.26
  -2 -16  -2 1600.68   30.02
   2  15   2  108.33    2.39
  -2 -15  -2  105.00    2.62
   2  14   2   21.48    1.03
  -2 -14  -2   20.03    1.04
   2  13   2    1.98    0.42
  -2 -13  -2    1.83    0.51
   2  12   2 1671.76   30.87
  -2 -12  -2 1682.05   27.19
   2  11   2  995.85   19.67
  -2 -11  -2  989.90   18.65
   2  10   2 3909.81   70.84
  -2 -10  -2 3944.84   71.22
   2   9   2 2199.67   34.85
  -2  -9  -2 2191.47   40.13
   2   8   2    8.60    0.41
  -2  -8  -2    7.99    0.36
   2   7   2  159.92    3.44
  -2  -7  -2  155.64    3.15
   2   6   2 2171.77   34.22
  -2  -6  -2 2122.07   38.53
   2   5   2  115.68    3.07
  -2  -5  -2  115.48    4.18
   2   4   2 1980.60   36.07
  -2  -4  -2 1945.11   30.16
   2   3   2 1234.17   19.60
  -2  -3  -2 1234.53   22.54
   2  -3   2 1292.49   24.39
  -2   3  -2 1270.43   23.58
   2  -5   2  120.67    2.81
  -2   5  -2  120.69    2.23
   2  -6   2 2228.54   50.74
  -2   6  -2 2192.59   49.65
   2  -7   2  165.38    3.75
  -2   7  -2  166.39    3.52
   2  -8   2    7.24    0.37
  -2   8  -2    9.52    0.58
   2  -9   2 2249.74   41.23
  -2   9  -2 2299.06   36.56
   2 -10   2 4105.00  131.58
  -2  10  -2 4035.74  129.52
   2 -11   2 1000.88   23.41
  -2  11  -2 1008.39   22.90
   2 -12   2 1735.01   39.77
  -2  12  -2 1734.70   39.72
   2 -13   2    2.39    0.49
  -2  13  -2    1.62    0.43
   2 -14   2   20.73    0.90
  -2  14  -2   19.59    0.83
   2 -15   2  114.06    2.74
  -2  15  -2  108.22    2.39
   2 -16   2 1629.22   30.59
  -2  16  -2 1620.76   30.86
   2 -17   2  158.90    3.38
  -2  17  -2  155.88    3.25
   2 -18   2   16.32    1.08
  -2  18  -2   17.61    0.83
   2 -19   2   11.17    1.07
  -2  19  -2   10.73    1.04
   2 -20   2  158.77    6.04
  -2  20  -2  158.79    3.13
   2 -21   2   25.71    1.06
  -2  21  -2   26.44    1.11
   2 -22   2    1.81    0.81
  -2  22  -2    1.56    0.97
   2 -23   2  100.40    3.10
  -2  23  -2  108.73    2.75
   2 -24   2   51.58    1.80
  -2  24  -2   49.14    2.03
   2 -25   2    6.17    1.64
  -2  25  -2   10.88    1.73
   2 -26   2  154.07    3.28
  -2  26  -2  154.79    3.61
   2 -27   2    3.54    2.19
  -2  27  -2    3.15    2.04
   2  26   3   -1.52    2.02
  -2 -26  -3   -0.74    2.02
   2  25   3    4.86    1.06
  -2 -25  -3    2.82    1.16
   2  24   3    4.35    0.91
  -2 -24  -3    3.96    1.10
   2  23   3    9.60    0.94
  -2 -23  -3    9.94    0.96
   2  22   3    3.23    0.77
  -2 -22  -3    4.61    0.92
   2  21   3   53.31    1.84
  -2 -21  -3   53.12    2.05
   2  20   3    7.33    0.71
  -2 -20  -3    5.73    0.81
   2  19   3   47.71    1.59
  -2 -19  -3   47.59    1.63
   2  18   3   86.45    3.62
  -2 -18  -3   87.13    3.84
   2  17   3   85.77    3.04
  -2 -17  -3   85.77    1.98
   2  16   3    5.00    0.70
  -2 -16  -3    5.60    0.71
   2  15   3  146.15    3.46
  -2 -15  -3  149.67    3.04
   2  14   3  118.10    2.91
  -2 -14  -3  115.03    2.85
   2  13   3   28.49    0.86
  -2 -13  -3   30.49    0.90
   2  12   3  180.37    3.48
  -2 -12  -3  184.07    5.10
   2  11   3    7.86    0.52
  -2 -11  -3    8.46    0.49
   2  10   3  510.52    8.55
  -2 -10  -3  513.22   10.10
   2   9   3    1.33    0.30
  -2  -9  -3    0.80    0.33
   2   8   3 2756.85   50.47
  -2  -8  -3 2715.92   42.47
   2   7   3   98.55    1.96
  -2  -7  -3  101.36    2.70
   2   6   3 2009.96   37.02
  -2  -6  -3 2021.46   31.66
   2   5   3  194.97    3.53
  -2  -5  -3  191.39    3.92
   2   4   3   90.34    2.05
  -2  -4  -3   93.56    2.20
   2   3   3    1.24    0.19
  -2  -3  -3    0.71    0.20
   2   2   3 1285.85   28.63
  -2  -2  -3 1332.57   25.31
   2   1   3  700.72   11.33
  -2  -1  -3  707.43   13.68
   2   0   3    0.40    0.18
  -2   0  -3    0.55    0.16
   2  -1   3  724.52   16.29
  -2   1  -3  695.45   16.06
   2  -2   3 1307.95   41.36
  -2   2  -3 1353.38   30.23
   2  -3   3    1.26    0.15
  -2   3  -3    0.86    0.22
   2  -4   3   94.35    2.69
  -2   4  -3   89.24    3.42
   2  -5   3  201.51    5.46
  -2   5  -3  205.56    4.33
   2  -6   3 2038.77   45.80
  -2   6  -3 2049.67   45.82
   2  -7   3  110.87    3.17
  -2   7  -3  111.76    2.48
   2  -8   3 2722.70   60.12
  -2   8  -3 2765.47   61.46
   2  -9   3    0.68    0.28
  -2   9  -3    0.30    0.41
   2 -10   3  528.64   12.72
  -2  10  -3  520.82   10.33
   2 -11   3    8.50    0.59
  -2  11  -3    8.78    0.46
   2 -12   3  187.62    4.00
  -2  12  -3  173.92    4.83
   2 -13   3   31.11    1.69
  -2  13  -3   28.29    0.86
   2 -14   3  121.01    2.86
  -2  14  -3  124.35    2.81
   2 -15   3  151.49    3.48
  -2  15  -3  152.66    3.41
   2 -16   3    5.91    0.74
  -2  16  -3    4.46    0.63
   2 -17   3   88.97    2.38
  -2  17  -3   88.28    1.94
   2 -18   3   85.70    2.20
  -2  18  -3   86.36    2.27
   2 -19   3   49.84    1.64
  -2  19  -3   47.65    1.48
   2 -20   3    7.10    0.74
  -2  20  -3    6.38    0.93
   2 -21   3   52.86    2.17
  -2  21  -3   56.39    2.31
   2 -22   3    5.01    0.88
  -2  22  -3    3.76    0.96
   2 -23   3    9.73    1.05
  -2  23  -3   10.76    0.95
   2 -24   3    4.07    2.07
  -2  24  -3    4.33    1.12
   2 -25   3    4.27    1.06
  -2  25  -3    6.68    1.41
   2 -26   3    1.46    1.45
  -2  26  -3    0.39    1.24
   2 -27   3   32.15    2.74
  -2  27  -3   20.51    1.68
   2  25   4    2.53    1.41
  -2 -25  -4    1.50    1.16
   2  24   4   55.40    1.97
  -2 -24  -4   53.92    3.09
   2  23   4   -0.78    0.85
  -2 -23  -4    0.53    1.24
   2  22   4   88.58    4.06
  -2 -22  -4   87.17    4.27
   2  21   4   51.03    2.04
  -2 -21  -4   56.12    2.20
  -2 -20  -4   29.31    1.37
   2  19   4   32.12    1.43
  -2 -19  -4   32.22    1.71
   2  18   4  695.23   12.11
  -2 -18  -4  686.55   11.87
   2  17   4   13.91    0.93
  -2 -17  -4   15.69    0.92
   2  16   4   11.87    0.68
  -2 -16  -4   13.13    0.72
   2  15   4   15.70    0.84
  -2 -15  -4   17.60    0.81
   2  14   4  549.04   10.80
  -2 -14  -4  541.19   10.66
   2  13   4   22.99    1.31
  -2 -13  -4   24.06    0.83
   2  12   4  519.14   10.47
  -2 -12  -4  537.97    9.53
   2  11   4   35.25    1.05
  -2 -11  -4   35.72    1.09
   2  10   4 1321.34   24.62
  -2 -10  -4 1325.19   25.13
   2   9   4  402.42    7.14
  -2  -9  -4  401.99    7.91
   2   8   4  144.00    3.22
  -2  -8  -4  145.83    3.15
   2   7   4 1356.64   30.65
  -2  -7  -4 1348.27   21.83
   2   6   4  298.88    6.15
  -2  -6  -4  290.49    5.75
   2   5   4  300.75    5.95
  -2  -5  -4  288.42    6.94
   2   3   4 1381.34   24.99
  -2  -3  -4 1348.44   29.64
  -2  -2  -4 2350.21   75.32
   2   1   4  307.96    6.98
  -2  -1  -4  314.38    7.89
   2  -1   4  304.61    6.94
   2  -3   4 1345.13   30.09
  -2   3  -4 1307.48   29.06
   2  -5   4  291.79    7.24
  -2   5  -4  299.06    7.30
   2  -6   4  296.72    7.32
  -2   6  -4  286.69    7.10
   2  -7   4 1405.78   31.66
  -2   7  -4 1381.99   31.76
   2  -8   4  151.68    3.95
  -2   8  -4  149.86    3.21
   2  -9   4  412.89    9.93
  -2   9  -4  396.19    9.18
   2 -10   4 1320.08   30.19
  -2  10  -4 1339.70   25.02
   2 -11   4   35.00    1.22
  -2  11  -4   35.42    1.00
   2 -12   4  527.52   10.55
  -2  12  -4  526.95   10.76
   2 -13   4   23.66    0.87
  -2  13  -4   24.99    0.85
   2 -14   4  559.08   11.42
  -2  14  -4  534.69   18.74
   2 -15   4   17.08    0.87
  -2  15  -4   17.05    1.13
   2 -16   4   12.27    0.84
  -2  16  -4   11.21    0.72
   2 -17   4   13.08    0.85
  -2  17  -4   14.34    0.80
   2 -18   4  695.56   14.04
  -2  18  -4  698.63   13.93
   2 -19   4   31.50    1.30
  -2  19  -4   34.26    1.58
   2 -20   4   28.51    1.49
  -2  20  -4   31.27    1.27
   2 -21   4   53.91    1.66
  -2  21  -4   55.73    2.58
   2 -22   4   87.51    2.73
  -2  22  -4   91.40    2.16
   2 -23   4   -0.04    0.79
  -2  23  -4    0.79    0.80
   2 -24   4   51.47    2.48
  -2  24  -4   56.00    2.14
   2 -25   4    2.68    1.19
  -2  25  -4    1.93    0.93
   2 -26   4   29.76    2.00
  -2  26  -4   28.58    1.55
  -2  27  -4    2.64    1.73
   2  25   5   14.69    1.26
  -2 -25  -5   14.52    1.26
   2  24   5    0.68    0.98
  -2 -24  -5    0.82    0.88
   2  23   5   15.77    1.84
  -2 -23  -5   15.12    1.62
   2  22   5   44.77    1.48
  -2 -22  -5   42.10    1.48
   2  21   5    4.82    0.78
  -2 -21  -5    4.95    1.08
   2  20   5   69.54    1.79
  -2 -20  -5   69.30    1.82
   2  19   5  103.69    2.52
  -2 -19  -5  105.73    3.19
   2  18   5  152.75    3.19
  -2 -18  -5  152.56    4.53
   2  17   5  297.26    6.73
  -2 -17  -5  290.65    6.08
   2  16   5   15.60    0.78
  -2 -16  -5   16.26    1.29
   2  15   5  203.07    3.92
  -2 -15  -5  205.19    4.47
   2  14   5  433.48    8.96
  -2 -14  -5  434.78   10.67
   2  13   5  117.74    2.39
  -2 -13  -5  117.17    2.66
   2  12   5  769.66   14.63
  -2 -12  -5  766.19   12.89
   2  11   5  180.65    5.03
  -2 -11  -5  180.52    3.92
   2  10   5   45.46    1.04
  -2 -10  -5   46.24    1.27
   2   9   5    0.43    0.33
  -2  -9  -5    0.38    0.33
   2   8   5    1.56    0.29
  -2  -8  -5    2.24    0.32
   2   7   5  353.67    6.13
  -2  -7  -5  356.67    6.24
   2   6   5 1216.18   20.01
  -2  -6  -5 1175.59   21.91
   2   5   5  133.35    2.99
  -2  -5  -5  135.45    2.79
   2   4   5 3094.65   68.13
   2   3   5 2287.95   51.22
  -2  -3  -5 2274.08   50.95
   2   2   5 2065.97   46.53
  -2  -2  -5 2093.02   47.23
   2   1   5  201.45    4.97
  -2  -1  -5  191.78    4.57
   2   0   5    0.65    0.19
  -2   0  -5    0.84    0.17
   2  -1   5  211.51    7.08
  -2   1  -5  199.75    4.93
  -2   3  -5 2216.40   69.78
   2  -5   5  137.66    3.57
  -2   5  -5  135.66    4.81
   2  -6   5 1170.65   36.90
  -2   6  -5 1162.51   21.46
   2  -7   5  353.24    6.97
  -2   7  -5  355.53   11.96
   2  -8   5    2.81    0.34
  -2   8  -5    1.44    0.31
   2  -9   5    1.25    0.39
  -2   9  -5    0.90    0.41
   2 -10   5   46.25    1.26
  -2  10  -5   46.93    1.57
   2 -11   5  172.83    3.85
  -2  11  -5  177.25    3.27
   2 -12   5  767.11   15.06
  -2  12  -5  757.68   14.79
   2 -13   5  115.81    3.07
  -2  13  -5  115.81    3.33
   2 -14   5  435.52   10.54
  -2  14  -5  435.34   10.89
   2 -15   5  199.33    4.16
  -2  15  -5  198.97    4.41
   2 -16   5   14.30    0.82
  -2  16  -5   14.30    0.68
   2 -17   5  294.87    6.42
  -2  17  -5  296.87    6.49
   2 -18   5  148.20    3.39
  -2  18  -5  148.73    3.43
   2 -19   5  112.06    2.73
  -2  19  -5  107.43    2.26
   2 -20   5   73.54    2.53
  -2  20  -5   71.60    2.09
   2 -21   5    2.84    0.92
  -2  21  -5    4.79    0.77
   2 -22   5   44.63    1.53
  -2  22  -5   44.00    1.41
   2 -23   5   18.88    1.34
  -2  23  -5   16.36    1.32
   2 -24   5   -0.28    1.73
  -2  24  -5    0.42    0.95
   2 -25   5   17.08    1.95
  -2  25  -5   19.92    1.46
   2 -26   5    5.03    1.86
  -2  26  -5    5.18    1.17
   2 -27   5    4.42    1.97
  -2  27  -5    1.51    1.60
   2  25   6   -0.49    1.20
  -2 -25  -6   -0.12    1.30
   2  24   6   64.36    1.82
  -2 -24  -6   69.47    2.07
   2  23   6   -0.41    1.04
  -2 -23  -6    0.72    0.93
   2  22   6  251.87    4.88
  -2 -22  -6  248.13    4.82
   2  21   6    4.08    0.89
  -2 -21  -6    4.76    1.05
   2  20   6  336.55    6.91
  -2 -20  -6  335.94    6.65
   2  19   6    5.89    1.53
  -2 -19  -6    5.08    0.65
   2  18   6   59.53    2.28
  -2 -18  -6   62.08    1.87
   2  17   6    6.11    0.80
  -2 -17  -6    6.48    0.65
   2  16   6  444.67    9.25
  -2 -16  -6  418.85   10.55
   2  15   6   60.30    1.99
  -2 -15  -6   61.68    2.22
   2  14   6  185.70    4.12
  -2 -14  -6  191.81    3.77
   2  13   6    1.81    0.46
  -2 -13  -6    1.59    0.46
   2  12   6  367.81    7.57
  -2 -12  -6  370.44    7.68
   2  11   6   80.66    1.64
  -2 -11  -6   78.28    1.93
   2  10   6  145.33    2.78
  -2 -10  -6  142.11    3.27
   2   9   6    1.71    0.37
  -2  -9  -6    1.65    0.40
   2   8   6 2892.77   53.08
  -2  -8  -6 2852.11   45.45
   2   7   6  759.45   15.04
  -2  -7  -6  734.30   14.19
   2   6   6 1407.90   26.26
  -2  -6  -6 1416.47   26.57
   2   5   6 3169.55   69.78
   2   4   6   35.51    0.90
  -2  -4  -6   36.90    0.98
   2   3   6   42.74    0.96
  -2  -3  -6   41.66    1.02
   2   1   6  436.44    9.82
  -2  -1  -6  438.05   14.76
   2   0   6    2.65    0.19
  -2   0  -6    3.27    0.24
   2  -1   6  443.46   10.29
  -2   1  -6  442.91   10.20
   2  -3   6   38.73    1.63
  -2   3  -6   37.08    1.85
   2  -4   6   33.51    1.00
  -2   4  -6   32.52    1.37
   2  -6   6 1430.17   32.47
  -2   6  -6 1408.37   45.00
   2  -7   6  755.15   17.33
  -2   7  -6  742.60   16.90
   2  -8   6 2851.69   64.44
  -2   8  -6 2820.92   63.61
   2  -9   6    1.34    0.52
  -2   9  -6    1.11    0.30
   2 -10   6  142.86    3.86
  -2  10  -6  139.76    3.68
   2 -11   6   81.28    2.48
  -2  11  -6   79.52    2.34
   2 -12   6  367.89    8.98
  -2  12  -6  368.33    9.32
   2 -13   6    2.81    0.78
  -2  13  -6    2.25    0.48
   2 -14   6  187.66    4.09
  -2  14  -6  187.31    4.14
   2 -15   6   61.99    1.52
  -2  15  -6   60.03    1.68
   2 -16   6  439.38    8.80
  -2  16  -6  441.68    8.96
   2 -17   6    6.71    0.70
  -2  17  -6    7.62    0.73
   2 -18   6   58.13    1.59
  -2  18  -6   58.08    3.05
   2 -19   6    6.46    1.44
  -2  19  -6    6.86    0.76
   2 -20   6  332.77    7.17
  -2  20  -6  346.71    8.98
   2 -21   6    3.03    1.64
  -2  21  -6    4.75    0.94
   2 -22   6  255.23    4.83
  -2  22  -6  254.82    6.89
   2 -23   6    0.54    1.08
  -2  23  -6   -1.26    1.08
   2 -24   6   71.51    2.24
  -2  24  -6   69.40    2.18
   2 -25   6    2.16    1.30
  -2  25  -6    0.29    0.99
   2 -26   6   12.22    2.01
  -2  26  -6    9.19    1.53
   2 -27   6   24.74    3.41
  -2  27  -6   18.62    1.73
   2  25   7   15.14    2.77
  -2 -25  -7    9.71    2.96
   2  24   7    4.73    1.00
  -2 -24  -7    5.44    0.99
   2  23   7   19.47    1.31
  -2 -23  -7   20.45    1.23
   2  22   7   31.47    1.64
  -2 -22  -7   32.28    1.69
   2  21   7   17.16    1.47
  -2 -21  -7   19.35    1.48
   2  20   7  154.52    3.74
  -2 -20  -7  165.29    3.81
   2  19   7    6.29    0.95
  -2 -19  -7    6.76    0.72
   2  18   7    3.15    0.72
  -2 -18  -7    3.51    1.24
   2  17   7  560.90   13.67
  -2 -17  -7  538.33   10.01
   2  16   7   30.58    1.20
  -2 -16  -7   34.39    2.06
   2  15   7  346.07    7.11
  -2 -15  -7  346.25    6.58
   2  14   7   18.86    1.01
  -2 -14  -7   18.55    0.82
   2  13   7  103.60    2.49
  -2 -13  -7  108.30    2.70
   2  12   7  321.20    5.65
  -2 -12  -7  326.20    6.99
   2  11   7    0.18    0.42
  -2 -11  -7    0.88    0.37
   2  10   7  367.16    7.79
  -2 -10  -7  356.83    6.37
   2   9   7  305.96    7.42
  -2  -9  -7  308.50    6.39
   2   8   7  773.78   17.98
  -2  -8  -7  775.37   13.32
   2   7   7   28.01    0.85
  -2  -7  -7   28.04    1.00
   2   6   7   87.30    2.40
  -2  -6  -7   87.88    2.48
   2   5   7  563.62    9.27
  -2  -5  -7  542.15   12.86
   2   4   7  341.18    6.97
  -2  -4  -7  341.97    8.65
   2   3   7 1128.90   25.84
  -2  -3  -7 1115.19   20.89
   2   2   7  170.54    4.43
  -2  -2  -7  171.29    4.63
   2   1   7   44.17    1.08
  -2  -1  -7   44.93    2.04
   2   0   7    0.45    0.16
   2  -1   7   44.92    1.20
  -2   1  -7   43.76    1.83
   2  -2   7  174.65    4.29
   2  -3   7 1117.06   34.72
   2  -4   7  322.10    7.59
  -2   4  -7  321.89   10.75
   2  -5   7  554.40   12.74
  -2   5  -7  547.65   12.86
   2  -6   7   86.69    2.01
  -2   6  -7   85.39    2.39
   2  -7   7   26.61    0.86
  -2   7  -7   28.20    0.91
   2  -8   7  763.87   17.20
  -2   8  -7  772.01   14.67
   2  -9   7  301.52    9.95
  -2   9  -7  305.81    6.20
   2 -10   7  365.08    8.53
  -2  10  -7  356.69    7.26
   2 -11   7    0.81    0.45
  -2  11  -7    0.59    0.45
   2 -12   7  342.43    8.59
  -2  12  -7  332.43    6.70
   2 -13   7  104.01    2.45
  -2  13  -7  105.45    3.08
   2 -14   7   19.68    1.02
  -2  14  -7   18.43    0.87
   2 -15   7  347.87    8.73
  -2  15  -7  358.22   12.10
   2 -16   7   31.83    1.48
  -2  16  -7   30.52    1.30
   2 -17   7  566.51   11.65
  -2  17  -7  552.03   13.03
   2 -18   7    2.80    0.76
  -2  18  -7    3.66    0.59
   2 -19   7    5.97    0.88
  -2  19  -7    6.96    0.80
   2 -20   7  160.47    4.47
  -2  20  -7  153.95    3.50
   2 -21   7   15.68    1.52
  -2  21  -7   15.43    1.96
   2 -22   7   35.36    1.94
  -2  22  -7   35.48    1.42
   2 -23   7   22.18    1.80
  -2  23  -7   21.15    1.36
   2 -24   7    5.90    1.18
  -2  24  -7    5.68    1.02
   2 -25   7   13.82    2.52
  -2  25  -7   13.17    1.36
   2 -26   7    6.60    1.59
  -2  26  -7    6.32    1.61
   2 -27   7   12.87    3.51
  -2  27  -7   10.37    1.73
  -2 -25  -8   39.68    2.80
   2  24   8   39.60    1.79
  -2 -24  -8   41.90    1.66
   2  23   8    7.01    1.17
  -2 -23  -8    8.28    2.53
   2  22   8  218.29    4.62
  -2 -22  -8  219.58    4.17
   2  21   8    0.02    1.02
  -2 -21  -8    0.38    0.71
   2  20   8  137.71    3.41
  -2 -20  -8  136.29    3.97
   2  19   8   19.57    1.07
  -2 -19  -8   20.67    1.25
   2  18   8   25.40    0.97
  -2 -18  -8   24.65    1.04
   2  17   8    0.68    0.73
  -2 -17  -8    0.58    0.82
   2  16   8  153.94    3.09
  -2 -16  -8  162.77    3.50
   2  15   8   58.89    1.46
  -2 -15  -8   55.06    1.55
   2  14   8 1218.35   19.98
  -2 -14  -8 1182.18   27.80
   2  13   8    3.11    0.75
  -2 -13  -8    2.37    0.60
   2  12   8   10.00    0.65
  -2 -12  -8   11.01    0.74
   2  11   8    0.96    0.48
  -2 -11  -8    1.73    0.52
   2  10   8 1091.81   18.00
  -2 -10  -8 1053.89   25.14
   2   9   8  127.33    2.38
  -2  -9  -8  133.74    2.97
   2   8   8  158.39    4.85
  -2  -8  -8  156.71    3.69
   2   7   8   26.73    1.02
  -2  -7  -8   25.83    0.87
   2   6   8 1325.12   25.15
  -2  -6  -8 1328.55   24.86
   2   5   8  635.88   12.56
  -2  -5  -8  617.34   15.10
   2   4   8 1654.20   26.69
   2   3   8   13.22    0.60
  -2  -3  -8   13.14    0.55
   2   2   8  122.38    2.70
  -2  -2  -8  121.51    3.47
   2   1   8   15.95    0.61
  -2  -1  -8   14.78    0.76
   2  -1   8   13.65    0.36
   2  -2   8  111.15    3.82
   2  -3   8   14.07    0.51
   2  -4   8 1538.92   34.56
   2  -5   8  566.64   18.15
  -2   5  -8  572.44   18.29
   2  -6   8 1313.42   24.05
  -2   6  -8 1273.46   39.50
   2  -7   8   26.50    0.95
  -2   7  -8   24.74    1.31
   2  -8   8  156.18    5.44
  -2   8  -8  148.27    3.10
   2  -9   8  132.35    3.81
  -2   9  -8  136.53    4.89
   2 -10   8 1050.22   20.01
  -2  10  -8 1043.51   24.26
   2 -11   8    1.64    0.43
  -2  11  -8    1.19    0.44
   2 -12   8   10.42    1.00
  -2  12  -8   10.74    0.58
   2 -13   8    2.39    0.49
  -2  13  -8    3.36    0.62
   2 -14   8 1182.06   22.04
  -2  14  -8 1185.66   26.47
   2 -15   8   58.69    1.65
  -2  15  -8   59.23    1.36
   2 -16   8  161.98    4.37
  -2  16  -8  158.63    3.48
   2 -17   8    1.03    0.67
  -2  17  -8    0.30    0.65
   2 -18   8   25.84    1.99
  -2  18  -8   26.40    0.98
   2 -19   8   19.51    1.20
  -2  19  -8   20.21    1.24
   2 -20   8  132.96    3.84
  -2  20  -8  139.91    4.12
   2 -21   8   -0.85    2.24
  -2  21  -8    0.64    0.78
   2 -22   8  222.52    6.22
  -2  22  -8  228.78    8.75
   2 -23   8    8.28    1.58
  -2  23  -8    8.60    1.20
   2 -24   8   43.44    2.56
  -2  24  -8   44.10    1.76
   2 -25   8   45.78    2.12
  -2  25  -8   44.32    2.12
   2 -26   8   13.00    3.83
  -2  26  -8   10.11    1.35
   2 -27   8    9.09    2.67
  -2  27  -8   10.17    1.93
   2  24   9   37.91    1.75
  -2 -24  -9   42.35    1.88
   2  23   9    9.15    1.17
  -2 -23  -9    9.63    1.21
   2  22   9   69.62    2.16
  -2 -22  -9   72.74    2.53
   2  21   9    3.29    1.00
  -2 -21  -9    2.05    0.86
   2  20   9    3.67    1.12
  -2 -20  -9    3.60    1.16
   2  19   9    0.65    1.10
  -2 -19  -9    0.40    0.61
   2  18   9    0.33    1.17
  -2 -18  -9    0.37    1.00
   2  17   9    2.09    0.69
  -2 -17  -9    2.45    0.96
   2  16   9   42.78    1.43
  -2 -16  -9   42.31    1.50
   2  15   9  134.98    2.69
  -2 -15  -9  136.02    3.18
   2  14   9    7.29    0.67
  -2 -14  -9    8.35    0.84
   2  13   9  588.14   10.05
  -2 -13  -9  581.35   21.10
   2  12   9  251.48    6.11
  -2 -12  -9  256.86    6.60
   2  11   9  237.89    6.21
  -2 -11  -9  240.33    6.44
   2  10   9  562.90   11.00
  -2 -10  -9  562.07   11.26
   2   9   9   14.22    0.66
  -2  -9  -9   15.08    0.67
   2   8   9    0.75    0.43
  -2  -8  -9    2.27    0.39
   2   7   9    1.27    0.47
  -2  -7  -9    0.55    0.39
   2   6   9  154.73    4.02
  -2  -6  -9  153.21    3.52
   2   5   9  193.31    4.28
  -2  -5  -9  196.26    5.33
   2   4   9   41.59    0.91
  -2  -4  -9   42.10    1.11
   2   3   9  382.09    9.13
  -2  -3  -9  381.87    7.49
   2   2   9  322.58    7.65
  -2  -2  -9  319.61   11.26
   2   1   9  599.53   13.65
   2   0   9    1.18    0.21
  -2   0  -9    2.32    0.29
   2  -1   9  568.25   12.81
   2  -3   9  371.51   12.59
   2  -4   9   38.64    1.71
   2  -6   9  141.52    3.54
  -2   6  -9  135.19    4.73
  -2   7  -9    0.84    0.24
   2  -8   9    1.43    0.39
  -2   8  -9    0.60    0.32
   2  -9   9   16.66    1.28
  -2   9  -9   14.63    0.85
   2 -10   9  574.19   10.96
  -2  10  -9  567.29   11.16
   2 -11   9  238.41    6.08
  -2  11  -9  242.27    6.34
   2 -12   9  258.53    6.71
  -2  12  -9  260.71    6.75
   2 -13   9  578.05   13.93
  -2  13  -9  582.56   13.82
   2 -14   9    8.27    1.17
  -2  14  -9    9.53    0.68
   2 -15   9  135.61    5.56
  -2  15  -9  134.89    3.16
   2 -16   9   43.40    1.87
  -2  16  -9   43.64    1.70
   2 -17   9    1.75    0.74
  -2  17  -9    2.45    0.68
   2 -18   9   -0.38    0.87
  -2  18  -9    0.92    0.71
   2 -19   9    0.17    0.86
  -2  19  -9    0.79    1.33
   2 -20   9    1.40    1.18
  -2  20  -9    4.39    0.88
   2 -21   9    2.64    1.58
  -2  21  -9    2.40    0.88
   2 -22   9   75.94    3.10
  -2  22  -9   75.03    2.32
   2 -23   9   10.53    1.48
  -2  23  -9    7.35    1.08
   2 -24   9   43.90    2.52
  -2  24  -9   40.80    1.83
   2 -25   9    1.34    2.02
  -2  25  -9   -0.04    1.32
   2 -26   9    0.24    2.03
  -2  26  -9    0.64    1.70
   2  24  10   15.53    4.09
  -2 -24 -10   15.74    1.74
   2  23  10   33.76    2.18
  -2 -23 -10   33.81    1.44
   2  22  10   51.49    2.43
  -2 -22 -10   52.32    2.05
   2  21  10    0.65    0.90
  -2 -21 -10    0.66    0.88
   2  20  10  125.32    3.12
  -2 -20 -10  126.62    3.75
   2  19  10    4.16    0.88
  -2 -19 -10    6.17    1.08
   2  18  10   78.91    1.92
  -2 -18 -10   77.44    2.98
   2  17  10    0.30    0.81
  -2 -17 -10    1.08    0.96
   2  16  10  123.32    3.48
  -2 -16 -10  127.35    3.95
   2  15  10    2.74    0.60
  -2 -15 -10    3.64    0.64
   2  14  10    7.67    0.73
  -2 -14 -10    8.24    0.70
   2  13  10  217.62    4.69
  -2 -13 -10  218.72    6.23
   2  12  10 2387.49   38.19
  -2 -12 -10 2356.47   44.50
   2  11  10  326.19    5.79
  -2 -11 -10  331.66    6.17
   2  10  10  281.58    7.28
  -2 -10 -10  284.40    5.37
   2   9  10    6.45    0.78
  -2  -9 -10    7.67    0.63
   2   8  10  169.82    4.45
  -2  -8 -10  171.67    4.59
   2   7  10   77.14    3.24
  -2  -7 -10   76.00    1.53
   2   6  10  244.70    6.22
  -2  -6 -10  234.67    8.53
   2   5  10    2.54    0.36
   2   4  10  617.93   10.45
  -2  -4 -10  606.85   11.27
   2   3  10    0.68    0.27
  -2  -3 -10    0.75    0.27
   2   2  10 2334.26   72.78
   2   1  10   27.09    1.22
   2   0  10  651.69   14.45
   2  -1  10   21.25    0.55
   2  -4  10  550.13   17.84
   2  -5  10    2.75    0.44
   2  -6  10  227.03    7.82
   2  -7  10   71.83    2.61
   2  -8  10  166.95    5.71
  -2   8 -10  165.08    4.09
   2  -9  10    7.10    0.48
  -2   9 -10    7.89    0.51
   2 -10  10  287.38    5.85
  -2  10 -10  285.68    7.02
   2 -11  10  343.32   12.13
  -2  11 -10  323.29    7.94
   2 -12  10 2455.01   79.72
  -2  12 -10 2337.02   52.86
   2 -13  10  222.93    4.56
  -2  13 -10  223.75    5.67
   2 -14  10    7.38    0.78
  -2  14 -10    9.05    0.73
   2 -15  10    3.80    1.05
  -2  15 -10    4.47    0.62
   2 -16  10  120.04    2.84
  -2  16 -10  127.67    3.15
   2 -17  10    1.65    1.13
  -2  17 -10    0.84    0.57
   2 -18  10   82.93    2.95
  -2  18 -10   81.87    2.24
   2 -19  10    5.86    1.29
  -2  19 -10    4.71    0.81
   2 -20  10  130.99    3.94
  -2  20 -10  128.27    3.10
  -2  21 -10    0.51    0.83
   2 -22  10   51.80    2.29
  -2  22 -10   49.09    1.64
   2 -23  10   33.74    1.89
  -2  23 -10   31.33    1.96
   2 -24  10   19.04    1.86
  -2  24 -10   15.57    1.59
  -2  25 -10   18.17    1.53
  -2  26 -10   60.37    2.13
   2  24  11   27.99    2.37
  -2 -24 -11   31.53    2.06
   2  23  11    0.42    1.24
  -2 -23 -11    2.12    1.09
   2  22  11    4.92    1.17
  -2 -22 -11    6.32    2.25
   2  21  11    0.30    1.00
  -2 -21 -11   -0.28    0.87
   2  20  11   34.26    1.55
  -2 -20 -11   38.76    1.70
   2  19  11   -1.16    1.89
  -2 -19 -11    0.48    0.77
   2  18  11    7.01    1.00
  -2 -18 -11    4.27    0.87
   2  17  11    3.83    0.99
  -2 -17 -11    5.23    0.76
   2  16  11   25.55    1.18
  -2 -16 -11   27.72    1.46
   2  15  11   58.09    2.35
  -2 -15 -11   61.23    1.91
   2  14  11    2.98    0.67
  -2 -14 -11    3.35    0.55
   2  13  11   38.54    1.65
  -2 -13 -11   38.59    1.20
   2  12  11   87.68    4.13
  -2 -12 -11   86.66    2.36
   2  11  11   89.53    2.80
  -2 -11 -11   89.66    2.28
   2  10  11  485.50    9.43
  -2 -10 -11  484.99    8.41
   2   9  11  166.94    3.82
  -2  -9 -11  160.38    6.39
   2   8  11    9.19    0.58
  -2  -8 -11   10.04    0.63
   2   7  11  136.65    3.03
  -2  -7 -11  136.29    3.05
   2   6  11  254.36    5.42
  -2  -6 -11  247.57    6.12
   2   5  11   17.21    0.83
  -2  -5 -11   18.22    0.63
   2   4  11  118.94    3.22
  -2  -4 -11  116.21    2.99
   2   3  11  114.94    3.08
  -2  -3 -11  120.31    3.57
   2   2  11 1018.31   32.76
  -2  -2 -11 1020.71   32.60
   2   1  11 1411.04   43.91
   2   0  11    0.34    0.15
   2  -6  11  242.88    6.00
   2  -7  11  126.52    4.59
  -2   7 -11  132.16    4.93
   2  -8  11   10.68    0.58
  -2   8 -11    9.11    0.40
   2  -9  11  160.72    4.17
  -2   9 -11  156.08    5.34
   2 -10  11  496.37   16.65
  -2  10 -11  483.86   11.26
   2 -11  11   89.26    2.64
  -2  11 -11   85.18    3.75
   2 -12  11   89.54    2.13
  -2  12 -11   88.82    2.59
   2 -13  11   40.15    1.62
  -2  13 -11   38.56    1.35
   2 -14  11    3.46    0.67
  -2  14 -11    4.07    0.58
   2 -15  11   60.60    3.28
  -2  15 -11   63.50    2.12
  -2  16 -11   26.17    1.29
   2 -17  11    4.75    1.10
  -2  17 -11    5.76    0.87
   2 -18  11    5.16    1.18
  -2  18 -11    5.95    0.79
   2 -19  11    0.08    1.59
  -2  19 -11   -0.03    0.93
   2 -20  11   35.86    1.81
  -2  20 -11   37.22    1.87
   2 -21  11    1.70    1.34
  -2  21 -11    0.35    1.29
   2 -22  11    3.26    2.07
  -2  22 -11    4.87    1.62
   2 -23  11    3.00    1.72
  -2  23 -11    0.22    1.45
   2 -24  11   34.47    2.51
  -2  24 -11   34.24    2.06
  -2  25 -11   -1.19    2.29
   2  23  12    5.65    2.08
  -2 -23 -12    7.18    1.14
   2  22  12   25.07    1.50
  -2 -22 -12   26.77    1.55
   2  21  12   18.71    2.00
  -2 -21 -12   18.49    1.41
   2  20  12   35.13    1.65
  -2 -20 -12   37.66    1.45
   2  19  12   89.24    2.69
  -2 -19 -12   89.56    2.34
   2  18  12  250.06    6.63
  -2 -18 -12  252.92    4.89
   2  17  12    8.35    1.00
  -2 -17 -12   10.62    0.97
   2  16  12   30.50    1.27
  -2 -16 -12   33.23    1.33
   2  15  12   76.17    2.79
  -2 -15 -12   73.61    2.09
   2  14  12  336.25    7.35
  -2 -14 -12  326.34    6.82
   2  13  12  209.11    7.63
  -2 -13 -12  213.64    5.71
   2  12  12    0.33    0.67
  -2 -12 -12    1.00    0.58
   2  11  12   45.89    1.17
  -2 -11 -12   42.16    1.24
   2  10  12  844.54   19.12
  -2 -10 -12  841.33   16.49
   2   9  12  108.60    2.44
  -2  -9 -12  108.28    2.81
   2   8  12 1508.98   34.25
  -2  -8 -12 1488.52   28.13
   2   7  12  128.17    2.82
  -2  -7 -12  129.87    5.24
   2   6  12  126.00    4.64
  -2  -6 -12  121.92    4.90
   2   5  12   51.40    2.26
   2   4  12  106.78    2.95
  -2  -4 -12  104.15    4.23
   2   3  12    1.60    0.35
  -2  -3 -12    1.98    0.47
   2   2  12   42.02    1.81
   2   1  12   29.58    0.94
   2  -7  12  123.53    4.48
   2  -8  12 1387.59   43.10
   2  -9  12  108.73    4.08
   2 -10  12  864.02   29.10
  -2  10 -12  762.89   25.76
   2 -11  12   42.84    1.66
  -2  11 -12   40.07    1.73
  -2  12 -12    0.78    0.45
   2 -13  12  217.13    8.61
  -2  13 -12  218.19    5.65
   2 -14  12  321.98   11.45
  -2  14 -12  340.04    7.12
   2 -15  12   78.51    2.62
  -2  15 -12   76.03    2.41
   2 -16  12   32.28    1.75
  -2  16 -12   33.63    1.48
   2 -17  12   10.02    2.03
  -2  17 -12    8.11    0.96
   2 -18  12  264.68    9.76
  -2  18 -12  267.10    6.75
   2 -19  12   91.37    3.27
  -2  19 -12   91.41    2.99
   2 -20  12   37.48    2.16
  -2  20 -12   36.65    1.65
   2 -21  12   23.36    2.88
  -2  21 -12   17.97    1.66
   2 -22  12   33.12    4.01
  -2  22 -12   26.65    1.69
   2 -23  12   10.38    2.90
  -2  23 -12    8.24    1.36
   2 -24  12   66.12    2.44
  -2  24 -12   64.03    2.46
   2 -25  12    2.47    3.18
  -2  25 -12    3.84    3.32
   2  23  13   22.03    3.60
  -2 -23 -13   19.08    2.49
   2  22  13   16.67    1.78
  -2 -22 -13   16.04    1.42
   2  21  13    1.73    1.41
  -2 -21 -13    0.45    1.37
   2  20  13   34.62    1.64
  -2 -20 -13   37.61    1.48
   2  19  13    1.17    1.47
  -2 -19 -13    1.07    0.89
   2  18  13   44.54    1.87
  -2 -18 -13   46.77    1.52
   2  17  13    1.69    0.89
  -2 -17 -13    2.49    1.19
   2  16  13    1.77    0.86
  -2 -16 -13    2.59    1.16
   2  15  13   50.73    2.94
  -2 -15 -13   51.99    1.49
   2  14  13    9.20    0.76
  -2 -14 -13    8.95    0.78
   2  13  13    3.51    0.73
  -2 -13 -13    2.04    0.62
   2  12  13   24.59    1.22
  -2 -12 -13   25.46    1.05
   2  11  13    6.03    1.02
  -2 -11 -13    6.84    1.38
   2  10  13   66.80    1.58
  -2 -10 -13   68.88    2.41
   2   9  13  371.92    9.29
  -2  -9 -13  364.20    6.46
   2   8  13  151.95    2.95
   2   7  13  206.89    4.37
  -2  -7 -13  207.40    5.35
   2   6  13  200.05    4.51
  -2  -6 -13  193.47    7.20
   2   5  13  291.42    9.97
  -2  -5 -13  279.81   10.06
   2   4  13  119.72    4.17
  -2  -4 -13  116.97    4.41
   2   3  13  645.66   14.71
  -2  -3 -13  641.39   20.78
   2   2  13   89.17    2.34
   2   1  13   13.66    0.51
   2  -7  13  196.61    6.59
   2  -8  13  139.86    5.02
   2 -10  13   71.59    3.08
  -2  10 -13   67.92    3.52
   2 -11  13    7.08    0.74
  -2  11 -13    4.93    0.37
   2 -12  13   21.73    1.72
  -2  12 -13   22.90    1.03
   2 -13  13    3.02    1.20
  -2  13 -13    2.71    0.54
   2 -14  13    8.04    1.53
  -2  14 -13    7.44    0.58
   2 -15  13   55.67    2.35
  -2  15 -13   52.43    2.41
   2 -16  13    2.95    1.59
  -2  16 -13    2.53    0.81
   2 -17  13    2.14    1.36
  -2  17 -13    2.22    1.26
   2 -18  13   42.41    2.30
  -2  18 -13   46.27    1.63
  -2  19 -13    1.06    1.07
   2 -20  13   36.92    3.36
  -2  20 -13   39.40    1.68
   2 -21  13    2.22    1.84
  -2  21 -13    2.13    1.40
   2 -22  13   12.79    4.28
  -2  22 -13   15.73    1.84
   2 -23  13   16.32    3.20
  -2  23 -13   16.37    3.08
   2 -24  13    0.87    3.62
   2 -25  13    0.80    2.90
  -2  25 -13    5.54    2.05
   2  23  14    4.03    3.45
  -2 -23 -14    6.41    3.68
   2  22  14   25.32    2.00
  -2 -22 -14   25.05    1.58
   2  21  14   50.56    2.57
  -2 -21 -14   48.38    2.04
   2  20  14  106.12    2.53
  -2 -20 -14  102.76    3.71
   2  19  14   18.02    1.53
  -2 -19 -14   18.76    1.58
   2  18  14    9.69    1.53
  -2 -18 -14   10.09    1.28
   2  17  14    5.94    1.30
  -2 -17 -14    5.61    1.04
   2  16  14  251.89    5.27
  -2 -16 -14  241.38    4.83
   2  15  14    8.05    0.97
  -2 -15 -14    7.18    1.02
   2  14  14   15.79    1.27
  -2 -14 -14   16.84    0.99
   2  13  14   43.31    2.47
  -2 -13 -14   43.01    1.37
   2  12  14  162.88    3.96
  -2 -12 -14  166.05    6.54
   2  11  14    5.92    0.82
  -2 -11 -14    6.56    0.71
   2  10  14  166.97    3.29
  -2 -10 -14  166.87    7.07
   2   9  14  117.03    4.82
  -2  -9 -14  117.15    5.12
   2   8  14  246.18    5.03
  -2  -8 -14  254.76    6.76
   2   7  14  294.70    7.36
  -2  -7 -14  302.70    7.74
   2   6  14  913.40   21.35
  -2  -6 -14  895.34   30.87
   2   5  14  152.23    5.71
  -2  -5 -14  147.46    4.52
   2   4  14  242.59    8.18
   2   3  14   68.43    1.91
   2   2  14  619.85   20.35
   2   1  14  284.84    6.72
   2  -9  14  110.55    3.01
   2 -10  14  164.34    5.79
   2 -11  14    7.68    0.76
  -2  11 -14    6.76    0.95
   2 -12  14  156.71    4.19
  -2  12 -14  161.65    6.25
   2 -13  14   42.20    1.77
  -2  14 -14   16.56    0.93
   2 -15  14    5.86    1.66
  -2  15 -14    7.62    0.81
   2 -16  14  248.26    8.83
  -2  16 -14  240.86    6.28
   2 -17  14    4.90    2.30
  -2  17 -14    5.12    1.26
   2 -18  14   11.56    2.65
  -2  18 -14    8.86    1.13
   2 -19  14   22.92    3.64
  -2  19 -14   19.25    1.74
   2 -20  14  102.06    3.98
  -2  20 -14  107.94    2.68
   2 -21  14   59.28    2.91
  -2  21 -14   56.52    2.18
   2 -22  14   28.36    3.27
   2 -23  14    4.85    2.54
   2  22  15    3.03    3.82
  -2 -22 -15    0.73    0.96
   2  21  15    1.57    1.73
  -2 -21 -15    1.34    1.57
   2  20  15   19.59    1.84
  -2 -20 -15   20.83    2.66
   2  19  15    5.71    1.61
  -2 -19 -15    3.64    1.04
   2  18  15    2.60    1.23
  -2 -18 -15    2.99    1.01
   2  17  15   77.75    2.41
  -2 -17 -15   71.30    2.83
   2  16  15    0.05    1.22
  -2 -16 -15   -0.41    0.99
   2  15  15    0.59    1.00
  -2 -15 -15    1.01    0.92
   2  14  15    1.47    0.79
  -2 -14 -15    1.64    0.87
   2  13  15   48.29    1.55
  -2 -13 -15   46.96    1.99
   2  12  15    6.26    1.05
  -2 -12 -15    6.96    0.98
   2  11  15   15.12    0.83
  -2 -11 -15   13.63    1.03
   2  10  15   29.83    1.10
  -2 -10 -15   27.94    1.39
   2   9  15   42.66    1.37
  -2  -9 -15   43.94    2.57
   2   8  15  153.95    6.27
  -2  -8 -15  148.72    4.61
   2   7  15   19.17    1.11
  -2  -7 -15   20.05    1.00
   2   6  15  369.46   12.44
  -2  -6 -15  361.11    9.00
   2   5  15   43.64    2.19
  -2  -5 -15   43.19    2.09
   2   4  15   91.59    3.46
   2   3  15  180.94    4.88
   2   2  15   -0.04    0.41
   2 -11  15   14.10    0.97
   2 -12  15    6.91    1.22
  -2  12 -15    7.81    1.11
   2 -14  15    2.21    1.51
   2 -15  15    1.21    1.21
  -2  15 -15    0.57    0.41
  -2  16 -15    0.05    0.79
   2 -17  15   65.73    3.85
  -2  17 -15   69.94    2.35
   2 -18  15    0.86    2.10
  -2  18 -15    1.44    1.08
   2 -19  15    4.39    3.22
  -2  19 -15    4.02    1.20
   2 -20  15   16.20    2.24
  -2  20 -15   17.06    1.62
   2 -21  15    2.84    2.63
  -2  21 -15    1.49    2.72
   2 -22  15   -1.50    3.40
   2  22  16   31.12    3.20
  -2 -22 -16   14.63    2.47
   2  21  16    0.37    1.44
  -2 -21 -16   -0.07    1.40
   2  20  16    5.26    1.35
  -2 -20 -16    6.05    1.29
   2  19  16   47.86    1.97
  -2 -19 -16   48.70    2.28
   2  18  16  166.41    4.56
  -2 -18 -16  165.56    3.79
   2  17  16   37.12    1.68
  -2 -17 -16   39.93    2.04
   2  16  16   34.56    1.70
  -2 -16 -16   33.11    2.18
   2  15  16    6.35    1.18
  -2 -15 -16    7.03    1.45
   2  14  16  116.10    5.32
  -2 -14 -16  120.16    3.62
   2  13  16   31.27    2.55
  -2 -13 -16   30.24    1.72
   2  12  16  101.12    2.79
  -2 -12 -16   90.14    4.06
   2  11  16    7.87    0.84
  -2 -11 -16    7.27    1.02
   2  10  16  144.66    4.15
  -2 -10 -16  144.33    4.25
   2   9  16    7.64    0.77
  -2  -9 -16   11.50    1.53
   2   8  16   94.34    3.35
  -2  -8 -16   97.08    2.88
   2   7  16  265.21    9.84
  -2  -7 -16  262.64    9.20
   2   6  16    6.39    1.10
   2   5  16  488.08   17.31
  -2  -5 -16  446.17   15.98
   2   4  16  361.00   12.01
   2   3  16    4.31    0.76
   2   2  16  265.49    6.51
   2 -12  16   80.99    3.86
   2 -15  16    4.59    1.78
  -2  15 -16    5.72    1.69
   2 -16  16   34.43    1.95
  -2  16 -16   32.43    2.66
   2 -18  16  151.02    6.70
  -2  18 -16  103.58    3.41
   2 -19  16   43.12    4.15
   2 -20  16    7.79    3.77
  -2  20 -16    5.04    2.18
   2  22  17    3.04    4.07
  -2 -22 -17   10.73    3.40
   2  21  17   12.76    5.11
  -2 -21 -17    7.17    1.79
   2  20  17   15.33    2.95
  -2 -20 -17    9.00    1.70
   2  19  17    1.22    1.73
  -2 -19 -17    1.67    1.92
   2  18  17    6.81    1.84
  -2 -18 -17    6.46    1.61
   2  17  17   16.12    1.45
  -2 -17 -17   16.92    1.99
   2  16  17    4.26    1.35
  -2 -16 -17    3.07    1.32
   2  15  17   29.38    1.56
  -2 -15 -17   30.98    1.54
   2  14  17    2.42    1.16
  -2 -14 -17    1.59    1.48
   2  13  17   12.69    1.26
  -2 -13 -17   14.13    1.53
   2  12  17   26.88    1.44
  -2 -12 -17   26.80    2.48
   2  11  17   10.16    1.14
  -2 -11 -17   10.61    1.26
   2  10  17   59.71    2.18
  -2 -10 -17   62.85    3.31
   2   9  17   41.77    2.65
  -2  -9 -17   40.39    1.77
   2   8  17   30.38    1.87
  -2  -8 -17   31.47    2.09
   2   7  17    3.38    0.84
  -2  -7 -17    2.82    0.95
   2   6  17   21.39    1.53
   2   5  17   36.55    1.97
   2   4  17   78.51    2.29
   2   3  17   13.40    0.95
   2 -13  17   10.92    1.32
   2 -14  17    1.40    1.65
   2 -16  17    3.18    2.15
   2 -17  17   14.40    3.32
   2 -18  17    4.40    2.30
  -2  18 -17    3.40    2.60
   2  20  18   77.86    4.63
  -2 -20 -18   60.16    5.91
   2  19  18    1.21    2.05
  -2 -19 -18    0.56    2.20
   2  18  18   32.61    2.56
  -2 -18 -18   27.27    2.61
   2  17  18   15.38    3.55
  -2 -17 -18   10.86    1.48
   2  16  18   91.67    3.44
  -2 -16 -18   85.71    2.83
   2  15  18   24.34    2.23
  -2 -15 -18   22.26    1.94
   2  14  18   25.81    1.97
  -2 -14 -18   23.46    1.97
   2  13  18    8.55    1.47
  -2 -13 -18    7.71    1.53
   2  12  18  156.70    4.75
  -2 -12 -18  161.55    7.56
   2  11  18   64.13    2.14
  -2 -11 -18   59.29    4.32
   2  10  18  198.39    7.30
  -2 -10 -18  204.80    7.56
   2   9  18   25.41    1.60
  -2  -9 -18   22.57    2.10
   2   8  18   48.73    3.34
  -2  -8 -18   50.17    2.78
   2   7  18   11.03    1.41
  -2  -7 -18   14.57    1.27
   2   6  18   12.66    1.55
   2   5  18  103.09    3.08
   2   4  18   35.54    1.77
   2   3  18  165.96    3.97
   2 -16  18   77.86    4.72
   2  19  19   14.47    1.49
  -2 -19 -19    8.92    1.35
   2  18  19    5.09    2.56
  -2 -18 -19    8.43    2.11
   2  17  19   -0.08    2.93
  -2 -17 -19    1.01    3.14
   2  16  19    0.06    2.55
  -2 -16 -19    4.08    2.75
   2  15  19   25.57    2.62
  -2 -15 -19   19.99    1.64
   2  14  19    3.31    1.42
  -2 -14 -19    3.11    1.35
   2  13  19   64.94    2.93
  -2 -13 -19   58.40    2.24
   2  12  19   15.29    2.11
  -2 -12 -19   19.74    2.58
   2  11  19   25.69    1.66
  -2 -11 -19   26.97    1.87
   2  10  19   23.54    1.87
   2   9  19   11.40    1.50
   2   8  19   90.59    4.48
   2   7  19   47.34    2.12
   2   6  19   10.32    1.08
   2   5  19    2.80    0.83
   2   4  19    1.69    0.73
   2  18  20   56.24    3.37
  -2 -18 -20   44.22    5.68
   2  17  20    2.93    3.35
   2  16  20   32.44    3.44
   2  15  20   14.99    2.80
  -2 -15 -20   10.35    2.38
   2  14  20   44.45    3.03
  -2 -14 -20   39.50    2.83
   2  13  20    0.42    1.68
  -2 -13 -20   -2.59    2.69
   2  12  20    4.22    1.76
  -2 -12 -20    0.52    0.96
   2  11  20    1.50    1.90
  -2 -11 -20    5.05    2.78
   2  10  20  165.47    4.94
  -2 -10 -20  168.27    5.63
   2   9  20   82.80    4.08
   2   8  20  238.46    8.86
   2   7  20    2.58    1.47
   2   6  20   70.50    3.65
   2   5  20   15.59    1.95
   2  15  21   15.95    1.90
   2  14  21    2.62    2.27
  -2 -14 -21    6.12    1.98
   2  13  21   10.77    3.66
  -2 -13 -21   12.42    2.90
   2  12  21    0.51    1.73
   2  11  21    5.38    2.54
  -2 -11 -21   10.34    2.18
   2  10  21    6.16    2.59
   2   9  21   -0.81    2.07
   2   8  21   18.60    2.36
   2   7  21   35.13    1.96
   2   6  21   -0.02    1.71
   2  11  22    8.57    2.58
   2  10  22    7.61    2.39
   2   9  22    0.01    1.70
   2   8  22  102.55    3.78
   2   7  22   18.46    1.55
   3  -3 -24   61.72    3.86
  -3   3  24   57.38    3.89
   3  -4 -24    2.45    2.03
  -3   4  24    4.81    2.80
   3  -5 -24   17.69    2.76
  -3   5  24   13.78    2.66
   3  -6 -24    6.39    2.65
  -3   6  24    3.08    3.21
   3  -7 -24   95.21    4.26
  -3   7  24   91.70    4.95
  -3   8  24   11.30    2.92
   3  -9 -24   20.66    3.50
  -3   9  24   14.42    3.46
   3 -10 -24    9.78    3.53
  -3  10  24    9.52    2.75
   3 -11 -24   94.80    4.50
  -3  11  24  111.86    5.76
   3 -12 -24   12.05    3.03
  -3  12  24    6.46    4.76
   3   0 -23    0.04    1.09
   3  -1 -23    1.29    1.49
   3  -2 -23   37.41    2.71
  -3   2  23   33.47    2.96
   3  -3 -23  108.61    4.25
  -3   3  23  100.03    5.03
   3  -4 -23   35.41    2.76
  -3   4  23   28.20    2.88
   3  -5 -23   18.33    2.29
  -3   5  23   17.06    2.53
   3  -6 -23    4.14    1.16
  -3   6  23    3.69    2.44
   3  -7 -23   30.12    3.01
  -3   7  23   20.76    2.25
   3  -8 -23   28.22    1.73
  -3   8  23   27.46    2.25
   3  -9 -23   13.46    2.58
  -3   9  23   13.31    2.72
   3 -10 -23    4.78    2.13
  -3  10  23    5.60    2.00
   3 -11 -23   -0.12    2.03
  -3  11  23    0.73    3.73
   3 -12 -23    0.12    2.08
  -3  12  23   -0.23    3.91
   3 -13 -23    1.58    2.74
  -3  13  23    3.34    3.80
  -3  14  23    0.86    2.82
  -3  15  23   12.21    3.87
  -3  16  23   -2.63    4.36
   3   2 -22    5.92    0.96
   3  -1 -22  200.47    7.61
  -3   1  22  199.76    6.78
   3  -2 -22    9.30    1.97
   3  -3 -22  175.23    7.09
  -3   3  22  163.92    6.68
   3  -4 -22   24.17    2.31
  -3   4  22   20.03    2.13
   3  -5 -22  200.93    5.36
  -3   5  22  190.37    7.77
   3  -6 -22   48.25    2.11
  -3   6  22   43.86    3.15
   3  -7 -22    2.35    1.26
  -3   7  22    0.80    1.51
   3  -8 -22   10.24    1.56
  -3   8  22    8.28    2.52
   3  -9 -22  134.53    3.35
  -3   9  22  133.09    3.79
   3 -10 -22    1.06    2.13
  -3  10  22    0.90    1.80
   3 -11 -22   48.50    2.05
  -3  11  22   53.50    3.82
   3 -12 -22   11.77    2.21
  -3  12  22   10.65    2.49
   3 -13 -22  106.43    2.82
  -3  13  22  110.93    4.89
   3 -14 -22    2.72    3.07
  -3  14  22    1.54    2.55
   3 -15 -22   15.90    2.54
  -3  15  22   10.79    2.09
   3 -16 -22   18.02    3.67
  -3  16  22   18.23    2.36
   3 -17 -22   27.53    3.72
  -3  17  22   29.73    2.06
  -3 -14  21    6.81    2.35
  -3 -13  21    6.61    1.96
   3   4 -21   43.41    2.22
   3   3 -21   81.14    3.92
   3   2 -21   36.05    2.34
   3   1 -21   -0.53    1.17
   3   0 -21   -0.12    1.11
   3  -1 -21    0.51    1.04
  -3   1  21    1.62    1.43
   3  -2 -21   35.40    2.34
  -3   2  21   40.03    2.38
   3  -3 -21   81.87    4.02
  -3   3  21   85.79    3.78
   3  -4 -21   43.85    1.50
  -3   4  21   46.97    2.94
   3  -5 -21   77.61    2.60
  -3   5  21   72.82    3.98
   3  -6 -21  121.97    3.18
  -3   6  21  133.72    5.52
   3  -7 -21   14.91    1.09
  -3   7  21   13.28    2.06
   3  -8 -21   66.72    2.57
  -3   8  21   60.68    3.09
   3  -9 -21   91.61    2.57
  -3   9  21   89.07    3.00
   3 -10 -21   18.82    1.39
  -3  10  21   16.57    2.74
   3 -11 -21    2.31    1.56
  -3  11  21    3.78    1.38
   3 -12 -21   27.42    2.11
  -3  12  21   31.55    2.09
   3 -13 -21    9.85    1.38
  -3  13  21   11.77    2.04
   3 -14 -21    5.28    1.41
  -3  14  21    2.55    2.29
   3 -15 -21    1.79    1.45
  -3  15  21    0.16    2.57
   3 -16 -21    7.19    2.67
  -3  16  21    4.46    2.27
   3 -17 -21   52.79    2.76
  -3  17  21   54.60    3.00
   3 -18 -21   11.25    1.82
  -3  18  21   11.33    3.84
  -3 -17  20  141.91    6.93
   3  16 -20   22.45    2.51
  -3 -16  20   23.18    2.35
   3  15 -20  124.73    2.72
  -3 -15  20  122.26    3.86
   3  14 -20    1.16    1.19
  -3 -14  20    1.14    1.62
   3  13 -20    4.94    0.94
  -3 -13  20    6.40    1.50
   3  12 -20   15.87    0.92
   3  11 -20   33.47    1.40
  -3 -11  20   37.91    2.32
   3  10 -20    2.97    0.55
   3   9 -20   65.61    2.43
   3   8 -20   70.15    2.22
   3   7 -20  740.97   17.79
   3   6 -20    6.15    0.71
   3   5 -20    2.46    0.82
   3   4 -20    0.70    0.71
   3   3 -20   60.93    3.10
   3   2 -20    0.25    1.01
   3   1 -20  423.99   14.01
  -3  -1  20  401.82   15.00
   3   0 -20   21.31    1.61
  -3   0  20   25.89    1.94
   3  -1 -20  415.76   14.70
   3  -2 -20    1.44    1.06
  -3   2  20    1.65    1.04
   3  -3 -20   58.44    3.12
  -3   3  20   59.57    3.29
   3  -4 -20    1.31    0.78
  -3   4  20    1.34    1.21
   3  -5 -20    2.03    0.65
  -3   5  20    2.86    0.99
   3  -6 -20    7.56    1.00
  -3   6  20    6.55    1.23
   3  -7 -20  781.88   18.29
  -3   7  20  803.54   26.82
   3  -8 -20   75.26    2.58
  -3   8  20   77.74    3.49
   3  -9 -20   73.11    2.80
  -3   9  20   76.32    4.17
   3 -10 -20    4.49    1.29
  -3  10  20    4.95    1.67
   3 -11 -20   39.36    1.95
  -3  11  20   41.37    2.07
   3 -12 -20   19.85    1.63
  -3  12  20   20.40    2.63
   3 -13 -20    7.86    1.30
  -3  13  20    7.98    1.16
   3 -14 -20    0.07    1.17
  -3  14  20   -0.98    2.00
   3 -15 -20  127.23    3.31
  -3  15  20  128.77    6.32
   3 -16 -20   22.66    1.91
  -3  16  20   23.22    2.11
   3 -17 -20  139.07    4.26
  -3  17  20  142.99    3.82
   3 -18 -20   49.27    2.43
  -3  18  20   52.50    3.00
   3 -19 -20    2.59    3.33
  -3  19  20    2.72    3.55
   3 -20 -20    9.48    2.05
  -3  20  20    9.16    1.87
   3  19 -19   27.86    4.72
  -3 -19  19   31.71    4.34
   3  18 -19    3.67    2.79
  -3 -18  19    1.68    3.49
   3  17 -19    2.08    1.43
  -3 -17  19    1.52    2.11
   3  16 -19    0.48    0.86
  -3 -16  19    0.78    2.55
   3  15 -19   31.09    1.57
  -3 -15  19   30.98    3.14
   3  14 -19   84.80    3.02
  -3 -14  19   83.03    4.36
   3  13 -19    1.62    0.82
  -3 -13  19   -0.05    1.82
   3  12 -19    3.79    0.81
  -3 -12  19    3.46    1.10
   3  11 -19    1.02    0.72
   3  10 -19   90.32    2.89
  -3 -10  19   94.35    4.15
   3   9 -19    5.18    0.77
   3   8 -19   52.03    1.85
   3   7 -19   -0.11    0.59
   3   6 -19   62.05    1.96
   3   5 -19   96.95    2.85
   3   4 -19  189.59    8.35
   3   3 -19   28.83    2.04
   3   2 -19   68.50    2.89
   3   1 -19   -0.41    0.78
  -3  -1  19    0.92    0.84
   3   0 -19   -0.86    0.79
  -3   0  19   -0.62    1.15
   3  -1 -19   -0.34    0.93
  -3   1  19    0.27    1.08
   3  -2 -19   71.17    3.31
  -3   2  19   65.31    3.05
   3  -3 -19   26.39    1.16
  -3   3  19   25.73    1.72
   3  -4 -19  186.75    5.06
  -3   4  19  187.82    6.96
   3  -5 -19   92.93    2.43
  -3   5  19   92.93    2.45
   3  -6 -19   60.91    2.10
  -3   6  19   62.48    3.09
   3  -7 -19    0.24    0.71
  -3   7  19    0.42    1.20
   3  -8 -19   55.10    1.69
  -3   8  19   55.98    2.20
   3  -9 -19    6.97    0.92
  -3   9  19    5.96    0.91
   3 -10 -19   90.18    3.08
  -3  10  19   93.05    4.66
   3 -11 -19    1.85    1.16
  -3  11  19    1.81    1.20
   3 -12 -19    2.73    1.00
  -3  12  19    4.11    1.16
   3 -13 -19    0.73    1.03
  -3  13  19    1.88    1.78
   3 -14 -19   85.50    2.30
  -3  14  19   85.20    3.44
   3 -15 -19   28.63    1.43
  -3  15  19   31.02    2.28
   3 -16 -19   -0.02    2.06
  -3  16  19    1.36    1.57
   3 -17 -19    2.01    1.37
  -3  17  19    1.33    2.00
   3 -18 -19    6.17    1.60
  -3  18  19    2.29    2.42
   3 -19 -19   27.74    3.00
  -3  19  19   31.83    1.74
   3 -20 -19   11.14    3.47
  -3  20  19   15.02    3.80
   3 -21 -19   -1.65    1.41
   3  20 -18   36.60    3.59
  -3 -20  18   29.80    2.87
   3  19 -18   59.92    2.04
  -3 -19  18   52.29    3.42
   3  18 -18    0.72    1.36
  -3 -18  18    0.29    1.59
   3  17 -18   57.65    1.97
  -3 -17  18   51.47    3.91
   3  16 -18    1.15    0.97
  -3 -16  18   -0.12    2.17
   3  15 -18  133.70    3.40
  -3 -15  18  129.50    4.19
   3  14 -18   70.72    2.04
  -3 -14  18   66.44    3.77
   3  13 -18   91.14    2.28
  -3 -13  18   90.76    3.01
   3  12 -18    9.93    0.94
  -3 -12  18    9.15    1.55
   3  11 -18   77.70    2.73
  -3 -11  18   76.29    4.65
   3  10 -18    3.09    0.67
  -3 -10  18    2.02    0.77
   3   9 -18  270.98    5.52
  -3  -9  18  271.97   10.24
   3   8 -18   47.78    1.73
   3   7 -18    0.91    0.52
   3   6 -18    0.08    0.62
   3   5 -18  831.68   16.26
   3   4 -18    1.26    0.75
   3   3 -18   24.70    1.51
   3   2 -18   71.02    2.22
   3   1 -18  192.77    7.59
   3   0 -18    1.08    0.78
  -3   0  18    0.42    0.50
   3  -1 -18  200.37    7.49
  -3   1  18  198.57    7.09
   3  -2 -18   75.50    2.44
  -3   2  18   77.74    2.43
   3  -3 -18   24.99    0.94
  -3   3  18   24.69    1.17
   3  -4 -18    1.76    0.64
  -3   4  18    0.30    1.12
   3  -5 -18  843.64   20.55
  -3   5  18  817.39   26.69
   3  -6 -18   -0.71    0.74
  -3   6  18    0.76    1.39
   3  -7 -18    0.95    0.63
  -3   7  18    0.42    0.92
   3  -8 -18   47.67    1.79
  -3   8  18   46.56    1.54
   3  -9 -18  279.52    5.99
  -3   9  18  278.26   11.27
   3 -10 -18    3.03    0.79
  -3  10  18    3.17    1.09
   3 -11 -18   76.85    1.94
  -3  11  18   75.94    2.04
   3 -12 -18    8.52    1.04
  -3  12  18    8.15    1.04
   3 -13 -18   93.35    2.55
  -3  13  18   90.76    3.35
   3 -14 -18   72.09    2.24
  -3  14  18   70.64    2.49
   3 -15 -18  134.09    2.84
  -3  15  18  133.74    4.24
   3 -16 -18    0.16    0.87
  -3  16  18   -0.89    1.62
   3 -17 -18   54.11    1.93
  -3  17  18   57.21    2.58
   3 -18 -18    0.39    1.20
  -3  18  18    2.49    2.34
   3 -19 -18   48.09    2.22
  -3  19  18   58.39    2.56
   3 -20 -18   26.91    1.96
  -3  20  18   33.08    3.51
   3 -21 -18    6.11    2.20
   3  22 -17    6.20    3.60
   3  21 -17   12.18    1.97
  -3 -21  17   13.53    3.34
   3  20 -17   -0.06    1.35
  -3 -20  17    2.18    3.45
   3  19 -17    2.84    1.06
  -3 -19  17    3.41    1.99
   3  18 -17    0.56    1.12
  -3 -18  17   -0.29    1.54
   3  17 -17   25.53    1.36
  -3 -17  17   26.03    1.90
   3  16 -17  144.85    3.79
  -3 -16  17  155.75    6.33
   3  15 -17  102.59    2.70
  -3 -15  17   98.40    3.23
   3  14 -17    9.24    0.93
  -3 -14  17    8.36    1.17
   3  13 -17    8.72    0.99
  -3 -13  17    7.67    1.19
   3  12 -17  100.98    2.78
  -3 -12  17   99.86    3.26
   3  11 -17    9.76    0.77
  -3 -11  17   10.81    1.00
   3  10 -17  391.61    7.87
  -3 -10  17  385.30   13.56
   3   9 -17   34.81    1.43
  -3  -9  17   34.62    1.35
   3   8 -17   72.47    2.58
  -3  -8  17   77.79    2.77
   3   7 -17   58.58    2.48
   3   6 -17   73.21    2.22
  -3  -6  17   72.74    3.73
   3   5 -17   26.35    0.95
   3   4 -17  179.32    6.52
   3   3 -17    0.90    0.56
  -3  -3  17    1.08    0.57
   3   2 -17  206.84    5.37
  -3  -2  17  199.07    4.18
   3   1 -17   18.63    1.30
   3   0 -17    0.20    0.48
  -3   0  17    0.90    0.90
   3  -1 -17   17.30    1.29
  -3   1  17   14.75    1.17
   3  -2 -17  200.70    5.05
  -3   2  17  192.42    5.21
   3  -3 -17    1.37    0.84
  -3   3  17    2.19    1.00
   3  -4 -17  180.88    6.90
  -3   4  17  169.50    6.38
   3  -5 -17   27.58    1.26
  -3   5  17   26.47    1.23
   3  -6 -17   68.96    2.25
  -3   6  17   70.86    3.21
   3  -7 -17   60.50    1.62
  -3   7  17   56.54    2.11
   3  -8 -17   75.11    1.97
  -3   8  17   75.84    2.49
   3  -9 -17   37.83    1.19
  -3   9  17   34.27    2.34
   3 -10 -17  397.34    9.57
  -3  10  17  394.87    8.24
   3 -11 -17    9.05    0.89
  -3  11  17    8.80    1.02
   3 -12 -17  101.78    2.68
  -3  12  17   97.30    4.49
   3 -13 -17    8.86    0.91
  -3  13  17    6.98    1.27
   3 -14 -17    8.82    0.87
  -3  14  17   10.54    1.46
   3 -15 -17   97.21    2.60
  -3  15  17   95.29    2.48
   3 -16 -17  144.79    3.52
  -3  16  17  145.60    3.72
   3 -17 -17   24.36    1.72
  -3  17  17   25.35    1.64
   3 -18 -17    0.89    1.32
  -3  18  17    1.65    1.90
   3 -19 -17    2.00    1.62
  -3  19  17    2.59    1.70
   3 -20 -17    0.52    1.27
  -3  20  17    0.13    2.73
   3 -21 -17    8.66    1.89
  -3  21  17   12.38    4.02
   3 -22 -17    3.57    2.73
  -3 -24  16   -1.31    3.99
   3  23 -16   18.55    2.70
  -3 -23  16   24.26    2.73
   3  22 -16   16.84    1.72
  -3 -22  16   20.94    2.73
   3  21 -16   14.64    1.49
  -3 -21  16   17.72    4.16
   3  20 -16   22.54    1.49
  -3 -20  16   26.77    2.08
   3  19 -16   38.77    1.79
  -3 -19  16   41.84    2.48
   3  18 -16    1.20    0.97
  -3 -18  16    2.10    2.34
   3  17 -16  122.33    3.23
  -3 -17  16  120.47    5.95
   3  16 -16   12.85    0.86
  -3 -16  16   12.74    1.35
   3  15 -16   23.25    1.21
  -3 -15  16   22.17    1.52
   3  14 -16   80.36    2.23
  -3 -14  16   83.75    2.85
   3  13 -16  176.56    4.08
  -3 -13  16  182.35    5.15
   3  12 -16  102.49    2.71
  -3 -12  16  105.38    4.25
   3  11 -16  421.70   10.72
  -3 -11  16  428.37   16.09
   3  10 -16    6.15    0.60
  -3 -10  16    6.51    1.20
   3   9 -16   82.23    1.80
  -3  -9  16   78.57    3.26
   3   8 -16   12.74    0.67
  -3  -8  16   10.51    1.12
   3   7 -16  554.53   10.64
  -3  -7  16  546.45   18.22
   3   6 -16    8.29    0.88
  -3  -6  16    7.85    0.88
   3   5 -16   15.41    0.81
  -3  -5  16   15.69    1.16
   3   4 -16  172.28    4.60
  -3  -4  16  163.15    4.46
   3   3 -16 1440.70   45.82
  -3  -3  16 1479.41   46.10
   3   2 -16  286.55    7.04
  -3  -2  16  274.48    6.74
   3   1 -16   57.19    1.90
  -3  -1  16   58.90    1.99
   3   0 -16 1062.69   24.30
   3  -1 -16   63.56    2.68
  -3   1  16   61.05    1.95
   3  -2 -16  274.77   10.16
  -3   2  16  291.33   10.94
   3  -3 -16 1453.59   32.90
  -3   3  16 1440.61   32.30
   3  -4 -16  165.64    3.60
  -3   4  16  170.04    5.14
   3  -5 -16   14.45    0.82
  -3   5  16   13.96    0.84
   3  -6 -16    7.16    0.65
  -3   6  16    6.80    0.83
   3  -7 -16  544.87   13.26
  -3   7  16  542.73   10.78
   3  -8 -16   12.68    0.86
  -3   8  16   12.99    0.93
   3  -9 -16   75.91    2.39
  -3   9  16   82.79    2.68
   3 -10 -16    6.57    0.69
  -3  10  16    7.40    1.00
   3 -11 -16  423.57    8.33
  -3  11  16  416.83    7.58
   3 -12 -16  106.73    3.10
  -3  12  16  102.86    2.75
   3 -13 -16  175.54    4.86
  -3  13  16  175.73    4.16
   3 -14 -16   77.93    2.31
  -3  14  16   81.34    4.09
   3 -15 -16   22.45    1.49
  -3  15  16   22.51    1.66
   3 -16 -16   11.11    1.08
  -3  16  16   10.71    1.34
   3 -17 -16  125.25    3.24
  -3  17  16  121.11    2.89
   3 -18 -16    0.73    0.86
  -3  18  16    2.42    1.28
   3 -19 -16   38.32    2.05
  -3  19  16   37.86    1.56
   3 -20 -16   23.33    1.62
  -3  20  16   22.77    1.98
   3 -21 -16   15.07    1.70
  -3  21  16   14.99    1.79
   3 -22 -16   14.54    1.87
  -3  22  16   17.56    3.95
   3  24 -15   25.16    2.49
   3  23 -15    0.50    1.46
  -3 -23  15   -2.09    4.66
   3  22 -15   32.87    1.84
  -3 -22  15   32.89    2.81
   3  21 -15    0.84    1.24
  -3 -21  15    3.56    3.19
   3  20 -15    2.19    0.99
  -3 -20  15    2.42    1.68
   3  19 -15    6.84    1.42
  -3 -19  15    3.96    1.47
   3  18 -15   19.26    1.31
  -3 -18  15   18.09    1.82
   3  17 -15  113.50    2.91
  -3 -17  15  116.39    3.45
   3  16 -15   64.55    1.98
  -3 -16  15   70.90    3.98
   3  15 -15  103.28    2.28
  -3 -15  15  102.34    3.36
   3  14 -15   81.30    2.53
  -3 -14  15   79.09    2.56
   3  13 -15  106.77    3.09
  -3 -13  15  103.36    3.26
   3  12 -15  344.24    6.08
  -3 -12  15  345.63   11.96
   3  11 -15    4.96    0.72
  -3 -11  15    3.49    0.83
   3  10 -15  168.03    4.79
  -3 -10  15  159.42    4.56
   3   9 -15   33.33    1.17
  -3  -9  15   34.50    2.17
   3   8 -15   38.68    1.18
  -3  -8  15   37.65    1.96
   3   7 -15   57.53    1.95
  -3  -7  15   56.90    2.64
   3   6 -15  135.33    3.70
  -3  -6  15  128.22    4.90
   3   5 -15   41.33    1.37
  -3  -5  15   40.36    1.25
   3   4 -15   10.73    0.98
  -3  -4  15    4.96    0.59
   3   3 -15   94.31    2.57
  -3  -3  15   94.41    3.91
   3   2 -15   61.83    2.41
  -3  -2  15   60.49    2.39
   3   1 -15   10.43    0.87
  -3  -1  15   11.83    0.99
   3   0 -15    0.30    0.44
  -3   0  15    0.38    0.46
   3  -1 -15   11.90    0.76
  -3   1  15   10.70    0.67
   3  -2 -15   62.84    1.92
  -3   2  15   65.43    1.91
   3  -3 -15   97.70    2.27
  -3   3  15   93.43    2.59
   3  -4 -15    5.19    0.51
  -3   4  15    4.35    0.74
   3  -5 -15   40.82    1.47
  -3   5  15   40.66    1.46
   3  -6 -15  131.96    3.59
  -3   6  15  137.56    3.85
   3  -7 -15   57.18    1.94
  -3   7  15   55.45    1.76
   3  -8 -15   37.66    1.29
  -3   8  15   37.72    1.28
   3  -9 -15   31.99    1.14
  -3   9  15   33.90    1.24
   3 -10 -15  158.05    3.41
  -3  10  15  160.00    3.81
   3 -11 -15    3.74    0.56
  -3  11  15    3.72    0.88
   3 -12 -15  325.86    6.48
  -3  12  15  331.28    7.12
   3 -13 -15  103.82    2.64
  -3  13  15  100.63    2.30
   3 -14 -15   79.71    2.23
  -3  14  15   78.90    3.49
   3 -15 -15   99.10    2.58
  -3  15  15   97.54    3.12
   3 -16 -15   68.62    2.09
  -3  16  15   68.17    2.26
   3 -17 -15  108.33    2.81
  -3  17  15  106.91    3.59
   3 -18 -15   18.38    1.12
  -3  18  15   18.12    2.49
   3 -19 -15    4.02    1.28
  -3  19  15    5.45    1.30
   3 -20 -15    1.39    1.04
  -3  20  15    1.89    1.43
   3 -21 -15    1.32    1.27
  -3  21  15    1.52    1.68
   3 -22 -15   31.90    2.43
  -3  22  15   31.80    2.87
   3  24 -14   -0.43    1.45
  -3 -24  14    0.68    2.17
   3  23 -14   73.73    3.38
  -3 -23  14   82.64    3.04
   3  22 -14    2.78    1.16
  -3 -22  14    2.41    1.59
   3  21 -14   35.64    1.40
  -3 -21  14   34.77    2.94
   3  20 -14    2.05    1.00
  -3 -20  14    0.62    1.65
   3  19 -14  145.36    4.14
  -3 -19  14  141.77    3.14
   3  18 -14    2.59    0.97
  -3 -18  14    2.35    1.46
   3  17 -14  128.63    4.02
  -3 -17  14  133.30    4.12
   3  16 -14   29.57    1.24
  -3 -16  14   29.10    1.65
   3  15 -14   29.65    1.44
  -3 -15  14   28.53    1.34
   3  14 -14   27.62    1.10
  -3 -14  14   24.12    1.50
   3  13 -14  138.36    2.99
   3  12 -14  177.18    4.91
  -3 -12  14  176.03    5.39
   3  11 -14  427.87    7.24
  -3 -11  14  425.49   15.23
   3  10 -14   12.49    0.70
  -3 -10  14   11.33    1.27
   3   9 -14  855.06   16.16
  -3  -9  14  870.48   20.32
   3   8 -14  135.16    3.06
  -3  -8  14  135.54    5.34
   3   7 -14   54.59    1.37
  -3  -7  14   54.07    1.65
   3   6 -14   23.98    0.79
  -3  -6  14   25.10    1.06
   3   5 -14 1183.02   22.10
  -3  -5  14 1179.79   38.58
   3   4 -14  125.97    4.56
  -3  -4  14  122.92    3.27
   3   3 -14   77.72    2.30
  -3  -3  14   78.52    3.32
   3   2 -14  341.24    8.22
  -3  -2  14  335.86   11.52
   3   1 -14  387.38   12.64
  -3  -1  14  391.15   12.95
   3   0 -14 1082.68   24.63
  -3   0  14 1082.60   25.08
   3  -1 -14  399.35    9.60
  -3   1  14  391.28    9.28
   3  -2 -14  338.04   11.79
  -3   2  14  332.01    8.16
   3  -3 -14   76.20    2.97
  -3   3  14   78.99    3.32
   3  -4 -14  127.97    2.78
  -3   4  14  125.45    5.38
   3  -5 -14 1215.56   39.46
  -3   5  14 1193.00   27.16
   3  -6 -14   24.01    0.86
  -3   6  14   24.06    0.99
   3  -7 -14   53.56    2.04
  -3   7  14   53.74    1.83
   3  -8 -14  136.61    2.74
  -3   8  14  136.19    5.59
   3  -9 -14  819.49   19.36
  -3   9  14  837.84   15.91
   3 -10 -14   11.84    0.92
  -3  10  14   12.55    0.97
   3 -11 -14  409.22    8.03
  -3  11  14  404.65    8.52
   3 -12 -14  179.90    4.24
  -3  12  14  175.69    3.98
   3 -13 -14  136.71    3.21
  -3  13  14  139.65    4.22
   3 -14 -14   25.18    0.98
  -3  14  14   26.30    1.21
   3 -15 -14   27.56    1.10
  -3  15  14   27.64    1.76
   3 -16 -14   26.18    1.20
  -3  16  14   27.12    1.28
   3 -17 -14  131.17    3.83
  -3  17  14  130.40    3.45
   3 -18 -14    1.24    0.86
  -3  18  14    1.12    1.01
   3 -19 -14  144.27    3.50
  -3  19  14  142.81    3.60
   3 -20 -14    2.63    1.19
  -3  20  14    1.19    1.24
   3 -21 -14   34.96    2.06
  -3  21  14   29.59    1.99
   3 -22 -14    2.14    1.07
  -3  22  14    1.31    1.56
   3 -23 -14   68.89    2.72
  -3  23  14   77.93    3.08
   3  25 -13    0.23    1.85
  -3 -25  13    1.11    1.48
   3  24 -13   12.86    1.79
  -3 -24  13   14.86    2.24
   3  23 -13    6.78    1.57
  -3 -23  13    7.50    3.30
   3  22 -13    4.65    1.42
  -3 -22  13    4.72    1.78
   3  21 -13   14.95    1.46
  -3 -21  13   13.35    1.64
   3  20 -13   20.33    1.01
  -3 -20  13   22.38    1.56
   3  19 -13   64.30    1.88
  -3 -19  13   57.45    2.49
   3  18 -13   54.10    2.25
  -3 -18  13   58.94    2.53
   3  17 -13  147.63    3.48
  -3 -17  13  155.43    6.45
   3  16 -13   80.80    1.85
  -3 -16  13   85.16    2.86
   3  15 -13   27.98    1.08
  -3 -15  13   25.29    1.51
   3  14 -13  103.95    2.45
  -3 -14  13  106.14    2.63
   3  13 -13    4.56    0.86
  -3 -13  13    4.14    0.85
   3  12 -13   69.00    1.57
  -3 -12  13   67.51    2.11
   3  11 -13  189.95    5.19
  -3 -11  13  182.25    5.07
   3  10 -13    2.48    0.51
  -3 -10  13    2.23    0.64
   3   9 -13   64.03    1.40
  -3  -9  13   62.58    2.12
   3   8 -13  262.97    4.83
  -3  -8  13  258.65    5.51
   3   7 -13   -0.03    0.51
   3   6 -13  201.65    4.13
  -3  -6  13  213.03    5.61
   3   5 -13  146.11    5.80
  -3  -5  13  143.15    3.17
   3   4 -13  199.57    4.14
  -3  -4  13  202.90    4.34
   3   3 -13  165.52    6.16
  -3  -3  13  168.54    4.70
   3   2 -13   67.16    2.02
  -3  -2  13   69.30    2.20
   3   1 -13  330.45    7.95
  -3  -1  13  342.87   11.82
   3   0 -13    0.35    0.33
  -3   0  13    0.69    0.44
   3  -1 -13  337.51    6.80
  -3   1  13  336.68   12.34
   3  -2 -13   68.27    2.09
  -3   2  13   72.62    2.10
   3  -3 -13  174.99    3.68
  -3   3  13  175.46    4.36
   3  -4 -13  206.36    5.24
  -3   4  13  204.88    4.31
   3  -5 -13  143.34    3.76
  -3   5  13  137.11    3.72
   3  -6 -13  204.06    4.40
  -3   6  13  203.84    5.38
   3  -7 -13    0.31    0.47
  -3   7  13    0.93    0.48
   3  -8 -13  274.71   10.55
  -3   8  13  264.35    5.56
   3  -9 -13   62.62    1.78
  -3   9  13   61.15    1.75
   3 -10 -13    3.57    0.57
  -3  10  13    2.52    0.66
   3 -11 -13  183.73    4.24
  -3  11  13  181.29    4.07
   3 -12 -13   65.71    3.09
  -3  12  13   69.15    1.83
   3 -13 -13    5.57    0.91
  -3  13  13    5.22    0.91
   3 -14 -13   97.70    2.86
  -3  14  13  106.20    3.04
   3 -15 -13   29.04    1.49
  -3  15  13   27.35    1.23
   3 -16 -13   79.47    1.92
  -3  16  13   81.53    2.35
   3 -17 -13  145.67    3.52
  -3  17  13  150.57    4.36
   3 -18 -13   56.52    1.78
  -3  18  13   54.45    1.84
   3 -19 -13   62.04    2.52
  -3  19  13   57.13    2.01
   3 -20 -13   22.91    1.38
  -3  20  13   20.53    1.64
   3 -21 -13   13.54    1.17
  -3  21  13    9.45    1.31
   3 -22 -13    5.65    1.65
  -3  22  13    5.14    1.44
   3 -23 -13    2.92    1.34
  -3  23  13    2.82    1.57
   3  26 -12    7.64    2.56
   3  25 -12   42.32    1.57
  -3 -25  12   48.88    2.24
   3  24 -12    0.60    1.54
  -3 -24  12   -1.28    1.71
   3  23 -12   40.32    1.47
  -3 -23  12   40.14    2.39
   3  22 -12    5.11    1.04
  -3 -22  12    3.16    1.99
   3  21 -12  264.86    5.93
  -3 -21  12  273.00    5.84
   3  20 -12   22.88    1.25
  -3 -20  12   23.79    1.66
   3  19 -12   11.61    0.91
  -3 -19  12   11.15    1.18
   3  18 -12   32.30    1.35
  -3 -18  12   28.27    1.89
   3  17 -12   51.92    1.53
  -3 -17  12   49.67    1.73
   3  16 -12  138.60    3.36
  -3 -16  12  144.54    4.11
   3  15 -12  763.54   18.37
  -3 -15  12  785.74   18.75
   3  14 -12  104.83    2.28
  -3 -14  12  107.82    3.11
   3  13 -12  362.79    7.58
  -3 -13  12  351.27    8.95
   3  12 -12   28.64    1.08
  -3 -12  12   26.04    1.08
   3  11 -12  319.58    7.81
  -3 -11  12  321.16    7.95
   3  10 -12  705.24   16.12
  -3 -10  12  687.03   16.83
   3   9 -12    0.15    0.31
   3   8 -12  745.11   12.21
  -3  -8  12  717.25   24.21
   3   7 -12 2190.46   48.74
  -3  -7  12 2158.65   39.91
   3   6 -12   78.68    2.30
  -3  -6  12   75.62    2.33
   3   5 -12 1053.86   19.55
  -3  -5  12 1071.37   24.62
   3   4 -12 1887.00   41.60
  -3  -4  12 1904.55   34.78
   3   3 -12  201.94    7.20
  -3  -3  12  202.39    4.28
   3   2 -12  467.02   11.12
  -3  -2  12  479.65   15.95
   3   1 -12  428.67    8.44
  -3  -1  12  451.57   15.43
   3   0 -12   13.12    0.50
  -3   0  12   11.39    0.65
   3  -1 -12  433.64   10.12
  -3   1  12  438.23   15.34
   3  -2 -12  473.96    9.26
  -3   2  12  470.53    9.18
   3  -3 -12  199.72    5.07
  -3   3  12  199.65    4.30
   3  -4 -12 1843.35   33.97
  -3   4  12 1868.27   34.71
   3  -5 -12 1062.93   24.31
  -3   5  12 1048.76   24.21
   3  -6 -12   75.23    2.31
  -3   6  12   77.55    1.65
   3  -7 -12 2165.40   40.76
  -3   7  12 2213.40   35.67
   3  -8 -12  724.52   17.52
  -3   8  12  731.79   14.59
   3  -9 -12    0.47    0.48
  -3   9  12    0.03    0.51
   3 -10 -12  688.53   13.52
  -3  10  12  720.92   17.35
   3 -11 -12  313.90    6.88
  -3  11  12  318.33    7.99
   3 -12 -12   25.36    1.28
  -3  12  12   27.61    1.03
   3 -13 -12  354.68    7.57
  -3  13  12  351.43    9.44
   3 -14 -12  105.42    2.31
  -3  14  12   96.92    3.33
   3 -15 -12  751.31   14.87
  -3  15  12  758.13   15.01
   3 -16 -12  134.35    3.27
  -3  16  12  137.34    3.90
   3 -17 -12   48.51    1.56
  -3  17  12   48.38    1.84
   3 -18 -12   30.54    1.23
  -3  18  12   32.09    1.57
   3 -19 -12   12.17    1.01
  -3  19  12   13.06    1.32
   3 -20 -12   20.95    1.28
  -3  20  12   18.16    1.57
   3 -21 -12  260.54    5.50
  -3  21  12  259.30    7.06
   3 -22 -12    4.52    1.06
  -3  22  12    3.10    1.30
   3 -23 -12   36.37    1.74
  -3  23  12   37.09    2.36
   3  26 -11   12.75    1.58
  -3 -26  11   10.57    2.22
   3  25 -11    2.05    1.12
   3  24 -11   10.07    1.06
  -3 -24  11   12.34    1.91
   3  23 -11   17.89    1.96
  -3 -23  11   19.85    1.92
   3  22 -11    8.93    1.10
  -3 -22  11    9.44    1.22
   3  21 -11    4.40    0.97
  -3 -21  11    3.69    1.51
   3  20 -11   45.17    1.73
  -3 -20  11   46.79    2.59
   3  19 -11   31.33    1.40
  -3 -19  11   33.00    1.43
   3  18 -11    2.69    0.67
  -3 -18  11    2.46    0.90
   3  17 -11   14.01    1.18
  -3 -17  11   12.45    1.13
   3  16 -11   96.48    2.47
  -3 -16  11   96.38    3.03
   3  15 -11   33.69    1.04
  -3 -15  11   33.48    2.21
   3  14 -11  200.20    3.68
  -3 -14  11  200.22    4.45
   3  13 -11   38.56    1.04
  -3 -13  11   41.17    1.64
   3  12 -11    2.15    0.51
  -3 -12  11    0.95    0.49
   3  11 -11  916.85   21.13
  -3 -11  11  903.13   21.58
   3  10 -11   27.83    0.96
  -3 -10  11   25.86    0.98
   3   9 -11  663.04   12.45
  -3  -9  11  691.10   22.56
   3   8 -11  192.59    3.54
  -3  -8  11  196.76    7.17
   3   7 -11    5.55    0.55
  -3  -7  11    6.02    0.49
   3   6 -11   19.82    0.65
  -3  -6  11   19.38    0.91
   3   5 -11  276.35    6.96
  -3  -5  11  294.66    6.00
   3   4 -11  745.77   14.21
  -3  -4  11  715.57   13.75
   3   3 -11  736.96   17.28
  -3  -3  11  725.48   17.60
   3   2 -11  393.67    7.79
  -3  -2  11  393.75    7.77
   3   1 -11  748.82   17.91
  -3  -1  11  773.97   14.72
   3   0 -11    0.40    0.29
  -3   0  11    0.12    0.39
   3  -1 -11  749.75   12.52
  -3   1  11  767.34   26.35
   3  -2 -11  403.95    9.60
  -3   2  11  414.77   10.66
   3  -3 -11  741.38   14.22
  -3   3  11  740.45   17.64
   3  -4 -11  697.52   16.28
  -3   4  11  723.25   17.08
   3  -5 -11  306.82    7.69
  -3   5  11  300.98    7.62
   3  -6 -11   20.42    0.83
  -3   6  11   21.74    0.84
   3  -7 -11    6.95    0.51
  -3   7  11    7.55    0.87
   3  -8 -11  196.37    4.39
  -3   8  11  201.44    5.58
   3  -9 -11  645.51   12.77
  -3   9  11  661.34   11.26
   3 -10 -11   25.03    0.87
  -3  10  11   25.32    1.18
   3 -11 -11  859.19   16.96
  -3  11  11  893.37   17.02
   3 -12 -11    1.70    0.47
  -3  12  11    1.48    0.61
   3 -13 -11   42.77    2.50
  -3  13  11   40.68    1.31
   3 -14 -11  193.15    5.43
  -3  14  11  192.63    3.70
   3 -15 -11   31.97    1.04
  -3  15  11   33.07    1.33
   3 -16 -11   99.25    2.57
  -3  16  11   97.74    2.60
   3 -17 -11   14.58    0.92
  -3  17  11   11.24    1.02
   3 -18 -11    1.95    0.75
  -3  18  11    1.46    0.87
   3 -19 -11   32.50    1.24
  -3  19  11   28.95    1.55
   3 -20 -11   45.43    1.51
  -3  20  11   42.88    1.85
   3 -21 -11    2.88    1.21
  -3  21  11    3.97    1.02
   3 -22 -11    8.37    1.04
  -3  22  11    6.82    1.55
   3 -23 -11   17.81    1.22
  -3  23  11   15.79    2.02
   3 -24 -11    8.22    1.72
  -3  24  11    9.15    2.04
   3  26 -10    7.10    1.71
  -3 -26  10    6.78    5.39
   3  25 -10   13.88    1.37
  -3 -25  10   15.76    2.32
   3  24 -10    1.72    1.10
  -3 -24  10    3.59    1.79
   3  23 -10  185.99    4.19
  -3 -23  10  178.83    4.08
   3  22 -10   55.90    1.59
  -3 -22  10   55.15    2.05
   3  21 -10    1.28    1.21
  -3 -21  10    2.33    1.11
   3  20 -10    0.93    1.00
  -3 -20  10    0.81    1.60
   3  19 -10  221.65    4.76
  -3 -19  10  217.90    6.06
   3  18 -10   15.78    0.89
  -3 -18  10   17.33    1.74
   3  17 -10  180.85    3.94
  -3 -17  10  172.36    4.20
   3  16 -10  226.54    4.39
  -3 -16  10  227.71    4.97
   3  15 -10  281.71    7.04
  -3 -15  10  284.42    6.13
   3  14 -10  373.74    6.48
  -3 -14  10  378.13   12.84
   3  13 -10 1856.81   34.36
  -3 -13  10 1885.63   35.09
   3  12 -10  139.03    3.83
  -3 -12  10  137.91    2.60
   3  11 -10   45.35    1.27
  -3 -11  10   46.05    1.61
   3  10 -10  132.53    2.98
  -3 -10  10  136.56    3.71
   3   9 -10 1041.14   17.37
  -3  -9  10 1053.43   24.81
   3   8 -10    6.97    0.50
  -3  -8  10    6.36    0.55
   3   7 -10  877.64   16.77
  -3  -7  10  876.86   16.61
   3   6 -10   58.18    2.31
  -3  -6  10   58.11    1.44
   3   5 -10  556.10   11.01
  -3  -5  10  552.28   10.60
   3   4 -10  711.85   16.81
  -3  -4  10  688.01   13.10
   3   3 -10 1835.54   40.67
  -3  -3  10 1646.39   52.27
   3   2 -10  727.80   12.11
  -3  -2  10  703.09   16.27
   3   1 -10 1169.52   26.96
  -3  -1  10 1193.77   27.27
   3   0 -10   16.60    0.59
  -3   0  10   16.44    0.80
   3  -1 -10 1153.52   26.27
  -3   1  10 1185.54   27.76
   3  -2 -10  705.17   13.49
  -3   2  10  719.79   14.15
   3  -3 -10 1784.09   40.12
  -3   3  10 1827.01   34.09
   3  -4 -10  691.23   23.21
  -3   4  10  704.46   12.40
   3  -5 -10  567.44   11.39
  -3   5  10  558.90   11.05
   3  -6 -10   58.55    1.49
  -3   6  10   58.31    2.02
   3  -7 -10  894.76   17.35
  -3   7  10  904.03   29.32
   3  -8 -10    6.93    0.59
  -3   8  10    7.99    0.68
   3  -9 -10 1019.71   19.74
  -3   9  10 1005.76   19.20
   3 -10 -10  132.02    2.80
  -3  10  10  136.59    4.16
   3 -11 -10   42.76    2.13
  -3  11  10   45.28    1.37
   3 -12 -10  132.35    2.91
  -3  12  10  138.02    5.61
   3 -13 -10 1836.58   34.43
  -3  13  10 1874.13   42.87
   3 -14 -10  356.25    7.49
  -3  14  10  367.75    7.78
   3 -15 -10  277.58    5.20
  -3  15  10  275.55    5.38
   3 -16 -10  223.61    4.76
  -3  16  10  222.05    4.30
   3 -17 -10  167.33    3.77
  -3  17  10  173.65    3.81
   3 -18 -10   15.00    0.92
  -3  18  10   15.44    0.98
   3 -19 -10  212.60    4.27
  -3  19  10  215.93    4.92
   3 -20 -10    0.03    0.88
  -3  20  10    1.11    1.35
   3 -21 -10    2.74    0.99
  -3  21  10    2.28    1.34
   3 -22 -10   53.75    2.17
  -3  22  10   51.98    1.70
   3 -23 -10  168.17    4.00
  -3  23  10  172.69    3.52
   3 -24 -10    1.94    1.38
  -3  24  10    1.88    1.54
   3  26  -9   29.84    1.89
   3  25  -9    0.99    1.26
  -3 -25   9    1.11    2.15
   3  24  -9   34.60    1.55
  -3 -24   9   34.39    2.16
   3  23  -9    0.41    0.81
  -3 -23   9   -0.34    1.29
   3  22  -9    0.19    0.82
  -3 -22   9   -0.45    1.41
   3  21  -9   12.70    1.08
  -3 -21   9   10.50    1.47
   3  20  -9   24.84    1.03
  -3 -20   9   25.94    1.36
   3  19  -9   10.81    0.87
  -3 -19   9   10.91    1.08
   3  18  -9    6.94    0.67
  -3 -18   9    8.29    1.17
   3  17  -9   41.39    1.53
  -3 -17   9   43.07    2.61
   3  16  -9    0.40    0.54
  -3 -16   9    0.05    0.57
   3  15  -9    1.22    0.50
  -3 -15   9    0.94    0.64
   3  14  -9   31.75    0.92
  -3 -14   9   32.90    1.23
   3  13  -9  468.84    8.33
  -3 -13   9  461.68   11.29
   3  12  -9   50.88    1.20
  -3 -12   9   51.69    1.80
   3  11  -9  188.47    3.66
  -3 -11   9  180.00    4.81
   3  10  -9    1.10    0.43
  -3 -10   9    0.65    0.48
   3   9  -9  463.97    9.34
  -3  -9   9  481.34   11.84
   3   8  -9    3.60    0.47
  -3  -8   9    3.18    0.57
   3   7  -9   30.51    0.93
  -3  -7   9   30.23    0.98
   3   6  -9 1354.93   22.07
   3   5  -9  602.60   14.11
  -3  -5   9  600.26   11.73
   3   4  -9  272.33    6.60
  -3  -4   9  276.11    5.75
   3   3  -9   20.12    0.78
  -3  -3   9   17.64    0.59
   3   2  -9   67.85    1.63
  -3  -2   9   69.87    1.94
   3   0  -9    0.20    0.27
  -3   0   9    0.84    0.40
   3  -2  -9   71.57    1.71
  -3   2   9   69.24    2.81
   3  -3  -9   19.95    0.92
  -3   3   9   19.42    0.65
   3  -4  -9  268.99    5.77
  -3   4   9  271.74    5.93
   3  -5  -9  571.25   13.65
  -3   5   9  597.56   10.30
   3  -6  -9 1358.61   25.34
  -3   6   9 1365.62   31.28
   3  -7  -9   32.49    0.97
  -3   7   9   30.47    0.89
   3  -8  -9    3.70    0.50
  -3   8   9    3.92    0.47
   3  -9  -9  443.35    8.97
  -3   9   9  467.05   11.67
   3 -10  -9    0.88    0.51
  -3  10   9    0.83    0.50
   3 -11  -9  191.12    4.20
  -3  11   9  187.16    4.38
   3 -12  -9   51.12    1.45
  -3  12   9   50.35    1.49
   3 -13  -9  471.53    9.89
  -3  13   9  473.55    8.82
   3 -14  -9   34.49    1.43
  -3  14   9   34.99    1.24
   3 -15  -9    0.65    0.47
  -3  15   9    1.68    0.67
   3 -16  -9   -0.29    0.76
  -3  16   9    0.17    0.54
   3 -17  -9   39.93    1.40
  -3  17   9   38.55    1.97
   3 -18  -9    6.84    0.79
  -3  18   9    6.91    0.95
   3 -19  -9   12.15    1.04
  -3  19   9   11.54    1.15
   3 -20  -9   25.66    1.24
  -3  20   9   25.46    1.37
   3 -21  -9   12.89    1.25
  -3  21   9   10.58    1.18
   3 -22  -9    0.52    1.37
  -3  22   9    1.44    1.32
   3 -23  -9    0.25    0.89
  -3  23   9    0.52    1.10
   3 -24  -9   26.86    1.62
  -3  24   9   26.67    1.77
   3  26  -8   10.75    1.73
   3  25  -8   94.18    2.69
  -3 -25   8   89.67    2.97
   3  24  -8   18.68    1.21
  -3 -24   8   18.98    1.77
   3  23  -8    0.35    0.92
  -3 -23   8   -0.26    1.49
   3  22  -8   22.07    1.26
  -3 -22   8   18.77    1.36
   3  21  -8  572.58   11.20
  -3 -21   8  592.38   11.85
   3  20  -8   27.75    1.09
  -3 -20   8   28.00    1.44
   3  19  -8  118.84    3.49
  -3 -19   8  119.74    3.01
   3  18  -8   13.50    0.94
  -3 -18   8   15.78    1.15
   3  17  -8   82.58    1.95
  -3 -17   8   80.22    2.15
   3  16  -8  695.67   17.50
  -3 -16   8  691.86   16.96
   3  15  -8  123.12    2.46
  -3 -15   8  123.25    3.76
   3  14  -8  201.46    3.91
  -3 -14   8  207.53    7.69
   3  13  -8  196.01    3.68
  -3 -13   8  200.82    5.18
   3  12  -8  229.15    6.32
  -3 -12   8  241.32    6.56
   3  11  -8 3669.42   57.12
  -3 -11   8 3782.14   84.34
   3  10  -8   94.51    2.02
  -3 -10   8   96.81    3.82
   3   9  -8  403.50    7.94
  -3  -9   8  394.20    9.67
   3   8  -8   31.87    1.08
  -3  -8   8   32.80    0.98
   3   7  -8   15.44    0.89
  -3  -7   8    8.06    0.63
   3   6  -8    6.28    0.37
  -3  -6   8    6.40    0.55
   3   5  -8 2755.65   50.72
  -3  -5   8 2737.50   86.88
   3   4  -8  501.43    9.73
  -3  -4   8  506.83    9.88
   3   3  -8 3456.22  107.43
  -3  -3   8 3522.20  112.39
   3   2  -8  115.45    3.32
  -3  -2   8  118.16    3.15
   3   1  -8  341.37    8.25
  -3  -1   8  348.05    7.29
   3   0  -8  652.80   11.00
  -3   0   8  643.96   12.57
   3  -1  -8  357.03    7.03
  -3   1   8  352.33   11.43
   3  -2  -8  117.62    3.15
  -3   2   8  118.84    2.74
   3  -3  -8 3511.59  109.42
  -3   3   8 3419.82   75.02
   3  -4  -8  524.25   10.37
  -3   4   8  521.23   12.75
   3  -5  -8 2701.81   85.35
  -3   5   8 2791.97   44.43
   3  -6  -8    5.82    0.43
  -3   6   8    6.90    0.52
   3  -7  -8   14.97    0.82
  -3   7   8    6.34    0.70
   3  -8  -8   31.69    1.17
  -3   8   8   31.89    0.93
   3  -9  -8  399.63    8.04
  -3   9   8  395.21   14.30
   3 -10  -8  100.15    2.51
  -3  10   8   94.76    2.76
   3 -11  -8 3763.23   69.56
  -3  11   8 3779.06   59.69
   3 -12  -8  241.45    4.64
  -3  12   8  238.12    5.03
   3 -13  -8  199.72    4.34
  -3  13   8  193.26    4.27
   3 -14  -8  200.65    4.46
  -3  14   8  199.90    4.63
   3 -15  -8  126.37    2.65
  -3  15   8  126.31    3.34
   3 -16  -8  687.15   13.57
  -3  16   8  684.62   12.17
   3 -17  -8   79.48    2.18
  -3  17   8   78.26    2.24
   3 -18  -8   14.61    1.03
  -3  18   8   13.82    1.16
   3 -19  -8  117.80    2.90
  -3  19   8  113.69    2.89
   3 -20  -8   26.83    1.57
  -3  20   8   25.84    1.50
   3 -21  -8  546.13   10.55
  -3  21   8  586.80   14.20
   3 -22  -8   18.93    1.08
   3 -23  -8    1.75    1.44
  -3  23   8    0.29    1.40
   3 -24  -8   20.19    2.64
  -3  24   8   15.06    3.26
   3  26  -7    7.05    1.91
  -3 -26   7    5.11    2.58
   3  25  -7    3.37    0.89
  -3 -25   7    3.04    1.38
   3  24  -7   32.83    1.34
  -3 -24   7   33.22    2.26
   3  23  -7   51.70    1.72
  -3 -23   7   47.92    2.31
   3  22  -7   16.50    0.92
  -3 -22   7   16.68    1.46
   3  21  -7  112.23    2.64
  -3 -21   7  104.50    3.41
   3  20  -7    7.02    0.73
  -3 -20   7    8.96    0.85
   3  19  -7   27.55    1.01
  -3 -19   7   25.40    1.03
   3  18  -7   11.04    0.85
  -3 -18   7   10.91    0.80
   3  17  -7  206.06    3.84
  -3 -17   7  205.72    5.91
   3  16  -7   46.60    1.49
  -3 -16   7   45.97    1.51
   3  15  -7   78.69    2.08
  -3 -15   7   82.07    4.01
   3  14  -7   12.34    0.70
  -3 -14   7   12.55    0.82
   3  13  -7 1210.55   19.82
  -3 -13   7 1207.36   19.45
   3  12  -7  294.06    5.19
  -3 -12   7  283.75    7.00
   3  11  -7  210.69    4.51
  -3 -11   7  212.15    4.66
   3  10  -7   42.07    1.05
  -3 -10   7   41.65    1.40
   3   9  -7  151.88    4.07
  -3  -9   7  153.33    3.57
   3   8  -7   36.75    0.90
  -3  -8   7   37.60    1.08
   3   7  -7    2.87    0.38
  -3  -7   7    3.11    0.38
   3   6  -7 1677.41   30.68
  -3  -6   7 1653.05   30.85
   3   5  -7   63.97    1.33
  -3  -5   7   66.15    2.14
   3   4  -7  351.88    6.81
  -3  -4   7  351.83    6.20
   3   3  -7   24.28    0.74
  -3  -3   7   22.34    1.18
   3   2  -7  770.26   12.65
  -3  -2   7  768.17   17.78
   3   1  -7 2900.93   52.30
  -3  -1   7 2882.12   52.44
   3   0  -7    0.23    0.22
  -3   0   7    0.25    0.35
   3  -1  -7 2889.09   52.08
  -3   1   7 2900.44   64.65
   3  -2  -7  781.89   14.78
  -3   2   7  767.92   18.17
   3  -3  -7   22.18    0.88
  -3   3   7   23.45    0.92
   3  -4  -7  356.15    7.45
  -3   4   7  349.68   12.32
   3  -5  -7   63.05    1.31
  -3   5   7   63.01    1.85
   3  -6  -7 1620.31   29.75
  -3   6   7 1679.09   31.88
   3  -7  -7    2.54    0.44
  -3   7   7    2.62    0.51
   3  -8  -7   37.24    1.18
  -3   8   7   37.54    1.01
   3  -9  -7  149.20    4.22
  -3   9   7  152.72    3.45
   3 -10  -7   41.72    1.35
  -3  10   7   39.87    1.41
   3 -11  -7  208.40    4.52
  -3  11   7  203.87    4.60
   3 -12  -7  292.31    5.98
  -3  12   7  305.55    8.10
   3 -13  -7 1209.15   23.29
  -3  13   7 1212.51   27.87
   3 -14  -7   11.76    0.75
  -3  14   7   10.06    0.74
   3 -15  -7   79.30    2.54
  -3  15   7   79.23    1.86
   3 -16  -7   44.40    1.53
  -3  16   7   43.01    1.54
   3 -17  -7  195.71    4.35
  -3  17   7  203.24    5.34
   3 -18  -7    9.72    0.91
  -3  18   7    9.32    1.06
   3 -19  -7   26.87    1.26
  -3  19   7   25.29    1.15
   3 -20  -7    9.10    1.21
  -3  20   7    7.10    1.18
   3 -21  -7  103.69    3.21
  -3  21   7  108.15    3.66
   3 -22  -7   16.99    1.14
  -3  22   7   16.62    1.37
   3 -23  -7   46.85    1.78
  -3  23   7   47.92    1.85
   3 -24  -7   30.20    1.59
  -3  24   7   30.29    1.42
   3 -25  -7    1.93    1.24
  -3  25   7    4.21    1.78
   3  26  -6    9.36    1.53
  -3 -26   6    7.78    1.61
   3  25  -6   13.84    1.39
  -3 -25   6   14.71    1.32
   3  24  -6    0.23    0.89
  -3 -24   6   -0.03    1.04
   3  23  -6  386.34    7.69
  -3 -23   6  390.34    7.93
   3  22  -6    1.74    0.80
  -3 -22   6    1.64    1.19
   3  21  -6   56.84    1.52
  -3 -21   6   55.84    2.01
   3  20  -6  100.67    2.52
  -3 -20   6   98.63    2.44
   3  19  -6  154.02    4.16
  -3 -19   6  153.34    3.68
   3  18  -6   70.36    1.86
  -3 -18   6   67.73    2.45
   3  17  -6   82.46    1.88
  -3 -17   6   78.21    2.05
   3  16  -6    4.93    0.60
  -3 -16   6    4.12    0.78
   3  15  -6  562.15   13.38
  -3 -15   6  582.14    9.92
   3  14  -6  284.57    7.69
  -3 -14   6  281.34    5.97
   3  13  -6  334.81    6.13
  -3 -13   6  335.28    8.34
   3  12  -6    8.84    0.58
  -3 -12   6    8.19    0.68
   3  11  -6  145.53    2.72
  -3 -11   6  143.66    3.92
   3  10  -6    1.49    0.38
  -3 -10   6    1.11    0.45
   3   9  -6 1729.81   28.12
  -3  -9   6 1696.40   31.20
   3   8  -6   52.03    1.14
  -3  -8   6   50.31    1.35
   3   7  -6  314.87    5.56
  -3  -7   6  305.23   10.77
   3   6  -6  102.91    1.92
  -3  -6   6  101.75    2.31
   3   5  -6 2865.56   64.01
  -3  -5   6 2850.17   44.99
   3   4  -6  819.91   15.38
  -3  -4   6  808.81   13.19
   3   3  -6  112.89    3.01
  -3  -3   6  111.70    2.34
   3   2  -6  161.74    3.48
  -3  -2   6  159.22    3.29
   3   0  -6    1.22    0.36
  -3   0   6    2.47    0.40
  -3   1   6 4047.83  130.43
   3  -2  -6  170.65    4.35
  -3   2   6  169.99    3.86
   3  -3  -6  114.57    2.98
  -3   3   6  115.99    3.41
   3  -4  -6  839.84   15.89
  -3   4   6  851.17   20.38
   3  -5  -6 2809.54   51.54
  -3   5   6 2833.97   63.68
   3  -6  -6  103.24    3.95
  -3   6   6  108.12    2.63
   3  -7  -6  319.16    6.69
  -3   7   6  307.49    8.24
   3  -8  -6   52.55    1.40
  -3   8   6   51.38    1.38
   3  -9  -6 1710.64   32.52
  -3   9   6 1704.23   38.67
   3 -10  -6    1.13    0.42
  -3  10   6    0.83    0.50
   3 -11  -6  140.73    3.93
  -3  11   6  146.65    3.30
   3 -12  -6    8.16    0.72
  -3  12   6    8.87    0.70
   3 -13  -6  339.72    7.11
  -3  13   6  338.37    8.53
   3 -14  -6  279.06    5.99
  -3  14   6  284.95    6.21
   3 -15  -6  561.23   10.91
   3 -16  -6    5.75    0.86
  -3  16   6    5.40    1.38
   3 -17  -6   75.75    2.12
  -3  17   6   76.97    2.29
   3 -18  -6   62.42    1.80
  -3  18   6   65.88    2.04
   3 -19  -6  151.42    4.51
  -3  19   6  152.39    3.90
   3 -20  -6   97.20    2.66
  -3  20   6   94.57    3.13
   3 -21  -6   53.60    1.77
  -3  21   6   53.00    2.19
   3 -22  -6    2.05    0.84
  -3  22   6    1.91    1.10
   3 -23  -6  366.00    7.38
  -3  23   6  366.88    8.77
   3 -24  -6   -0.42    1.20
  -3  24   6    0.20    1.28
   3 -25  -6   11.87    1.26
  -3  25   6   11.00    1.62
   3  26  -5    5.88    1.49
  -3 -26   5    6.54    3.15
   3  25  -5   12.93    1.04
  -3 -25   5   12.49    1.32
   3  24  -5    0.12    0.94
  -3 -24   5    0.87    1.19
   3  23  -5   13.76    0.93
  -3 -23   5   13.21    1.04
   3  22  -5    0.70    0.94
  -3 -22   5    0.21    0.86
   3  21  -5   20.37    0.99
  -3 -21   5   18.51    1.54
   3  20  -5   95.09    2.02
  -3 -20   5   98.49    2.32
   3  19  -5  128.27    3.18
  -3 -19   5  125.67    3.13
   3  18  -5  192.21    4.37
  -3 -18   5  190.38    5.24
   3  17  -5  265.59    7.35
  -3 -17   5  263.62    5.16
   3  16  -5  146.26    2.97
  -3 -16   5  143.46    3.39
   3  15  -5   14.06    0.67
  -3 -15   5   13.65    0.92
   3  14  -5  120.82    2.49
  -3 -14   5  122.25    2.92
   3  13  -5   13.38    0.58
  -3 -13   5   14.54    0.96
   3  12  -5   51.26    1.34
  -3 -12   5   51.47    1.49
   3  11  -5  635.24   10.87
  -3 -11   5  621.73   12.30
   3  10  -5   42.37    1.42
  -3 -10   5   44.78    1.35
   3   9  -5  813.82   13.98
  -3  -9   5  823.23   14.20
   3   8  -5 2573.27   40.91
  -3  -8   5 2619.99   47.76
   3   7  -5   66.90    1.38
  -3  -7   5   65.58    1.55
   3   6  -5  789.88   14.81
  -3  -6   5  787.57   18.79
   3   5  -5  122.58    2.61
  -3  -5   5  123.96    2.79
   3   4  -5 1019.43   22.98
  -3  -4   5 1023.64   16.73
   3   3  -5   62.09    1.30
  -3  -3   5   59.15    1.71
   3   2  -5  310.88    7.48
  -3  -2   5  297.68    6.01
   3   1  -5  106.49    2.80
  -3  -1   5  103.47    2.40
   3   0  -5    0.35    0.27
  -3   0   5    0.44    0.28
   3  -1  -5   98.75    2.20
  -3   1   5  102.94    2.46
   3  -2  -5  308.25    6.07
  -3   2   5  309.27    7.55
   3  -3  -5   65.81    1.60
  -3   3   5   63.31    1.83
   3  -4  -5 1025.94   19.49
  -3   4   5 1020.36   32.90
   3  -5  -5  123.88    2.77
  -3   5   5  120.19    4.71
   3  -6  -5  769.56   25.63
  -3   6   5  789.31   15.44
   3  -7  -5   68.82    1.54
  -3   7   5   67.36    1.89
   3  -8  -5 2615.69   58.19
  -3   8   5 2571.86   47.04
   3  -9  -5  830.18   14.03
  -3   9   5  830.30   16.22
   3 -10  -5   41.61    1.12
   3 -12  -5   59.23    2.75
  -3  12   5   55.21    1.93
   3 -13  -5   16.02    0.81
  -3  13   5   14.56    0.72
   3 -14  -5  123.76    2.85
  -3  14   5  119.85    3.42
   3 -15  -5   12.90    0.74
  -3  15   5   14.76    0.80
   3 -16  -5  137.16    3.25
  -3  16   5  143.39    4.02
   3 -17  -5  271.16    5.52
  -3  17   5  260.45    6.62
   3 -18  -5  178.92    3.94
  -3  18   5  179.39    4.12
   3 -19  -5  127.11    3.00
  -3  19   5  127.33    3.13
   3 -20  -5   93.68    3.20
  -3  20   5   90.68    4.29
   3 -21  -5   19.61    1.15
  -3  21   5   18.13    1.04
   3 -22  -5    0.83    0.76
  -3  22   5   -0.01    0.85
   3 -23  -5   12.29    1.07
  -3  23   5   12.06    1.66
   3 -24  -5    0.68    1.07
  -3  24   5    0.36    1.23
   3 -25  -5   10.40    1.43
  -3  25   5   12.07    1.48
   3  26  -4    4.61    1.29
   3  25  -4  132.18    3.19
  -3 -25   4  132.67    3.36
   3  24  -4   54.21    1.59
  -3 -24   4   52.16    1.92
   3  23  -4   44.36    1.41
  -3 -23   4   43.25    1.50
   3  22  -4    0.09    0.84
  -3 -22   4   -0.27    0.95
   3  21  -4   74.45    2.64
  -3 -21   4   68.41    1.98
   3  20  -4   11.45    0.90
  -3 -20   4   10.57    1.02
   3  19  -4   44.51    1.91
  -3 -19   4   42.10    1.53
   3  18  -4  188.49    5.09
  -3 -18   4  189.30    5.55
   3  17  -4  644.42   12.53
  -3 -17   4  657.21   14.05
   3  16  -4  114.92    2.47
  -3 -16   4  117.72    3.05
   3  15  -4  238.95    4.52
  -3 -15   4  234.78    5.39
   3  14  -4    0.61    0.54
  -3 -14   4    1.13    0.49
   3  13  -4  627.47   10.85
  -3 -13   4  610.76   12.12
   3  12  -4  572.54   10.01
  -3 -12   4  575.70   11.65
   3  11  -4  399.89    6.96
  -3 -11   4  398.98    9.84
   3  10  -4  367.48    7.64
  -3 -10   4  366.85    6.59
   3   9  -4   75.39    1.87
  -3  -9   4   73.75    1.62
   3   8  -4  752.48   14.59
  -3  -8   4  754.39   13.03
   3   6  -4  590.59   11.36
  -3  -6   4  597.22   10.11
   3   5  -4   38.37    1.28
  -3  -5   4   38.22    1.05
   3   4  -4  177.24    3.14
  -3  -4   4  174.69    4.30
   3   2  -4  545.49    9.20
  -3  -2   4  550.80    9.24
   3   1  -4  165.67    3.44
  -3  -1   4  169.18    3.74
   3   0  -4    9.46    0.42
  -3   0   4   10.09    0.37
   3  -1  -4  176.19    3.73
  -3   1   4  172.61    4.23
   3  -2  -4  561.79   10.65
  -3   2   4  546.78   12.81
   3  -4  -4  182.95    3.49
  -3   4   4  187.47    3.54
   3  -5  -4   38.43    0.94
  -3   5   4   38.82    1.12
   3  -6  -4  593.60   12.37
  -3   6   4  595.53   14.58
  -3   7   4   -0.33    0.47
   3  -8  -4  771.30   27.07
  -3   8   4  735.41   17.56
   3  -9  -4   67.45    1.84
  -3   9   4   68.64    2.03
   3 -10  -4  374.75    9.42
  -3  10   4  357.47    6.59
   3 -11  -4  408.50    8.46
  -3  11   4  393.88    8.07
   3 -12  -4  568.15   11.52
  -3  12   4  567.54   14.03
   3 -13  -4  612.50   15.39
  -3  13   4  612.90   10.82
   3 -14  -4    0.55    0.54
  -3  14   4   -0.41    1.04
   3 -15  -4  239.56    6.83
  -3  15   4  238.96    5.01
   3 -16  -4  111.43    3.37
  -3  16   4  114.89    2.77
   3 -17  -4  646.01   15.81
  -3  17   4  635.22   14.85
   3 -18  -4  190.13    7.51
   3 -19  -4   46.05    2.76
  -3  19   4   44.76    1.91
   3 -20  -4   10.94    0.89
  -3  20   4   11.49    0.95
   3 -21  -4   73.27    2.17
  -3  21   4   76.14    2.27
   3 -22  -4    1.58    1.26
  -3  22   4    0.74    1.00
   3 -23  -4   40.85    2.04
  -3  23   4   41.48    2.92
   3 -24  -4   49.33    2.33
  -3  24   4   51.04    2.38
   3 -25  -4  113.73    2.89
  -3  25   4  112.64    2.79
   3  26  -3    2.11    1.20
   3  25  -3   -0.11    1.04
  -3 -25   3   -0.59    1.37
   3  24  -3   12.47    1.22
  -3 -24   3   12.47    1.21
   3  23  -3    6.44    0.96
  -3 -23   3    6.15    0.98
   3  22  -3   27.82    1.24
  -3 -22   3   28.35    1.15
   3  21  -3   25.19    1.10
  -3 -21   3   24.55    1.10
   3  20  -3  693.51   16.00
  -3 -20   3  701.05   17.68
   3  19  -3  305.42    6.22
  -3 -19   3  298.17    6.30
   3  18  -3  301.01    6.31
  -3 -18   3  297.99    5.74
   3  17  -3  498.90    8.38
  -3 -17   3  495.98    9.86
   3  16  -3   29.36    0.91
  -3 -16   3   28.27    1.05
   3  15  -3  349.68    6.23
  -3 -15   3  357.57    6.92
   3  14  -3  374.10    9.30
  -3 -14   3  372.59    6.75
   3  13  -3   38.47    1.01
  -3 -13   3   40.88    1.64
   3  12  -3   25.52    0.80
  -3 -12   3   25.97    1.18
   3  11  -3   54.21    1.48
  -3 -11   3   58.79    2.92
   3  10  -3  276.21    5.02
  -3 -10   3  286.37    7.41
   3   9  -3  141.08    2.59
  -3  -9   3  138.57    3.17
   3   8  -3 1263.10   20.40
  -3  -8   3 1248.92   28.44
   3   7  -3 2060.84   32.95
  -3  -7   3 2089.87   47.60
   3   6  -3 3372.77   61.18
  -3  -6   3 3319.47   75.11
   3   5  -3   47.77    0.98
  -3  -5   3   50.19    1.44
   3   4  -3    7.15    0.38
  -3  -4   3    6.42    0.39
   3   3  -3  144.72    2.66
  -3  -3   3  143.03    3.09
   3   2  -3    1.52    0.26
  -3  -2   3    1.61    0.31
   3   1  -3  772.40   17.87
  -3  -1   3  762.07   14.57
   3   0  -3    0.50    0.30
  -3   0   3    0.49    0.23
   3  -1  -3  748.17   13.94
  -3   1   3  743.83   17.32
   3  -2  -3    1.43    0.31
  -3   2   3    1.53    0.29
   3  -3  -3  153.45    6.22
  -3   3   3  144.82    3.76
   3  -4  -3    7.61    0.70
  -3   4   3   11.75    0.87
   3  -5  -3   51.47    1.32
  -3   5   3   52.34    1.29
   3  -6  -3 3309.02  103.21
  -3   6   3 3419.95  110.10
   3  -7  -3 2147.27   39.39
  -3   7   3 2099.93   47.22
   3  -8  -3 1270.16   24.07
  -3   8   3 1268.05   24.09
   3  -9  -3  135.66    3.04
  -3   9   3  137.13    3.72
   3 -10  -3  295.53    6.30
  -3  10   3  295.97    6.27
   3 -11  -3   56.49    2.40
   3 -12  -3   27.69    1.48
  -3  12   3   30.22    1.45
   3 -13  -3   37.34    2.15
  -3  13   3   38.55    1.56
  -3  14   3  389.22   10.10
   3 -15  -3  361.23    9.91
  -3  15   3  347.43    8.37
   3 -16  -3   31.50    1.29
  -3  16   3   28.90    1.24
   3 -17  -3  508.64   10.64
  -3  17   3  497.35    8.48
   3 -18  -3  295.88    7.82
  -3  18   3  293.54    6.10
   3 -19  -3  312.75   10.78
  -3  19   3  291.39    7.37
   3 -20  -3  702.52   24.07
  -3  20   3  679.96   16.84
   3 -21  -3   22.59    1.49
  -3  21   3   22.34    1.22
   3 -22  -3   27.18    1.31
  -3  22   3   28.41    1.31
   3 -23  -3    5.26    1.10
  -3  23   3    6.25    1.09
   3 -24  -3    9.05    1.10
  -3  24   3   13.20    1.52
   3 -25  -3    0.86    1.15
  -3  25   3    1.11    2.11
   3 -26  -3    1.06    1.75
  -3  26   3    1.68    1.63
   3  26  -2   14.84    2.05
   3  25  -2   70.88    2.18
  -3 -25   2   66.07    2.16
   3  24  -2   -0.90    1.04
  -3 -24   2    0.72    0.95
   3  23  -2   47.32    1.50
  -3 -23   2   47.43    1.76
   3  22  -2   38.31    1.77
  -3 -22   2   32.22    1.63
   3  21  -2   10.18    1.00
  -3 -21   2    9.43    1.62
   3  20  -2   23.74    0.95
  -3 -20   2   24.13    1.20
   3  19  -2  290.58    6.20
  -3 -19   2  296.67    7.81
   3  18  -2   75.39    1.69
  -3 -18   2   73.54    1.96
   3  17  -2  393.26    7.92
  -3 -17   2  395.16   10.14
   3  16  -2  239.53    5.20
  -3 -16   2  236.93    4.44
   3  15  -2  806.07   15.89
  -3 -15   2  813.86   16.17
   3  14  -2  171.74    3.30
  -3 -14   2  175.75    4.85
   3  13  -2   98.61    2.05
  -3 -13   2   99.83    2.14
   3  12  -2    0.37    0.41
  -3 -12   2    0.71    0.69
   3  11  -2 2632.92   48.31
  -3 -11   2 2640.06   42.42
   3  10  -2    3.37    0.39
  -3 -10   2    3.26    0.58
   3   9  -2 4198.75   76.05
  -3  -9   2 4043.79   74.25
   3   8  -2  797.63   13.43
  -3  -8   2  788.34   13.38
   3   7  -2  315.83    6.27
  -3  -7   2  306.43    6.31
   3   6  -2    9.29    0.44
  -3  -6   2    9.56    0.44
   3   4  -2 1397.82   31.39
  -3  -4   2 1394.40   22.34
   3   3  -2   90.76    2.00
  -3  -3   2   91.47    3.22
   3   2  -2  771.58   25.77
  -3  -2   2  788.64   24.79
   3   1  -2  421.35    9.82
  -3  -1   2  447.17   14.66
  -3   0   2  296.89   10.45
   3  -1  -2  449.95   14.92
   3  -2  -2  823.74   27.17
  -3   2   2  790.11   18.62
   3  -3  -2   88.79    3.33
  -3   3   2   92.27    2.55
  -3   4   2 1523.33   50.04
   3  -5  -2   -0.03    0.39
   3  -6  -2   11.44    0.59
  -3   6   2   11.18    0.48
   3  -7  -2  328.09    8.01
  -3   7   2  332.57   12.08
   3  -8  -2  803.08   19.10
  -3   8   2  801.82   19.17
   3  -9  -2 4291.11  137.81
  -3   9   2 4184.66   75.81
   3 -10  -2    2.42    0.50
  -3  10   2    3.16    0.49
   3 -11  -2 2737.42   61.87
  -3  11   2 2653.75   58.49
   3 -12  -2    1.66    0.41
  -3  12   2    1.64    0.47
   3 -13  -2  104.75    4.22
  -3  13   2  105.99    4.49
   3 -14  -2  173.32    4.91
  -3  14   2  173.42    3.27
   3 -15  -2  812.27   19.52
  -3  15   2  777.80   18.39
   3 -16  -2  240.36    4.72
  -3  16   2  239.79    4.46
   3 -17  -2  401.44    7.32
  -3  17   2  404.86    9.85
   3 -18  -2   75.52    1.81
  -3  18   2   79.58    2.70
   3 -19  -2  296.21    5.60
  -3  19   2  286.79    6.34
   3 -20  -2   24.69    1.36
  -3  20   2   26.29    1.34
   3 -21  -2   12.54    1.42
  -3  21   2   11.84    1.11
   3 -22  -2   36.38    1.30
  -3  22   2   37.09    1.40
   3 -23  -2   46.80    1.76
  -3  23   2   47.60    1.64
   3 -24  -2    1.14    1.23
  -3  24   2    0.28    1.06
   3 -25  -2   66.93    2.16
  -3  25   2   70.45    2.11
   3 -26  -2   11.07    2.04
  -3  26   2   10.03    1.61
   3  26  -1    0.18    1.46
   3  25  -1   31.69    1.54
  -3 -25   1   27.89    1.84
   3  24  -1   11.77    1.05
  -3 -24   1   11.21    1.02
   3  23  -1    0.96    0.89
  -3 -23   1    1.18    0.98
   3  22  -1   45.15    2.52
  -3 -22   1   41.90    2.02
   3  21  -1   41.80    1.33
  -3 -21   1   41.11    2.00
   3  20  -1   39.71    1.22
  -3 -20   1   36.96    1.27
   3  19  -1  114.26    2.76
  -3 -19   1  116.95    2.69
   3  18  -1   87.88    2.04
  -3 -18   1   87.29    2.15
   3  17  -1  231.91    4.32
  -3 -17   1  234.59    5.28
   3  16  -1   15.72    0.77
  -3 -16   1   18.49    1.04
   3  15  -1  695.07   13.54
  -3 -15   1  679.23   13.46
   3  14  -1   52.20    1.59
  -3 -14   1   49.78    1.67
   3  13  -1   21.69    0.84
  -3 -13   1   22.87    0.96
   3  12  -1   57.26    1.52
  -3 -12   1   60.48    2.73
   3  11  -1  308.64    6.31
  -3 -11   1  316.95   11.92
   3  10  -1 1463.40   27.50
  -3 -10   1 1455.08   33.63
   3   9  -1   14.82    0.77
   3   8  -1  607.09   14.72
  -3  -8   1  613.12   15.25
   3   7  -1  162.08    6.09
   3   6  -1   -0.52    0.69
  -3  -6   1 1360.71   44.11
  -3  -5   1  971.24   33.52
  -3  -4   1   48.01    2.29
   3   3  -1    0.56    0.26
  -3  -3   1    1.35    0.35
   3   2  -1    5.45    0.43
  -3  -2   1    6.65    0.33
   3   1  -1   21.38    1.18
  -3  -1   1   19.54    0.51
   3   0  -1    0.87    0.34
  -3   0   1    0.40    0.17
   3  -1  -1   20.02    0.76
  -3   1   1   19.59    0.57
   3  -2  -1    5.66    0.35
  -3   2   1    6.51    0.39
   3  -3  -1    1.00    0.27
  -3   3   1    1.78    0.28
   3  -4  -1   51.11    1.28
  -3   4   1   51.29    1.31
   3  -5  -1  965.85   19.10
  -3   5   1  977.50   18.56
   3  -6  -1 1379.86   26.18
  -3   6   1 1368.65   22.64
   3  -7  -1  185.25    5.18
  -3   7   1  181.97    4.72
   3  -8  -1  627.42   12.47
  -3   8   1  610.45   14.30
   3  -9  -1   16.42    0.63
  -3   9   1   16.71    0.67
   3 -10  -1 1450.86   28.13
  -3  10   1 1475.68   34.30
   3 -11  -1  313.81    6.91
  -3  11   1  310.72    6.22
   3 -12  -1   60.24    1.99
  -3  12   1   58.14    1.62
   3 -13  -1   24.77    0.94
  -3  13   1   23.27    0.90
   3 -14  -1   54.93    1.67
  -3  14   1   52.69    1.57
   3 -15  -1  715.20   14.05
  -3  15   1  711.75   13.85
   3 -16  -1   18.07    0.80
  -3  16   1   18.15    1.03
   3 -17  -1  239.82    5.23
  -3  17   1  237.06    5.09
   3 -18  -1   91.03    2.52
  -3  18   1   92.73    3.83
   3 -19  -1  120.65    2.87
  -3  19   1  112.92    3.26
   3 -20  -1   36.59    2.28
  -3  20   1   37.60    2.24
   3 -21  -1   38.79    1.98
  -3  21   1   40.09    1.55
   3 -22  -1   48.60    1.74
  -3  22   1   44.18    1.66
   3 -23  -1    1.35    1.03
  -3  23   1    2.67    1.05
   3 -24  -1   11.24    1.06
  -3  24   1   12.87    1.00
   3 -25  -1   31.10    1.49
  -3  25   1   27.72    2.06
   3 -26  -1    0.42    1.33
  -3  26   1   -0.37    1.42
   3  26   0    7.51    1.85
  -3 -26   0    5.43    2.22
   3  25   0  102.61    2.70
  -3 -25   0  117.92    5.17
   3  24   0    1.60    0.95
  -3 -24   0   -1.12    1.24
   3  23   0   39.09    1.45
  -3 -23   0   36.65    1.77
   3  22   0   18.79    1.07
  -3 -22   0   18.96    1.54
   3  21   0   78.94    1.95
  -3 -21   0   79.81    2.74
   3  20   0   22.32    0.92
  -3 -20   0   20.69    1.09
   3  19   0   91.74    2.86
  -3 -19   0   93.52    2.62
   3  18   0  159.33    4.09
  -3 -18   0  162.21    5.36
   3  17   0  650.95   15.58
  -3 -17   0  644.16   15.78
   3  16   0    0.81    0.57
  -3 -16   0    1.38    1.16
   3  15   0   94.84    2.41
  -3 -15   0   99.98    2.30
   3  14   0   16.74    0.98
  -3 -14   0   15.70    1.04
   3  13   0  714.16   16.48
  -3 -13   0  713.91   13.70
   3  12   0  625.56   12.11
  -3 -12   0  615.40   11.91
   3  11   0 3002.28   54.34
  -3 -11   0 3039.93   55.05
   3  10   0  279.07    5.06
  -3 -10   0  277.37    5.90
   3   9   0  884.56   30.00
  -3  -9   0  859.83   28.74
  -3  -8   0  978.90   22.80
   3   6   0  467.01    7.94
  -3  -6   0  468.97    7.96
   3   5   0   12.32    0.44
  -3  -5   0   11.66    0.51
   3   4   0  365.49    6.31
  -3  -4   0  370.92    6.24
   3   2   0   43.69    1.18
  -3  -2   0   41.56    1.02
   3   1   0   20.10    0.61
  -3  -1   0   18.22    0.69
   3  -1   0   19.99    0.63
  -3   1   0   19.62    0.60
   3  -2   0   45.05    1.37
  -3   2   0   43.51    1.31
   3  -4   0  391.83    9.80
  -3   4   0  383.17    6.65
   3  -5   0   13.36    0.64
  -3   5   0   14.37    0.50
   3  -6   0  499.71   10.08
  -3   6   0  510.83    8.72
   3  -8   0 1026.22   19.61
  -3   8   0 1042.59   24.10
   3  -9   0  988.31   23.26
  -3   9   0  955.41   18.25
   3 -10   0  289.66   10.41
  -3  10   0  283.26    5.95
   3 -11   0 3117.32   57.08
  -3  11   0 3061.36   55.92
   3 -12   0  657.07   16.01
  -3  12   0  650.72   15.72
   3 -13   0  766.81   18.66
  -3  13   0  755.86   18.01
   3 -14   0   17.45    0.85
  -3  14   0   17.20    0.79
   3 -15   0  103.56    3.15
  -3  15   0   99.55    2.57
   3 -16   0    1.08    0.52
  -3  16   0    0.38    0.48
   3 -17   0  661.44   15.34
  -3  17   0  633.63   14.84
   3 -18   0  158.57    4.53
  -3  18   0  163.25    3.66
   3 -19   0  102.74    3.17
  -3  19   0   96.61    2.09
   3 -20   0   24.10    1.43
  -3  20   0   21.79    1.37
   3 -21   0   80.11    2.37
  -3  21   0   80.36    1.98
   3 -22   0   21.41    1.17
  -3  22   0   21.85    1.01
   3 -23   0   38.84    1.45
  -3  23   0   37.43    1.70
   3 -24   0   -0.03    0.96
  -3  24   0   -0.08    0.99
   3 -25   0  116.97    2.61
  -3  25   0  114.57    2.92
   3 -26   0    5.58    1.43
  -3  26   0    6.06    1.20
   3  25   1    5.67    1.70
  -3 -25  -1    4.79    1.34
   3  24   1   60.06    1.81
  -3 -24  -1   58.48    1.96
   3  23   1   -0.20    0.79
  -3 -23  -1    0.00    0.83
   3  22   1   16.27    1.03
  -3 -22  -1   15.80    1.24
   3  21   1  122.31    3.67
  -3 -21  -1  116.32    3.09
   3  20   1   13.37    1.07
  -3 -20  -1   14.33    0.96
   3  19   1    0.26    0.54
  -3 -19  -1   -0.53    0.65
   3  18   1    5.40    0.69
  -3 -18  -1    5.58    0.92
   3  17   1   36.04    1.37
  -3 -17  -1   34.48    1.25
   3  16   1   70.03    2.11
  -3 -16  -1   70.62    1.92
   3  15   1   94.43    2.06
  -3 -15  -1   93.66    2.36
   3  14   1    2.46    0.61
  -3 -14  -1    2.20    0.50
   3  13   1  228.80    6.30
  -3 -13  -1  234.71    6.21
   3  12   1  356.19    7.43
  -3 -12  -1  354.04    8.72
   3  11   1  393.56    9.75
  -3 -11  -1  391.24    7.88
   3  10   1   79.52    1.98
  -3 -10  -1   75.75    1.78
   3   9   1   71.25    1.92
  -3  -9  -1   72.06    1.57
   3   8   1  182.34    3.38
  -3  -8  -1  179.88    3.85
   3   7   1    0.77    0.36
  -3  -7  -1    0.48    0.31
   3   6   1   27.42    0.84
  -3  -6  -1   28.08    0.86
   3   5   1 1259.64   23.48
  -3  -5  -1 1256.87   23.33
   3   3   1  164.05    4.64
  -3  -3  -1  164.10    2.97
   3   2   1  598.68   11.44
  -3  -2  -1  598.60   11.46
   3   1   1 1113.62   20.53
  -3  -1  -1 1107.40   20.33
   3   0   1    1.21    0.25
  -3   0  -1    0.69    0.22
   3  -1   1 1122.76   18.31
  -3   1  -1 1124.38   20.76
   3  -2   1  601.18   11.43
  -3   2  -1  604.62   11.35
   3  -3   1  156.44    4.14
  -3   3  -1  160.29    2.96
   3  -5   1 1296.93   30.66
  -3   5  -1 1293.78   23.94
   3  -6   1   26.58    0.85
  -3   6  -1   26.81    0.95
   3  -7   1    2.21    0.40
   3  -8   1  185.84    5.10
  -3   8  -1  191.53    4.08
   3  -9   1   77.36    2.41
  -3   9  -1   77.74    1.85
   3 -10   1   85.96    2.14
  -3  10  -1   83.97    2.03
   3 -11   1  404.20    8.09
  -3  11  -1  410.41    8.06
   3 -12   1  371.63    7.51
  -3  12  -1  374.04    7.63
   3 -13   1  233.79    5.98
  -3  13  -1  236.67    5.03
   3 -14   1    2.95    0.47
  -3  14  -1    3.47    0.61
   3 -15   1  100.10    3.09
  -3  15  -1   96.89    2.16
   3 -16   1   72.24    1.87
  -3  16  -1   76.26    2.35
   3 -17   1   36.49    1.31
  -3  17  -1   36.73    1.26
   3 -18   1    5.95    0.72
  -3  18  -1    5.51    0.65
   3 -19   1    1.44    0.85
  -3  19  -1    0.54    0.69
   3 -20   1   14.26    1.09
  -3  20  -1   13.55    1.11
   3 -21   1  121.57    3.64
  -3  21  -1  125.80    3.98
   3 -22   1   15.18    1.43
  -3  22  -1   16.99    1.25
   3 -23   1    0.81    1.02
  -3  23  -1    1.11    0.87
   3 -24   1   62.88    1.83
  -3  24  -1   71.12    2.61
   3 -25   1    5.53    1.19
  -3  25  -1    3.92    1.55
   3 -26   1    5.61    1.72
  -3  26  -1    4.43    1.22
   3  25   2   18.61    1.43
  -3 -25  -2   16.79    1.60
   3  24   2   13.42    0.98
  -3 -24  -2   13.85    1.14
   3  23   2  211.01    4.66
  -3 -23  -2  204.25    4.93
   3  22   2   -0.05    0.84
  -3 -22  -2    0.49    1.10
   3  21   2   34.81    1.38
  -3 -21  -2   34.18    1.77
   3  20   2   50.67    1.68
  -3 -20  -2   47.77    1.87
   3  19   2  183.73    4.15
  -3 -19  -2  190.59    5.24
   3  18   2    0.46    0.55
  -3 -18  -2    0.33    0.67
   3  17   2   35.14    1.58
  -3 -17  -2   39.09    1.75
   3  16   2  107.92    3.22
  -3 -16  -2  103.36    2.53
   3  15   2  529.06   10.60
  -3 -15  -2  530.27   12.35
   3  14   2 1505.78   28.53
  -3 -14  -2 1497.31   24.34
   3  13   2 1378.30   22.70
  -3 -13  -2 1380.34   22.15
   3  12   2  497.50    8.70
  -3 -12  -2  487.32    9.44
   3  11   2  179.24    4.03
  -3 -11  -2  179.58    3.48
   3  10   2  232.65    4.97
  -3 -10  -2  231.82    4.17
   3   9   2 1424.06   22.74
  -3  -9  -2 1405.31   22.94
   3   8   2  795.27   15.30
  -3  -8  -2  809.11   18.34
   3   7   2 1524.19   24.74
  -3  -7  -2 1540.76   24.74
   3   6   2  253.03    4.57
  -3  -6  -2  256.38    5.28
   3   5   2 2858.26   63.12
  -3  -5  -2 2888.57   52.57
   3   4   2    5.60    0.31
  -3  -4  -2    5.57    0.46
   3   3   2  897.10   14.87
  -3  -3  -2  869.99   20.80
   3   2   2 1189.03   19.22
  -3  -2  -2 1196.10   21.70
   3   1   2 2474.96   55.07
  -3  -1  -2 2533.13   56.33
   3   0   2 1505.34   27.39
  -3   0  -2 1477.63   23.42
   3  -1   2 2345.12   73.59
  -3   1  -2 2546.17   79.30
   3  -2   2 1219.07   19.85
  -3   2  -2 1207.43   22.14
   3  -3   2  928.04   15.24
  -3   3  -2  924.83   17.30
   3  -4   2    5.46    0.31
  -3   4  -2    4.94    0.52
  -3   5  -2 2888.55   64.50
   3  -6   2  264.25    9.15
  -3   6  -2  251.69    5.21
   3  -7   2 1562.13   29.19
  -3   7  -2 1565.34   28.97
   3  -8   2  824.01   15.92
  -3   8  -2  826.47   15.80
   3  -9   2 1429.97   26.67
  -3   9  -2 1443.79   26.73
   3 -10   2  248.81    6.57
  -3  10  -2  233.19    4.88
   3 -11   2  181.41    4.79
  -3  11  -2  184.20    4.90
   3 -12   2  500.62    9.91
  -3  12  -2  491.61   10.08
   3 -13   2 1424.22   27.03
  -3  13  -2 1413.73   22.84
   3 -14   2 1518.73   34.74
  -3  14  -2 1526.24   34.92
   3 -15   2  531.83    9.22
  -3  15  -2  534.61   12.96
   3 -16   2  113.07    3.51
  -3  16  -2  111.36    2.83
   3 -17   2   39.47    1.72
  -3  17  -2   40.47    1.19
   3 -18   2   -0.59    0.92
  -3  18  -2    0.59    0.58
   3 -19   2  192.43    5.49
  -3  19  -2  194.04    4.33
   3 -20   2   56.25    2.38
  -3  20  -2   51.87    2.02
   3 -21   2   34.18    1.34
  -3  21  -2   35.45    1.26
   3 -22   2   -0.19    0.98
  -3  22  -2    0.28    0.87
   3 -23   2  210.20    4.01
  -3  23  -2  213.81    4.06
   3 -24   2   13.70    1.38
  -3  24  -2   15.74    1.50
   3 -25   2   18.59    1.30
  -3  25  -2   20.38    1.76
   3 -26   2   43.38    2.52
  -3  26  -2   50.41    2.06
   3  25   3    0.08    1.62
  -3 -25  -3    2.84    1.67
   3  24   3    3.98    0.98
  -3 -24  -3    4.80    1.14
   3  23   3    9.90    0.91
  -3 -23  -3    9.90    1.03
   3  22   3   20.50    1.30
  -3 -22  -3   24.06    1.41
   3  21   3    0.42    1.23
  -3 -21  -3   -0.07    1.13
   3  20   3    3.64    0.65
  -3 -20  -3    3.57    0.83
   3  19   3    0.34    0.55
  -3 -19  -3   -0.06    0.55
   3  18   3  204.86    5.60
  -3 -18  -3  206.54    5.72
   3  17   3    0.92    0.65
  -3 -17  -3    0.42    0.75
   3  16   3    1.54    0.62
  -3 -16  -3    0.39    0.59
   3  15   3  197.71    3.60
  -3 -15  -3  199.08    4.04
   3  14   3  323.96    6.87
  -3 -14  -3  324.58    6.79
   3  13   3  465.96    9.25
  -3 -13  -3  462.93   11.08
   3  12   3   37.74    1.06
  -3 -12  -3   37.20    1.23
   3  11   3   62.17    1.40
  -3 -11  -3   59.77    1.59
   3  10   3  618.11   15.15
  -3 -10  -3  634.73   10.80
   3   9   3  604.23   10.33
  -3  -9  -3  623.87   10.55
   3   8   3  139.13    3.06
  -3  -8  -3  142.84    3.77
   3   7   3  793.72   13.20
  -3  -7  -3  782.43   13.05
   3   6   3   76.77    1.60
  -3  -6  -3   74.53    1.87
   3   5   3  735.71   14.07
  -3  -5  -3  726.36   13.50
   3   4   3  121.17    2.72
  -3  -4  -3  114.87    2.46
   3   1   3 2492.58   45.36
  -3  -1  -3 2598.88   57.32
   3   0   3    0.70    0.21
  -3   0  -3    0.96    0.25
   3  -1   3 2628.98   58.98
  -3   1  -3 2586.02   56.55
   3  -4   3  119.93    3.16
  -3   4  -3  121.87    3.26
   3  -5   3  747.75   17.94
  -3   5  -3  713.90   13.33
   3  -6   3   73.86    2.19
  -3   6  -3   77.17    1.81
   3  -7   3  801.46   15.36
  -3   7  -3  784.89   26.35
   3  -8   3  143.80    2.76
  -3   8  -3  142.90    3.21
   3  -9   3  620.60   12.50
  -3   9  -3  598.90   13.90
   3 -10   3  659.78   15.63
  -3  10  -3  650.04   15.36
   3 -11   3   62.25    1.49
  -3  11  -3   62.66    1.61
   3 -12   3   40.73    1.30
  -3  12  -3   41.16    1.40
   3 -13   3  471.60   11.45
  -3  13  -3  477.88   11.59
   3 -14   3  325.34    8.39
  -3  14  -3  316.89    8.17
   3 -15   3  202.33    5.45
  -3  15  -3  203.53    5.19
   3 -16   3    1.39    0.59
  -3  16  -3    0.98    0.56
   3 -17   3    1.55    0.62
  -3  17  -3    0.10    0.58
   3 -18   3  207.38    4.26
  -3  18  -3  208.20    5.52
   3 -19   3    0.73    0.62
  -3  19  -3    0.26    0.61
   3 -20   3    2.42    0.96
  -3  20  -3    3.91    0.87
   3 -21   3    0.65    0.94
  -3  21  -3    0.56    0.76
   3 -22   3   21.73    1.15
  -3  22  -3   21.21    1.34
   3 -23   3    9.94    1.22
  -3  23  -3    8.47    1.16
   3 -24   3    6.34    1.49
  -3  24  -3    5.14    1.36
   3 -25   3    0.49    1.26
  -3  25  -3    1.28    1.45
   3 -26   3   21.92    1.50
  -3  26  -3   20.18    1.60
   3 -27   3   10.30    3.42
  -3  27  -3    5.83    1.93
   3  25   4  166.84    5.97
  -3 -25  -4  166.91    4.45
   3  24   4   55.21    2.04
  -3 -24  -4   49.63    1.98
   3  23   4    4.73    1.11
  -3 -23  -4    7.79    1.65
   3  22   4   14.37    1.06
  -3 -22  -4   16.54    1.01
   3  21   4  338.29    6.15
  -3 -21  -4  335.17    7.49
   3  20   4   20.25    0.99
  -3 -20  -4   17.54    1.26
   3  19   4    6.59    0.71
  -3 -19  -4    6.98    0.74
   3  18   4   20.42    0.94
  -3 -18  -4   21.92    1.17
   3  17   4  326.01    8.52
  -3 -17  -4  332.12    6.93
   3  16   4  240.26    5.37
  -3 -16  -4  242.36    4.53
   3  15   4 1441.62   23.26
  -3 -15  -4 1447.45   24.10
   3  14   4  384.15    7.85
  -3 -14  -4  372.25    7.46
   3  13   4  165.74    3.28
  -3 -13  -4  163.36    3.23
   3  12   4  771.85   12.75
  -3 -12  -4  767.07   12.98
   3  11   4   98.42    2.01
  -3 -11  -4   99.64    2.82
   3  10   4   84.24    2.15
  -3 -10  -4   80.74    1.75
   3   9   4    5.98    0.59
  -3  -9  -4    6.05    0.47
   3   8   4  113.88    2.21
  -3  -8  -4  113.12    2.47
   3   7   4 2008.02   32.15
  -3  -7  -4 2031.40   45.31
   3   6   4  494.08   12.00
  -3  -6  -4  490.30    9.54
   3   5   4  819.54   15.52
  -3  -5  -4  796.34   14.87
   3   4   4  223.02    4.09
  -3  -4  -4  218.88    4.35
   3   3   4    5.12    0.32
  -3  -3  -4    4.60    0.36
   3   2   4  159.86    3.02
  -3  -2  -4  164.50    3.67
   3   0   4 1586.77   29.12
  -3   0  -4 1556.82   35.52
   3  -2   4  167.34    4.56
  -3   2  -4  164.67    3.55
   3  -3   4    4.69    0.31
  -3   3  -4    4.25    0.29
   3  -4   4  222.85    4.48
  -3   4  -4  213.41    5.21
   3  -5   4  807.61   19.19
  -3   5  -4  772.67   17.86
   3  -6   4  489.67   16.37
  -3   6  -4  487.38    9.82
   3  -7   4 2051.52   37.85
  -3   7  -4 2043.30   45.74
   3  -8   4  116.56    3.08
  -3   8  -4  115.59    3.01
   3  -9   4    6.71    0.56
  -3   9  -4    4.94    0.45
   3 -10   4   78.88    2.42
  -3  10  -4   77.56    3.08
   3 -11   4  105.05    2.59
  -3  11  -4  100.74    2.38
   3 -12   4  763.24   13.02
  -3  12  -4  756.58   17.38
   3 -13   4  163.21    3.79
  -3  13  -4  163.49    3.72
   3 -14   4  378.53    9.30
  -3  14  -4  372.01    7.78
   3 -15   4 1435.90   27.28
  -3  15  -4 1470.45   27.81
   3 -16   4  235.79    5.14
  -3  16  -4  236.97    5.06
   3 -17   4  337.21    7.15
  -3  17  -4  323.12    7.85
   3 -18   4   18.93    0.96
  -3  18  -4   22.99    1.12
   3 -19   4    6.76    0.88
  -3  19  -4    6.14    0.78
   3 -20   4   19.72    1.20
  -3  20  -4   20.24    1.11
   3 -21   4  347.02   12.56
  -3  21  -4  337.56    7.25
   3 -22   4   14.39    1.05
  -3  22  -4   14.53    1.04
   3 -23   4   12.37    1.15
  -3  23  -4   12.43    1.66
   3 -24   4   50.85    1.89
  -3  24  -4   60.39    2.18
   3 -25   4  174.51    3.86
  -3  25  -4  175.56    3.77
   3 -26   4    3.56    1.76
  -3  26  -4    2.24    1.78
   3 -27   4   64.79    2.76
  -3  27  -4   57.58    3.35
   3  25   5    5.61    2.10
  -3 -25  -5    4.16    2.12
   3  24   5   13.32    1.42
  -3 -24  -5   15.98    1.46
   3  23   5    0.64    0.92
  -3 -23  -5    1.80    1.10
   3  22   5   23.40    1.40
  -3 -22  -5   24.12    1.12
   3  21   5   31.40    1.36
  -3 -21  -5   31.35    1.76
   3  20   5    1.60    0.98
  -3 -20  -5    1.33    1.39
   3  19   5    0.12    0.66
  -3 -19  -5    0.58    0.65
   3  18   5   14.55    0.84
  -3 -18  -5   14.99    0.89
   3  17   5   73.51    2.07
  -3 -17  -5   68.91    1.69
   3  16   5  142.51    2.98
  -3 -16  -5  143.87    4.27
   3  15   5    8.14    0.67
  -3 -15  -5   10.45    1.59
   3  14   5   21.34    0.94
  -3 -14  -5   20.95    1.10
   3  13   5   52.05    1.98
  -3 -13  -5   50.87    1.43
   3  12   5   11.31    0.61
  -3 -12  -5   11.38    0.72
   3  11   5  965.61   18.13
  -3 -11  -5  969.23   22.64
   3  10   5   12.45    0.61
  -3 -10  -5   12.98    0.67
   3   9   5 1769.82   40.06
  -3  -9  -5 1795.48   29.23
   3   8   5  306.64    6.42
  -3  -8  -5  311.40    7.70
   3   7   5    1.06    0.38
  -3  -7  -5    1.71    0.40
   3   6   5  147.35    2.84
  -3  -6  -5  143.57    3.19
   3   5   5  244.17    5.12
  -3  -5  -5  245.11    4.92
   3   4   5    2.55    0.29
  -3  -4  -5    2.26    0.32
  -3  -3  -5 3597.35   80.11
   3   2   5  320.52    7.66
  -3  -2  -5  322.20    6.42
   3   1   5  329.98    5.85
  -3  -1  -5  331.54    7.88
   3   0   5    0.60    0.28
  -3   0  -5    0.37    0.29
   3  -1   5  332.35   10.96
  -3   1  -5  335.59   11.30
   3  -2   5  307.75   10.05
  -3   2  -5  305.12    7.82
   3  -4   5    2.18    0.30
  -3   4  -5    1.82    0.27
   3  -5   5  238.53    6.13
  -3   5  -5  241.41    4.93
   3  -6   5  145.61    3.04
  -3   6  -5  141.51    3.02
   3  -7   5    1.20    0.33
  -3   7  -5    1.03    0.42
   3  -8   5  314.39   11.12
  -3   8  -5  315.39    7.78
   3  -9   5 1856.63   41.85
  -3   9  -5 1814.18   33.44
   3 -10   5   15.91    0.85
  -3  10  -5   15.14    0.55
   3 -11   5  944.94   18.37
  -3  11  -5  966.30   22.48
   3 -12   5   12.43    0.78
  -3  12  -5   12.67    0.80
   3 -13   5   46.39    1.62
  -3  13  -5   47.34    1.60
   3 -14   5   23.06    1.19
  -3  14  -5   22.26    1.00
   3 -15   5    8.68    0.77
  -3  15  -5    9.46    0.60
   3 -16   5  141.50    3.32
  -3  16  -5  145.00    3.97
   3 -17   5   71.26    2.47
  -3  17  -5   73.33    1.73
   3 -18   5   12.75    0.94
  -3  18  -5   15.50    0.75
   3 -19   5    0.58    0.97
  -3  19  -5    0.52    0.56
   3 -20   5    1.18    0.82
  -3  20  -5    2.53    0.80
   3 -21   5   31.16    1.41
  -3  21  -5   31.29    1.70
   3 -22   5   24.73    1.38
  -3  22  -5   24.89    1.29
   3 -23   5    1.34    1.16
  -3  23  -5    1.81    0.94
   3 -24   5   15.02    1.67
  -3  24  -5   16.26    1.45
   3 -25   5    5.71    1.48
  -3  25  -5    6.56    1.36
   3 -26   5   16.73    1.55
  -3  26  -5   13.22    1.67
   3 -27   5    2.11    3.44
  -3  27  -5    0.36    2.07
   3  25   6   11.71    3.11
  -3 -25  -6   14.23    3.25
   3  24   6    4.12    1.41
  -3 -24  -6    3.47    1.23
   3  23   6  128.85    3.39
  -3 -23  -6  129.81    3.43
   3  22   6   72.67    2.23
  -3 -22  -6   70.19    2.12
   3  21   6   21.30    1.25
  -3 -21  -6   19.67    1.50
   3  20   6   18.97    1.01
  -3 -20  -6   18.71    1.11
   3  19   6  420.34    8.84
  -3 -19  -6  422.49    8.69
   3  18   6  153.15    3.28
  -3 -18  -6  152.16    3.25
   3  17   6  196.48    5.35
  -3 -17  -6  190.69    5.49
   3  16   6   15.88    0.80
  -3 -16  -6   14.15    1.06
   3  15   6    2.07    0.96
  -3 -15  -6    3.19    0.61
   3  14   6   76.00    2.56
  -3 -14  -6   73.64    2.37
   3  13   6 1145.36   21.46
  -3 -13  -6 1092.68   17.90
   3  12   6  246.19    4.54
  -3 -12  -6  238.35    5.32
   3  11   6  131.11    3.11
  -3 -11  -6  133.01    5.46
   3  10   6  558.44   13.17
  -3 -10  -6  580.56   11.44
   3   9   6  431.34    7.74
  -3  -9  -6  435.49    8.94
   3   8   6   90.93    2.35
  -3  -8  -6   87.61    1.83
   3   7   6    1.55    0.60
  -3  -7  -6    1.46    0.40
   3   6   6  269.74    4.88
  -3  -6  -6  267.12    5.43
   3   5   6 1381.66   43.66
  -3  -5  -6 1343.32   24.97
   3   4   6  416.42   10.22
  -3  -4  -6  416.79    7.09
   3   2   6  305.22    6.03
  -3  -2  -6  305.70    7.49
   3   1   6  570.68   10.94
  -3  -1  -6  574.69   13.67
   3   0   6 1755.29   32.42
  -3   0  -6 1701.61   56.71
   3  -1   6  545.88   12.67
  -3   1  -6  562.97   13.39
   3  -2   6  287.86    7.10
  -3   2  -6  300.95   10.07
   3  -4   6  403.92   13.85
  -3   4  -6  406.27   14.01
   3  -5   6 1304.09   29.64
  -3   5  -6 1313.09   29.85
   3  -6   6  266.70    6.82
  -3   6  -6  269.95    5.35
   3  -7   6    1.83    0.40
  -3   7  -6    1.80    0.46
   3  -8   6   82.89    1.93
  -3   8  -6   82.63    2.55
   3  -9   6  434.91    8.44
  -3   9  -6  429.52    8.78
   3 -10   6  579.66   11.20
  -3  10  -6  567.91   11.15
   3 -11   6  128.75    2.91
  -3  11  -6  124.16    4.47
   3 -12   6  242.11    4.97
  -3  12  -6  237.29    4.81
   3 -13   6 1139.96   21.14
  -3  13  -6 1124.46   25.69
   3 -14   6   70.31    1.90
  -3  14  -6   71.66    2.23
   3 -15   6    3.22    0.95
  -3  15  -6    3.16    0.51
   3 -16   6   12.37    0.83
  -3  16  -6   13.75    0.81
   3 -17   6  194.10    4.50
  -3  17  -6  193.25    4.37
   3 -18   6  151.19    3.62
  -3  18  -6  154.20    3.06
   3 -19   6  414.53   10.09
  -3  19  -6  415.57    7.25
   3 -20   6   16.95    1.08
  -3  20  -6   17.11    0.94
   3 -21   6   20.82    1.28
  -3  21  -6   19.10    1.93
   3 -22   6   71.30    2.26
  -3  22  -6   73.94    2.51
   3 -23   6  136.92    3.47
  -3  23  -6  135.24    2.81
   3 -24   6    4.06    1.24
  -3  24  -6    3.62    1.08
   3 -25   6   16.27    1.81
  -3  25  -6   15.01    1.56
   3 -26   6    3.42    3.57
  -3  26  -6    1.56    1.32
   3 -27   6   91.20    4.61
  -3  27  -6   94.55    3.25
   3  24   7    5.54    1.75
  -3 -24  -7    6.11    1.30
   3  23   7   15.33    1.28
  -3 -23  -7   15.14    1.81
   3  22   7   21.39    1.97
  -3 -22  -7   17.83    2.05
   3  21   7    3.64    1.29
  -3 -21  -7    2.60    1.20
   3  20   7   34.62    1.43
  -3 -20  -7   34.17    1.66
   3  19   7    3.85    1.08
  -3 -19  -7    4.08    0.78
   3  18   7    6.23    0.63
  -3 -18  -7    6.71    0.71
   3  17   7  290.16    7.24
  -3 -17  -7  287.22    5.34
   3  16   7   26.09    1.20
  -3 -16  -7   26.19    1.33
   3  15   7  124.41    2.96
  -3 -15  -7  128.35    3.90
   3  14   7   69.44    1.80
  -3 -14  -7   71.58    2.02
   3  13   7   33.65    1.08
  -3 -13  -7   35.41    1.04
   3  12   7  108.06    2.16
  -3 -12  -7  104.17    2.13
   3  11   7  185.56    4.22
  -3 -11  -7  185.34    4.19
   3  10   7  100.83    2.53
  -3 -10  -7  106.92    2.62
   3   9   7  492.80    8.53
  -3  -9  -7  475.82    9.44
   3   8   7  304.44   12.23
  -3  -8  -7  288.20    5.29
  -3  -7  -7 1173.72   19.44
   3   6   7    2.37    0.31
  -3  -6  -7    3.73    0.66
   3   5   7 2314.33   42.14
  -3  -5  -7 2347.25   53.08
   3   4   7   24.27    0.75
  -3  -4  -7   23.59    1.01
   3   3   7 1052.70   19.95
  -3  -3  -7 1032.28   34.08
   3   2   7  208.16    4.33
  -3  -2  -7  204.52    5.14
   3   1   7  145.92    3.36
  -3  -1  -7  141.59    3.80
   3   0   7    0.09    0.23
  -3   0  -7    0.15    0.21
   3  -1   7  140.14    3.87
  -3   1  -7  137.16    3.59
   3  -2   7  210.55    7.40
  -3   2  -7  211.89    5.20
   3  -3   7 1033.98   23.69
  -3   3  -7 1026.63   24.15
   3  -4   7   21.76    0.61
  -3   4  -7   20.94    0.62
   3  -5   7 2246.28   49.98
  -3   5  -7 2213.83   48.16
   3  -6   7    2.03    0.28
  -3   6  -7    2.62    0.33
   3  -7   7 1155.77   37.77
  -3   7  -7 1146.83   26.45
   3  -8   7  283.17    5.84
  -3   8  -7  281.61    6.99
   3  -9   7  473.41   16.35
  -3   9  -7  495.89   12.10
   3 -10   7  101.94    4.07
  -3  10  -7  106.66    2.44
   3 -11   7  178.53    4.89
  -3  11  -7  181.10    4.63
   3 -12   7  110.19    2.95
  -3  12  -7  107.48    2.99
   3 -13   7   36.00    1.40
  -3  13  -7   34.14    1.29
   3 -14   7   68.31    1.81
  -3  14  -7   69.43    2.15
   3 -15   7  123.06    3.54
  -3  15  -7  124.36    3.48
   3 -16   7   27.77    1.33
  -3  16  -7   29.95    1.11
   3 -17   7  288.39    7.35
  -3  17  -7  291.76    7.47
   3 -18   7    6.53    0.77
  -3  18  -7    6.19    0.82
   3 -19   7    2.23    0.87
  -3  19  -7    2.87    0.65
   3 -20   7   34.27    1.59
  -3  20  -7   35.67    1.38
   3 -21   7    4.41    1.38
  -3  21  -7    4.29    0.91
   3 -22   7   21.35    1.25
  -3  22  -7   21.06    1.40
   3 -23   7   14.97    1.62
  -3  23  -7   15.64    1.38
   3 -24   7    4.49    1.44
  -3  24  -7    5.82    1.01
   3 -25   7    3.18    1.92
  -3  25  -7    3.40    2.11
   3 -26   7    7.84    4.31
  -3  26  -7    4.98    2.46
   3 -27   7    1.74    1.91
  -3  27  -7   23.87    3.14
   3  24   8    0.91    1.47
  -3 -24  -8    0.54    1.37
   3  23   8   26.00    1.70
  -3 -23  -8   27.17    1.36
   3  22   8    6.61    1.20
  -3 -22  -8    7.15    1.05
   3  21   8  152.36    3.18
  -3 -21  -8  162.06    3.39
   3  20   8   10.14    0.88
  -3 -20  -8   11.87    0.95
   3  19   8   10.62    0.83
  -3 -19  -8    9.80    0.84
   3  18   8   13.98    1.39
  -3 -18  -8   12.50    0.89
   3  17   8  103.05    2.66
  -3 -17  -8  103.51    2.50
   3  16   8    4.77    0.69
  -3 -16  -8    5.29    0.66
   3  15   8  700.27   14.07
  -3 -15  -8  685.76   16.68
   3  14   8   11.48    0.81
  -3 -14  -8    9.86    0.65
   3  13   8  217.73    4.21
  -3 -13  -8  220.43    4.95
   3  12   8  243.32    6.69
  -3 -12  -8  239.75    4.53
   3  11   8  636.28   12.48
  -3 -11  -8  621.26   12.35
   3  10   8  354.08    6.21
  -3 -10  -8  358.30    7.79
   3   9   8  459.03    7.97
  -3  -9  -8  451.18   11.19
   3   8   8    0.74    0.47
  -3  -8  -8    0.92    0.43
   3   7   8 1788.86   29.33
  -3  -7  -8 1742.93   32.11
   3   6   8    0.00    0.40
  -3  -6  -8    0.80    0.38
   3   5   8  126.43    2.44
  -3  -5  -8  125.98    3.84
   3   4   8   15.17    0.53
  -3  -4  -8   13.61    1.27
   3   3   8 1187.28   22.22
  -3  -3  -8 1144.71   36.95
   3   2   8 1043.69   24.00
  -3  -2  -8 1052.89   33.82
   3   1   8  449.91   10.57
  -3  -1  -8  452.29   15.18
   3   0   8 1782.27   56.22
  -3   0  -8 1705.14   38.33
   3  -1   8  461.30    9.12
  -3   1  -8  469.79   11.00
   3  -2   8 1057.14   24.28
  -3   2  -8 1027.58   32.33
   3  -3   8 1154.87   25.91
   3  -4   8   13.54    0.51
  -3   4  -8   14.74    0.78
   3  -5   8  118.30    4.22
   3  -6   8    0.49    0.30
  -3   6  -8    0.56    0.28
   3  -7   8 1721.67   38.48
  -3   7  -8 1737.12   54.16
   3  -8   8    0.82    0.33
  -3   8  -8    1.19    0.40
   3  -9   8  437.12   10.42
  -3   9  -8  457.24   11.02
   3 -10   8  348.81    8.30
  -3  10  -8  348.07    8.42
   3 -11   8  612.62   14.28
  -3  11  -8  616.11   14.79
   3 -12   8  237.09    8.24
  -3  12  -8  239.64    5.07
   3 -13   8  212.28    5.75
  -3  13  -8  208.41    5.23
   3 -14   8   10.34    0.78
  -3  14  -8   10.15    0.76
   3 -15   8  707.23   13.98
  -3  15  -8  688.39   13.74
   3 -16   8    3.83    0.78
  -3  16  -8    6.26    0.88
   3 -17   8  107.26    3.30
  -3  17  -8  105.16    2.61
   3 -18   8   13.69    0.95
  -3  18  -8   13.82    1.02
   3 -19   8    9.93    0.98
  -3  19  -8   10.19    1.05
   3 -20   8   10.14    1.03
  -3  20  -8   10.59    1.14
   3 -21   8  157.04    3.95
  -3  21  -8  155.67    3.99
   3 -22   8    7.38    1.39
  -3  22  -8    7.39    0.96
   3 -23   8   26.89    1.60
  -3  23  -8   27.87    1.75
   3 -24   8    0.93    1.57
  -3  24  -8    0.76    1.44
   3 -25   8   63.53    2.95
  -3  25  -8   64.28    2.18
   3 -26   8   -1.31    3.82
  -3  26  -8    1.76    2.40
  -3  27  -8   10.76    2.44
   3  24   9   20.31    2.36
  -3 -24  -9   21.80    3.21
   3  23   9    8.18    1.55
  -3 -23  -9    8.33    1.14
   3  22   9   40.05    2.15
  -3 -22  -9   38.79    1.76
   3  21   9    4.69    1.25
  -3 -21  -9    2.96    1.20
   3  20   9   54.82    1.74
  -3 -20  -9   55.04    1.76
   3  19   9    4.95    0.95
  -3 -19  -9    5.12    0.75
   3  18   9   14.98    0.92
  -3 -18  -9   16.98    1.15
   3  17   9    9.25    0.84
  -3 -17  -9    8.00    0.83
   3  16   9    1.37    0.60
  -3 -16  -9    1.09    0.53
   3  15   9  590.61   11.57
  -3 -15  -9  588.70   11.96
   3  14   9   18.04    0.84
  -3 -14  -9   19.49    0.93
   3  13   9  112.05    2.63
  -3 -13  -9  116.78    3.21
   3  12   9  182.86    4.11
  -3 -12  -9  183.93    4.22
   3  11   9   43.69    1.18
  -3 -11  -9   47.11    1.37
   3  10   9  763.38   12.48
  -3 -10  -9  769.35   18.73
   3   9   9   23.43    0.99
  -3  -9  -9   22.87    0.93
   3   8   9   29.86    1.21
  -3  -8  -9   28.05    1.05
   3   7   9   57.21    1.70
  -3  -7  -9   54.13    1.43
   3   6   9   11.47    0.53
  -3  -6  -9   12.34    0.69
   3   5   9  146.85    3.14
  -3  -5  -9  146.29    3.31
   3   4   9   58.31    1.36
   3   3   9   24.02    0.78
  -3  -3  -9   23.08    0.69
   3   2   9  658.37   15.35
  -3  -2  -9  661.28   16.02
   3   1   9  465.44    9.37
   3   0   9    0.57    0.31
   3  -1   9  446.28   11.16
  -3   1  -9  434.44   14.12
   3  -2   9  615.37   14.42
   3  -3   9   23.15    0.95
   3  -4   9   54.88    1.59
  -3   4  -9   54.47    2.17
   3  -5   9  140.70    3.51
  -3   5  -9  135.81    4.88
   3  -6   9   11.41    0.51
   3  -7   9   51.01    1.50
  -3   7  -9   53.89    1.70
   3  -8   9   27.71    0.83
  -3   8  -9   27.16    0.90
   3  -9   9   23.72    0.96
  -3   9  -9   18.31    1.02
   3 -10   9  763.32   14.76
  -3  10  -9  740.22   16.84
   3 -11   9   46.00    1.31
  -3  11  -9   46.82    1.46
   3 -12   9  179.02    4.71
  -3  12  -9  182.81    4.87
   3 -13   9  115.23    3.09
  -3  13  -9  114.83    3.23
   3 -14   9   21.88    1.14
  -3  14  -9   21.35    0.94
   3 -15   9  588.27   11.19
  -3  15  -9  603.40   11.54
   3 -16   9    2.02    0.79
  -3  16  -9    1.63    1.02
   3 -17   9   10.79    1.19
  -3  17  -9   10.51    0.75
   3 -18   9   16.34    0.99
  -3  18  -9   14.25    1.19
   3 -19   9    5.14    1.09
  -3  19  -9    5.91    1.03
   3 -20   9   57.87    2.44
  -3  20  -9   53.49    1.79
   3 -21   9    2.35    1.16
  -3  21  -9    2.83    0.84
   3 -22   9   37.12    1.80
  -3  22  -9   38.72    2.01
   3 -23   9    8.37    1.47
  -3  23  -9    7.16    1.33
   3 -24   9   23.22    2.82
  -3  24  -9   22.19    1.62
   3 -25   9    0.04    1.57
  -3  25  -9    0.99    1.66
  -3  26  -9   -1.99    2.86
   3  23  10   89.93    3.30
  -3 -23 -10   92.63    4.31
   3  22  10   44.92    1.79
  -3 -22 -10   42.88    2.49
   3  21  10   54.84    1.95
  -3 -21 -10   56.27    1.64
   3  20  10    6.70    1.41
  -3 -20 -10    4.98    1.38
   3  19  10   32.59    1.47
  -3 -19 -10   31.42    1.74
   3  18  10    6.68    0.82
  -3 -18 -10    7.95    0.83
   3  17  10   60.09    1.69
  -3 -17 -10   61.96    1.59
   3  16  10    0.03    0.61
  -3 -16 -10    0.15    0.61
   3  15  10  626.08   12.87
  -3 -15 -10  602.33   11.97
   3  14  10    1.94    0.56
  -3 -14 -10    2.54    0.61
   3  13  10  476.34    8.25
  -3 -13 -10  464.58   11.56
   3  12  10  179.45    4.71
  -3 -12 -10  173.95    3.32
   3  11  10  194.47    4.14
  -3 -11 -10  190.48    4.01
   3  10  10   11.64    0.60
  -3 -10 -10   10.73    1.14
   3   9  10 1054.22   19.40
  -3  -9 -10 1059.04   20.50
   3   8  10   -0.35    0.47
  -3  -8 -10    0.43    0.41
   3   7  10   92.35    1.83
  -3  -7 -10   94.13    2.90
   3   6  10   85.07    1.86
  -3  -6 -10   85.18    3.59
   3   5  10 1813.89   57.71
  -3  -5 -10 1777.40   40.58
   3   4  10   15.04    0.60
  -3  -4 -10   15.75    0.73
   3   3  10    0.04    0.32
  -3  -3 -10    0.08    0.32
   3   2  10  677.34   12.88
  -3  -2 -10  699.49   16.32
   3   1  10  136.83    5.04
   3   0  10  617.82   19.94
  -3   0 -10  614.96   20.01
   3  -1  10  131.16    2.67
  -3   1 -10  127.49    4.47
   3  -2  10  651.01   21.05
  -3   2 -10  675.30   22.61
   3  -3  10    0.32    0.20
   3  -4  10   11.15    0.54
   3  -5  10 1729.10   56.01
   3  -6  10   73.60    1.97
  -3   6 -10   74.38    2.79
   3  -7  10   91.73    2.47
  -3   7 -10   87.78    2.26
   3  -8  10    0.10    0.31
  -3   8 -10    0.29    0.27
  -3   9 -10 1040.80   23.99
   3 -10  10   11.64    0.69
  -3  10 -10   12.41    0.66
   3 -11  10  184.75    3.84
  -3  11 -10  189.07    4.83
   3 -12  10  173.78    4.83
  -3  12 -10  172.22    3.65
   3 -13  10  476.84    9.52
  -3  13 -10  475.08    9.41
   3 -14  10    1.81    0.81
  -3  14 -10    2.72    0.71
   3 -15  10  616.54   12.40
  -3  15 -10  630.09   14.94
   3 -16  10    0.50    0.85
  -3  16 -10   -0.03    0.77
   3 -17  10   61.06    3.37
  -3  17 -10   61.14    1.82
   3 -18  10    7.89    1.11
  -3  18 -10    7.57    1.03
   3 -19  10   32.74    1.68
  -3  19 -10   32.91    1.39
   3 -20  10    6.03    1.65
  -3  20 -10    4.55    0.99
   3 -21  10   55.79    2.48
  -3  21 -10   54.70    1.89
   3 -22  10   45.34    2.72
  -3  22 -10   47.21    1.73
   3 -23  10   95.75    2.96
  -3  23 -10   90.41    3.02
   3 -24  10   -0.93    2.51
  -3  24 -10   -1.52    1.50
   3 -25  10    0.70    1.85
  -3  25 -10    0.91    1.54
   3  23  11    2.02    2.90
  -3 -23 -11    2.69    1.54
   3  22  11   22.25    1.72
  -3 -22 -11   23.54    1.60
   3  21  11   21.01    1.27
  -3 -21 -11   21.30    2.30
   3  20  11   13.47    1.22
  -3 -20 -11   12.99    1.22
   3  19  11  121.69    2.99
  -3 -19 -11  124.53    2.95
   3  18  11    2.04    1.24
  -3 -18 -11    1.68    1.35
   3  17  11    5.82    0.84
  -3 -17 -11    5.71    0.82
   3  16  11  113.71    3.80
  -3 -16 -11  118.55    2.63
   3  15  11   26.05    1.04
  -3 -15 -11   27.39    1.27
   3  14  11    1.56    0.66
  -3 -14 -11    1.92    0.79
   3  13  11  168.78    4.45
  -3 -13 -11  169.76    3.84
   3  12  11  123.69    2.43
  -3 -12 -11  129.09    5.53
   3  11  11   13.30    0.70
  -3 -11 -11   12.36    0.74
   3  10  11  655.85   10.93
  -3 -10 -11  630.34   12.24
   3   9  11  164.33    3.66
  -3  -9 -11  170.10    4.57
   3   8  11   22.63    0.92
  -3  -8 -11   22.10    1.52
   3   7  11  244.09    5.06
  -3  -7 -11  257.42   10.15
   3   6  11   49.07    1.12
  -3  -6 -11   49.82    1.66
   3   5  11   45.16    1.27
  -3  -5 -11   43.37    1.19
   3   4  11   81.31    3.45
  -3  -4 -11   76.38    1.84
   3   3  11   24.86    1.06
  -3  -3 -11   25.59    0.89
   3   2  11    0.86    0.24
   3   1  11   33.43    1.15
   3   0  11    0.03    0.21
  -3   0 -11    0.36    0.33
   3  -1  11   34.77    1.12
   3  -2  11    0.70    0.13
   3  -3  11   26.16    1.15
   3  -4  11   71.27    2.67
   3  -6  11   47.10    2.08
  -3   6 -11   47.88    1.98
   3  -7  11  243.79    9.15
  -3   7 -11  247.77    8.63
   3  -9  11  160.90    4.05
  -3   9 -11  154.87    5.65
  -3  10 -11  643.19   21.62
   3 -11  11   11.30    0.69
  -3  11 -11   10.78    0.70
   3 -12  11  122.89    3.70
  -3  12 -11  125.42    3.19
   3 -13  11  168.91    3.75
  -3  13 -11  172.07    4.91
   3 -14  11    2.02    0.67
  -3  14 -11    2.18    0.67
   3 -15  11   28.18    1.46
  -3  15 -11   30.18    1.35
   3 -16  11  116.08    3.70
  -3  16 -11  111.67    3.36
   3 -17  11    5.65    1.02
  -3  17 -11    4.65    1.04
   3 -18  11    0.56    1.18
  -3  18 -11    1.31    1.04
   3 -19  11  129.44    3.99
  -3  19 -11  126.17    3.00
   3 -20  11   13.74    2.26
  -3  20 -11   13.84    1.07
   3 -21  11   22.94    2.80
  -3  21 -11   22.76    1.73
   3 -22  11   29.62    2.79
  -3  22 -11   19.79    2.03
   3 -23  11    1.53    2.15
  -3  23 -11    2.76    1.59
   3 -24  11   18.44    2.25
  -3  24 -11   14.35    1.82
   3 -25  11    4.47    1.64
   3  23  12    5.70    1.22
  -3 -23 -12    7.23    1.51
   3  22  12   10.60    1.50
  -3 -22 -12   11.40    2.79
   3  21  12   44.50    1.95
  -3 -21 -12   44.48    1.98
   3  20  12   47.68    2.14
  -3 -20 -12   44.93    1.70
   3  19  12   45.98    1.80
  -3 -19 -12   45.99    2.85
   3  18  12    0.65    1.11
  -3 -18 -12    0.51    0.79
   3  17  12  240.47    5.11
  -3 -17 -12  236.04    6.37
   3  16  12    7.42    1.11
  -3 -16 -12    7.20    1.14
   3  15  12   11.68    1.36
  -3 -15 -12   13.02    1.02
   3  14  12   79.70    2.07
  -3 -14 -12   80.07    2.60
   3  13  12   94.28    2.43
  -3 -13 -12   93.98    2.34
   3  12  12    3.26    0.73
  -3 -12 -12    4.95    1.29
   3  11  12  575.29   10.22
  -3 -11 -12  586.65   15.09
   3  10  12    0.78    0.54
  -3 -10 -12    0.78    0.59
   3   9  12  122.68    3.62
  -3  -9 -12  121.21    2.74
   3   8  12    5.18    0.61
  -3  -8 -12    4.19    0.64
   3   7  12  906.90   17.00
  -3  -7 -12  859.60   20.29
   3   6  12   23.43    0.85
  -3  -6 -12   24.53    0.90
   3   5  12   15.63    0.82
  -3  -5 -12   14.88    0.78
   3   4  12    5.67    0.52
  -3  -4 -12    5.51    0.73
   3   3  12 1720.24   53.62
  -3  -3 -12 1765.00   39.58
   3   2  12  102.31    2.80
  -3  -2 -12  103.15    3.97
   3   1  12   33.74    1.08
   3   0  12   24.72    0.79
   3  -1  12   29.29    0.93
   3  -5  12   13.39    0.75
   3  -6  12   23.91    1.17
   3  -7  12  873.97   28.47
   3  -8  12    4.73    0.53
  -3   8 -12    4.46    0.70
   3 -10  12    1.77    0.89
   3 -11  12  582.06   14.39
  -3  11 -12  558.45   13.67
   3 -12  12    4.08    0.88
  -3  12 -12    4.19    0.55
   3 -13  12   91.55    2.95
  -3  13 -12   87.96    3.66
   3 -14  12   73.52    3.60
  -3  14 -12   82.62    2.45
   3 -15  12    8.91    1.84
  -3  15 -12   13.83    0.96
   3 -16  12    6.22    1.01
  -3  16 -12    5.44    1.19
   3 -17  12  250.05    9.07
  -3  17 -12  239.56    8.06
   3 -18  12    1.08    1.86
  -3  18 -12    0.77    0.93
   3 -19  12   50.62    2.10
  -3  19 -12   49.52    2.05
   3 -20  12   50.03    2.20
  -3  20 -12   45.91    1.83
   3 -21  12   46.30    2.58
  -3  21 -12   44.53    1.72
  -3  22 -12   12.32    1.66
   3 -23  12    0.44    3.62
  -3  23 -12    3.87    1.74
   3 -24  12    7.77    3.19
  -3  24 -12    5.33    4.55
   3 -25  12   46.92    7.18
   3  23  13    2.18    2.05
  -3 -23 -13    2.02    1.31
   3  22  13    7.66    1.51
  -3 -22 -13    7.95    1.71
   3  21  13    9.22    1.77
  -3 -21 -13   10.08    1.34
   3  20  13   35.98    1.81
  -3 -20 -13   37.02    2.36
   3  19  13    1.87    1.45
  -3 -19 -13    0.83    1.19
   3  18  13   19.50    1.83
  -3 -18 -13   18.49    1.38
   3  17  13   71.32    2.45
  -3 -17 -13   69.81    2.61
   3  16  13   -0.32    1.04
  -3 -16 -13   -0.15    1.21
   3  15  13    8.42    1.04
  -3 -15 -13    8.25    0.81
   3  14  13   -0.18    0.76
  -3 -14 -13    0.59    0.70
   3  13  13    0.40    0.79
  -3 -13 -13    0.64    0.61
   3  12  13    0.45    0.77
  -3 -12 -13    0.18    0.81
   3  11  13    7.56    0.89
  -3 -11 -13    7.30    0.82
   3  10  13   17.23    0.94
  -3 -10 -13   17.52    0.96
   3   9  13  100.37    2.86
  -3  -9 -13  103.61    2.37
   3   8  13  356.91    6.43
  -3  -8 -13  355.65    7.10
   3   7  13   21.90    1.06
   3   6  13   80.21    3.22
  -3  -6 -13   80.05    2.51
   3   5  13   62.60    1.88
  -3  -5 -13   63.49    2.95
   3   4  13  249.62    8.91
  -3  -4 -13  238.82    9.61
   3   3  13   85.97    2.66
   3   2  13   75.15    2.18
  -3  -2 -13   74.75    3.21
   3   1  13    8.29    0.47
   3   0  13    0.08    0.18
   3  -8  13  347.47   12.03
   3  -9  13  100.57    4.30
   3 -10  13   16.47    0.96
  -3  10 -13   16.17    1.22
   3 -11  13    5.77    1.13
   3 -12  13    0.12    1.28
  -3  12 -13    0.61    0.53
   3 -13  13    1.22    1.45
  -3  13 -13    0.96    0.55
   3 -14  13    1.30    1.06
  -3  14 -13    0.00    0.60
   3 -15  13    7.45    1.28
  -3  15 -13    7.30    0.92
   3 -16  13    0.65    1.97
  -3  16 -13    0.06    0.83
   3 -17  13   69.58    2.78
  -3  17 -13   71.43    2.66
   3 -18  13   18.84    1.65
  -3  18 -13   19.77    1.53
   3 -19  13    2.70    1.82
  -3  19 -13    2.44    1.01
   3 -20  13   35.08    2.80
  -3  20 -13   39.89    2.28
   3 -21  13   11.00    2.44
  -3  21 -13    9.28    2.51
   3 -22  13    9.18    2.45
  -3  22 -13    6.35    1.70
   3 -23  13    2.61    4.04
  -3  23 -13    4.09    2.74
   3 -24  13    4.87    5.34
  -3  24 -13   -0.15    1.99
   3  22  14    2.24    2.77
  -3 -22 -14    2.52    1.77
   3  21  14    6.76    1.38
  -3 -21 -14    5.52    1.32
   3  20  14   12.33    1.47
  -3 -20 -14    9.55    2.18
   3  19  14  138.64    3.67
  -3 -19 -14  141.60    4.33
   3  18  14  109.25    3.01
  -3 -18 -14  110.78    3.62
   3  17  14   22.86    1.58
  -3 -17 -14   24.23    1.86
   3  16  14   41.64    2.09
  -3 -16 -14   40.06    1.80
   3  15  14   47.12    1.62
  -3 -15 -14   44.94    1.72
   3  14  14    2.81    0.88
  -3 -14 -14    1.31    1.12
   3  13  14   15.50    1.56
  -3 -13 -14   17.08    0.99
   3  12  14   29.11    1.31
  -3 -12 -14   28.01    1.19
   3  11  14   30.09    1.21
  -3 -11 -14   29.03    1.50
   3  10  14    1.80    0.76
  -3 -10 -14    2.56    0.61
   3   9  14  629.25   15.15
  -3  -9 -14  619.78   21.77
   3   8  14    1.19    0.84
  -3  -8 -14    1.94    0.82
   3   7  14    0.27    0.48
  -3  -7 -14    0.63    0.57
   3   6  14   18.65    1.27
  -3  -6 -14   19.59    1.25
   3   5  14  657.97   22.39
  -3  -5 -14  674.46   23.96
   3   4  14  152.50    4.29
  -3  -4 -14  147.86    5.16
   3   3  14  142.60    5.48
   3   2  14   16.10    0.68
   3   1  14  489.31   11.15
   3  -8  14    1.07    0.51
   3  -9  14  600.74   14.10
   3 -10  14    0.84    1.00
   3 -11  14   31.18    1.93
   3 -12  14   27.79    1.38
  -3  12 -14   30.91    2.02
   3 -13  14   15.41    1.28
   3 -14  14    1.14    1.11
  -3  14 -14    2.75    1.32
   3 -15  14   45.15    2.19
  -3  15 -14   40.92    2.17
   3 -16  14   40.22    2.15
  -3  16 -14   38.92    1.46
   3 -17  14   23.62    2.59
  -3  17 -14   22.05    1.25
  -3  18 -14  107.79    3.53
   3 -19  14  138.80    4.11
  -3  19 -14  129.79    2.76
   3 -20  14    8.54    2.40
  -3  20 -14   12.52    1.79
   3 -21  14    7.29    2.35
  -3  21 -14   10.19    1.99
   3 -22  14    2.09    3.41
  -3  22 -14    2.62    2.95
   3  22  15   -2.89    3.59
  -3 -22 -15    0.01    1.60
   3  21  15    1.06    1.69
  -3 -21 -15    1.85    1.18
   3  20  15   -1.24    1.79
  -3 -20 -15   -0.23    1.39
   3  19  15   15.96    1.69
  -3 -19 -15   15.61    1.51
   3  18  15   19.17    2.05
  -3 -18 -15   20.14    1.46
   3  17  15   18.52    1.97
  -3 -17 -15   15.20    1.23
   3  16  15   -0.18    1.45
  -3 -16 -15    3.74    1.47
   3  15  15    1.06    1.05
  -3 -15 -15    0.78    1.58
   3  14  15   -0.27    1.82
  -3 -14 -15    1.31    0.99
   3  13  15    7.21    0.89
  -3 -13 -15    7.93    1.91
   3  12  15    3.85    1.27
  -3 -12 -15    3.61    1.07
   3  11  15    0.70    0.83
  -3 -11 -15    0.43    1.30
   3  10  15   53.30    2.06
  -3 -10 -15   53.26    2.24
   3   9  15    0.04    0.59
  -3  -9 -15    0.09    0.93
   3   8  15   85.93    4.19
  -3  -8 -15   88.52    3.66
   3   7  15    0.12    0.78
  -3  -7 -15   -0.73    0.95
   3   6  15  947.14   21.64
   3   5  15    0.13    0.61
   3   4  15   49.31    2.28
  -3  -4 -15   48.09    2.27
   3   3  15   20.50    0.93
   3   2  15   13.92    0.75
   3   1  15   43.91    1.87
   3 -11  15    1.58    1.14
   3 -12  15    4.28    1.44
   3 -13  15    6.89    1.09
  -3  13 -15    8.27    1.54
   3 -15  15   -0.02    1.74
   3 -16  15    0.22    2.38
  -3  16 -15    1.24    1.86
   3 -17  15   17.53    1.94
  -3  17 -15   11.42    1.20
   3 -18  15   17.89    2.35
  -3  18 -15   16.59    1.62
   3 -19  15   21.70    3.47
  -3  19 -15   15.67    2.74
   3 -20  15    3.03    3.88
   3 -21  15    6.36    1.94
  -3  21 -15   -0.08    2.39
  -3 -22 -16   -2.02    3.62
   3  21  16  105.03    3.10
  -3 -21 -16  101.81    3.35
   3  20  16   -1.47    1.67
  -3 -20 -16    1.58    3.58
   3  19  16   10.05    1.67
  -3 -19 -16    9.39    2.22
   3  18  16   34.07    2.59
  -3 -18 -16   35.37    2.47
   3  17  16   53.70    2.23
  -3 -17 -16   50.72    3.36
   3  16  16   97.29    2.54
  -3 -16 -16   91.25    3.39
   3  15  16   76.87    2.67
  -3 -15 -16   73.74    2.38
   3  14  16    2.45    1.13
   3  13  16   59.48    1.77
  -3 -13 -16   55.40    1.88
   3  12  16    4.57    1.37
  -3 -12 -16    4.49    0.92
   3  11  16  132.60    3.22
  -3 -11 -16  122.54    3.06
   3  10  16    0.45    0.64
  -3 -10 -16    0.18    0.78
   3   9  16    0.30    0.70
  -3  -9 -16    0.91    1.25
   3   8  16    0.57    0.70
  -3  -8 -16   -0.58    1.07
   3   7  16  246.66    6.53
  -3  -7 -16  248.33    8.63
   3   6  16   82.52    3.66
  -3  -6 -16   85.62    3.40
   3   5  16   14.68    0.96
   3   4  16  152.67    5.60
   3   3  16  211.28    5.30
   3   2  16    8.64    0.49
   3 -12  16    5.31    1.74
   3 -13  16   48.84    2.08
   3 -14  16    1.80    1.43
   3 -15  16   74.77    3.86
  -3  15 -16   78.70    3.72
   3 -18  16   30.26    2.35
  -3  18 -16   40.28    3.44
   3 -19  16    8.09    4.00
   3  20  17   -1.24    3.55
  -3 -20 -17    0.10    2.96
   3  19  17    3.69    3.00
  -3 -19 -17    2.65    2.08
   3  18  17    6.49    2.12
  -3 -18 -17    4.27    1.31
   3  17  17   11.95    2.88
  -3 -17 -17    7.15    2.07
   3  16  17    1.99    1.82
  -3 -16 -17    3.22    1.27
   3  15  17    0.62    1.50
  -3 -15 -17   -1.50    2.63
   3  14  17    1.86    1.24
  -3 -14 -17    2.06    1.60
   3  13  17    2.70    1.27
  -3 -13 -17    2.53    1.43
   3  12  17   20.37    1.70
  -3 -12 -17   16.46    1.57
   3  11  17   16.76    1.23
  -3 -11 -17   17.19    1.22
   3  10  17    0.17    1.16
   3   9  17  102.42    2.79
  -3  -9 -17  109.96    5.10
   3   8  17   85.94    2.84
   3   7  17  124.35    5.40
  -3  -7 -17  133.79    5.25
   3   6  17   86.37    2.74
  -3  -6 -17   80.97    3.89
   3   5  17   -0.34    0.94
   3   4  17   82.18    3.45
   3   3  17    1.46    0.52
   3 -13  17    0.77    1.53
   3 -15  17    0.02    1.23
  -3  15 -17    0.90    1.68
   3 -17  17    6.18    2.01
  -3  17 -17    7.04    2.50
   3  19  18   40.51    2.16
   3  18  18    2.52    2.50
  -3 -18 -18    0.25    2.12
   3  17  18   31.13    3.16
  -3 -17 -18   28.81    2.00
   3  16  18   35.72    2.96
  -3 -16 -18   38.71    2.29
   3  15  18   98.31    3.41
  -3 -15 -18  102.93    5.56
   3  14  18   46.30    3.74
  -3 -14 -18   42.07    1.84
   3  13  18  124.33    5.15
  -3 -13 -18  119.60    3.14
   3  12  18    4.75    1.41
  -3 -12 -18    5.15    1.60
   3  11  18    4.73    1.50
   3  10  18    7.01    1.48
   3   9  18  230.32    6.53
  -3  -9 -18  253.36    9.97
   3   8  18    3.11    1.06
   3   7  18  106.66    3.04
   3   6  18   -0.15    0.91
   3   5  18   82.46    3.63
   3   4  18   33.74    1.43
   3  18  19    0.40    1.40
   3  17  19    3.13    1.98
   3  16  19    1.17    1.77
  -3 -16 -19    0.37    3.14
   3  15  19   10.39    1.82
  -3 -15 -19    5.00    2.82
   3  14  19    0.75    1.67
  -3 -14 -19    5.74    2.14
   3  13  19   33.58    2.58
  -3 -13 -19   33.07    1.85
   3  12  19    8.81    1.73
  -3 -12 -19    6.49    2.43
   3  11  19    8.20    2.31
  -3 -11 -19   11.83    1.81
   3  10  19    6.88    1.56
  -3 -10 -19    9.87    2.22
   3   9  19    2.62    2.14
   3   8  19    4.17    1.44
   3   7  19    0.69    1.24
   3   6  19    3.53    1.06
   3   5  19    1.50    1.02
   3   4  19   63.62    1.76
   3  16  20    9.39    3.81
  -3 -16 -20   11.77    2.78
   3  15  20   42.54    4.07
   3  14  20   27.24    3.00
   3  13  20   33.43    2.94
  -3 -13 -20   29.80    2.46
   3  12  20   12.27    2.13
  -3 -12 -20    9.51    3.09
   3  11  20  135.93    5.44
   3  10  20    0.79    1.95
   3   9  20   32.40    1.82
   3   8  20    1.38    1.44
   3   7  20   59.54    2.00
   3   5  20   69.37    2.01
   3  12  21   22.70    2.93
   3  11  21   20.57    2.53
   3  10  21    2.56    2.14
   3   9  21   10.01    1.92
   3   8  21    0.63    1.40
   3   6  21   16.96    1.08
   4  -3 -25   -1.01    1.79
   4  -4 -25    8.61    2.15
   4  -5 -25   -1.05    1.87
   4   3 -24   14.32    1.01
   4   2 -24   27.85    2.81
   4   1 -24    1.14    1.90
   4   0 -24  446.57   15.18
  -4   0  24  431.55   15.14
   4  -1 -24    1.09    1.97
   4  -2 -24   44.33    4.20
  -4   2  24   36.32    3.59
   4  -3 -24   21.20    3.29
  -4   4  24   37.86    3.06
   4  -5 -24   64.30    4.31
  -4   5  24   68.42    4.12
   4  -6 -24   99.14    5.41
  -4   6  24   98.31    5.67
   4  -7 -24   20.03    2.30
  -4   7  24   24.66    3.98
   4  -8 -24  101.74    4.26
  -4   8  24  101.95    4.65
   4  -9 -24    4.19    3.21
  -4   9  24    0.61    2.84
   4 -10 -24   17.47    3.45
  -4  10  24   16.01    5.28
   4 -11 -24   -0.40    2.03
  -4  11  24   -0.82    4.20
   4 -12 -24    1.24    2.14
  -4  12  24    5.86    4.70
  -4  13  24   -1.24    4.35
   4   3 -23    0.69    1.59
   4   2 -23   59.29    3.34
   4   1 -23    0.65    1.62
  -4  -1  23    0.26    2.48
   4   0 -23    0.65    1.29
  -4   0  23   -0.03    2.16
   4  -1 -23    0.79    1.55
   4  -2 -23   60.14    3.00
  -4   2  23   57.99    3.92
   4  -3 -23    2.60    1.83
  -4   3  23    3.53    2.41
   4  -4 -23    9.19    1.99
  -4   4  23    7.18    2.33
   4  -5 -23   20.84    2.57
  -4   5  23   17.71    2.56
   4  -6 -23   19.19    1.77
  -4   6  23   17.85    2.56
   4  -7 -23    6.58    1.58
  -4   7  23    4.94    2.78
   4  -8 -23    1.73    1.90
  -4   8  23    0.75    1.69
   4  -9 -23    0.68    1.28
  -4   9  23    0.99    2.95
   4 -10 -23   43.42    2.31
  -4  10  23   43.44    3.84
   4 -11 -23    7.11    2.25
  -4  11  23   11.09    2.54
   4 -12 -23   10.67    2.24
  -4  12  23   10.97    2.57
   4 -13 -23    1.41    2.82
  -4  13  23    8.91    2.69
   4 -14 -23    0.96    2.89
  -4  14  23    3.42    5.02
   4 -15 -23    7.23    3.07
  -4  15  23    9.06    1.87
   4  12 -22   64.80    3.74
   4  11 -22   -0.17    1.04
   4  10 -22   89.33    2.94
   4   9 -22    4.17    0.96
   4   8 -22   81.75    4.32
   4   7 -22   97.09    2.76
   4   6 -22   59.93    2.53
   4   5 -22   56.91    3.01
   4   4 -22   -1.04    1.36
   4   3 -22   28.57    1.48
   4   2 -22  204.33    8.16
   4   1 -22    2.21    1.39
   4   0 -22  210.70    7.95
   4  -1 -22    2.11    1.55
  -4   1  22    1.78    1.81
   4  -2 -22  194.64    5.35
  -4   2  22  188.29    7.04
   4  -3 -22   28.05    1.62
  -4   3  22   22.63    2.26
   4  -4 -22    0.63    1.13
  -4   4  22    0.96    1.82
   4  -5 -22   54.32    2.31
  -4   5  22   47.69    3.11
   4  -6 -22   64.69    2.52
  -4   6  22   66.95    4.07
   4  -7 -22  107.57    3.50
  -4   7  22  112.55    4.67
   4  -8 -22  100.79    3.33
  -4   8  22   97.71    2.99
   4  -9 -22    7.61    1.15
  -4   9  22    5.49    2.63
   4 -10 -22  111.23    3.26
  -4  10  22  110.07    3.20
   4 -11 -22    1.00    1.53
  -4  11  22   -1.39    1.59
   4 -12 -22   83.52    2.77
  -4  12  22   82.35    2.39
   4 -13 -22    0.56    1.67
  -4  13  22   -0.01    2.53
   4 -14 -22    8.04    1.98
  -4  14  22   13.77    1.48
   4 -15 -22    1.35    1.81
  -4  15  22   -0.75    4.21
   4 -16 -22  115.06    2.72
  -4  16  22  111.30    5.51
  -4 -15  21   -0.61    2.49
   4  14 -21   11.63    1.63
   4  13 -21   10.31    1.74
  -4 -13  21   10.20    2.32
   4  12 -21    1.72    1.33
  -4 -12  21    0.32    1.96
   4  11 -21    2.18    1.12
  -4 -11  21    1.94    2.41
   4  10 -21    0.65    1.44
  -4 -10  21   -0.40    2.00
   4   9 -21   25.16    2.20
   4   8 -21   25.58    1.25
   4   7 -21    4.80    1.06
   4   6 -21  154.83    5.59
   4   5 -21   77.50    4.09
   4   4 -21  146.76    4.41
   4   3 -21   49.75    3.23
   4   2 -21   80.08    2.79
  -4  -2  21   80.54    3.81
   4   1 -21    2.09    0.82
   4   0 -21   -0.11    1.18
  -4   0  21   -0.67    1.53
   4  -1 -21    1.48    0.99
   4  -2 -21   86.38    4.22
  -4   2  21   83.12    3.71
   4  -3 -21   54.11    3.27
  -4   3  21   45.58    2.84
   4  -4 -21  144.30    4.58
  -4   4  21  140.86    5.96
   4  -5 -21   78.99    2.27
  -4   5  21   78.35    2.35
   4  -6 -21  154.89    4.52
  -4   6  21  154.04    6.74
   4  -7 -21    2.86    1.01
  -4   7  21    0.43    2.15
   4  -8 -21   24.13    1.71
  -4   8  21   25.35    1.85
   4  -9 -21   25.68    1.63
  -4   9  21   25.00    2.86
   4 -10 -21    1.69    1.22
  -4  10  21    1.78    1.25
   4 -11 -21    1.11    1.18
  -4  11  21    2.22    1.55
   4 -12 -21   -0.33    1.75
  -4  12  21   -0.10    3.06
   4 -13 -21   10.92    1.39
  -4  13  21   11.13    1.77
   4 -14 -21    9.55    1.57
  -4  14  21   10.69    2.10
   4 -15 -21    2.03    3.79
  -4  15  21    0.54    2.76
   4 -16 -21   12.00    1.72
  -4  16  21   11.85    2.73
   4 -17 -21   11.28    1.73
  -4  17  21   12.91    2.79
   4 -18 -21    2.26    2.55
  -4 -17  20   -1.32    3.30
   4  16 -20   15.07    2.02
   4  15 -20    4.36    1.35
  -4 -15  20    4.41    2.73
   4  14 -20  151.83    4.67
   4  13 -20    0.41    2.16
   4  12 -20   81.21    2.99
  -4 -12  20   86.79    3.90
   4  11 -20    1.28    1.23
  -4 -11  20   -0.26    1.56
   4  10 -20  190.15    4.36
  -4 -10  20  181.94    5.46
   4   9 -20   71.26    2.41
  -4  -9  20   72.70    3.30
   4   8 -20  111.56    3.42
  -4  -8  20  113.65    4.47
   4   7 -20  253.84    7.03
   4   6 -20    6.49    1.46
  -4  -6  20    6.06    1.36
   4   5 -20    2.75    0.88
   4   4 -20  316.97    8.27
  -4  -4  20  296.20   10.16
   4   3 -20   15.97    1.63
  -4  -3  20   17.99    1.68
   4   2 -20   39.08    2.38
  -4  -2  20   35.42    2.23
   4   1 -20    4.56    0.82
  -4  -1  20    3.63    1.27
   4   0 -20   12.22    1.08
  -4   0  20   14.01    1.60
   4  -1 -20    5.06    0.76
  -4   1  20    4.67    1.37
   4  -2 -20   33.83    2.08
  -4   2  20   35.74    2.33
   4  -3 -20   16.50    0.96
  -4   3  20   15.77    1.15
   4  -4 -20  308.46    7.64
  -4   4  20  306.95   12.01
   4  -5 -20    3.04    0.79
  -4   5  20    1.86    0.85
   4  -6 -20    6.42    0.84
  -4   6  20    6.67    0.89
   4  -7 -20  255.64    6.53
  -4   7  20  245.77    6.51
   4  -8 -20  118.36    3.61
  -4   8  20  111.58    3.49
   4  -9 -20   73.55    2.20
  -4   9  20   74.33    4.08
   4 -10 -20  190.11    7.78
  -4  10  20  195.50    5.52
   4 -11 -20    1.77    1.16
  -4  11  20    1.45    1.18
   4 -12 -20   87.74    2.53
  -4  12  20   87.66    2.71
   4 -13 -20    0.27    1.29
  -4  13  20    0.33    1.48
   4 -14 -20  141.53    3.53
  -4  14  20  145.55    3.81
   4 -15 -20    6.06    1.14
  -4  15  20    7.54    1.97
   4 -16 -20   11.78    1.60
  -4  16  20   13.85    2.31
   4 -17 -20    0.48    1.83
  -4  17  20    0.16    2.21
   4 -18 -20  186.35    3.86
  -4  18  20  181.37    5.44
   4 -19 -20   15.11    3.18
  -4  19  20   12.27    4.09
  -4 -19  19    2.55    2.58
  -4 -18  19    1.23    2.22
   4  17 -19    9.13    1.48
  -4 -17  19   10.55    3.28
   4  16 -19    0.95    0.96
  -4 -16  19    2.94    3.09
   4  15 -19    0.08    1.10
  -4 -15  19    2.06    2.66
   4  14 -19   16.89    1.39
  -4 -14  19   18.26    2.55
   4  13 -19    0.87    1.03
  -4 -13  19    1.03    1.96
   4  12 -19    2.76    1.64
  -4 -12  19    2.98    1.12
   4  11 -19   66.87    2.99
  -4 -11  19   69.53    3.76
   4  10 -19    8.84    0.90
  -4 -10  19    8.09    1.64
   4   9 -19   32.90    1.40
  -4  -9  19   34.08    1.62
   4   8 -19   47.60    1.56
  -4  -8  19   46.47    1.84
   4   7 -19    1.04    0.79
  -4  -7  19    0.09    1.11
   4   6 -19  182.15    7.04
   4   5 -19   11.12    0.91
  -4  -5  19   10.86    1.25
   4   4 -19  111.32    3.44
  -4  -4  19  107.71    4.89
   4   3 -19   23.76    1.22
  -4  -3  19   24.07    1.74
   4   2 -19    3.83    0.71
  -4  -2  19    3.92    1.20
   4   1 -19  116.18    3.32
  -4  -1  19  114.14    4.54
   4   0 -19    0.07    0.57
  -4   0  19    0.83    0.82
   4  -1 -19  114.78    3.26
   4  -2 -19    2.99    0.81
  -4   2  19    3.64    0.68
   4  -3 -19   29.10    1.38
  -4   3  19   28.69    2.04
   4  -4 -19  109.34    3.23
  -4   4  19  109.02    3.24
   4  -5 -19   10.66    0.91
  -4   5  19   10.62    1.00
   4  -6 -19  179.32    4.86
  -4   6  19  171.74    6.89
   4  -7 -19    1.98    0.63
  -4   7  19    0.44    1.14
   4  -8 -19   48.61    1.57
  -4   8  19   48.83    2.07
   4  -9 -19   32.00    1.32
  -4   9  19   33.51    1.33
   4 -10 -19    7.86    1.05
  -4  10  19    9.36    0.99
   4 -11 -19   71.27    2.62
  -4  11  19   74.01    3.72
   4 -12 -19    4.44    0.81
  -4  12  19    3.83    2.09
   4 -13 -19    0.54    1.28
  -4  13  19   -0.28    1.13
   4 -14 -19   22.08    1.84
  -4  14  19   21.21    1.76
   4 -15 -19    0.44    1.10
  -4  15  19   -1.41    1.62
   4 -16 -19    2.03    1.21
  -4  16  19    2.64    1.84
   4 -17 -19    8.99    1.73
  -4  17  19    8.64    2.13
   4 -18 -19    1.99    1.50
  -4  18  19    3.20    2.28
   4 -19 -19    0.70    2.67
   4 -20 -19    3.53    3.64
  -4  20  19    2.57    3.11
   4  21 -18   26.66    3.03
  -4 -21  18   27.36    3.22
   4  20 -18   34.29    3.74
  -4 -20  18   36.34    2.13
   4  19 -18   10.77    1.75
  -4 -19  18   12.37    1.79
   4  18 -18   24.45    1.45
   4  17 -18    0.98    1.37
  -4 -17  18    0.75    3.04
   4  16 -18  303.23    5.95
   4  15 -18    9.94    1.22
  -4 -15  18    9.09    2.90
   4  14 -18    0.48    0.93
  -4 -14  18    0.30    1.24
   4  13 -18    0.49    0.93
  -4 -13  18    1.10    1.10
   4  12 -18  204.61    4.54
  -4 -12  18  190.10    8.06
   4  11 -18   73.00    2.21
  -4 -11  18   73.50    3.92
   4  10 -18  288.52    6.36
  -4 -10  18  283.22    7.57
   4   9 -18  223.41    4.86
  -4  -9  18  222.53    6.25
   4   8 -18  167.07    7.04
  -4  -8  18  164.85    6.06
   4   7 -18    1.80    0.60
   4   6 -18  235.95    8.56
   4   5 -18   22.27    1.20
  -4  -5  18   25.08    1.12
   4   4 -18   42.63    1.54
   4   3 -18   27.97    1.25
  -4  -3  18   29.38    1.10
   4   2 -18  471.44   11.87
  -4  -2  18  469.62   11.69
   4   1 -18    0.38    0.72
  -4  -1  18    1.27    0.96
   4   0 -18  174.52    6.64
  -4   0  18  164.69    4.66
   4  -1 -18    0.39    0.65
  -4   1  18    0.75    0.59
   4  -2 -18  469.34   11.55
  -4   2  18  475.17   11.81
   4  -3 -18   28.33    1.24
  -4   3  18   27.88    1.69
   4  -4 -18   41.89    1.45
  -4   4  18   39.86    1.31
   4  -5 -18   23.83    0.98
  -4   5  18   20.13    1.27
   4  -6 -18  237.94    4.92
  -4   6  18  241.55    6.15
   4  -7 -18    2.56    0.93
  -4   7  18    2.35    0.82
   4  -8 -18  165.90    4.55
  -4   8  18  167.66    4.95
   4  -9 -18  226.83    5.11
  -4   9  18  218.31    5.90
   4 -10 -18  275.70    5.79
  -4  10  18  289.76    7.51
   4 -11 -18   73.31    2.09
  -4  11  18   71.51    2.44
   4 -12 -18  196.73    5.40
  -4  12  18  194.64    4.51
   4 -13 -18    0.85    0.94
  -4  13  18    0.35    1.05
   4 -14 -18    0.27    0.93
  -4  14  18    1.67    0.93
   4 -15 -18   10.68    1.66
  -4  15  18   11.72    1.40
   4 -16 -18  301.62    6.28
  -4  16  18  300.92    5.54
   4 -17 -18    2.29    1.14
  -4  17  18    0.18    1.32
   4 -18 -18   20.33    2.29
  -4  18  18   26.19    2.27
   4 -19 -18   12.17    1.87
  -4  19  18   13.54    2.41
   4 -20 -18   34.24    2.85
  -4  20  18   34.64    2.66
   4  22 -17   -1.84    4.59
   4  21 -17    1.15    1.40
   4  20 -17    1.42    1.86
  -4 -20  17    0.10    1.93
   4  19 -17   11.17    1.57
  -4 -19  17   15.45    2.59
   4  18 -17   -0.27    1.12
  -4 -18  17   -0.65    1.69
   4  17 -17    5.83    1.13
  -4 -17  17    7.55    1.43
   4  16 -17    0.79    0.93
  -4 -16  17    0.30    1.29
   4  15 -17    1.13    0.85
   4  14 -17    4.97    0.99
  -4 -14  17    6.18    1.29
   4  13 -17  105.08    2.66
  -4 -13  17  110.77    3.55
   4  12 -17   33.26    1.24
  -4 -12  17   35.74    1.77
   4  11 -17  151.39    2.84
  -4 -11  17  139.68    6.43
   4  10 -17   20.80    1.00
  -4 -10  17   27.47    2.05
   4   9 -17   -0.02    1.07
  -4  -9  17    1.35    0.80
   4   8 -17   10.92    0.98
  -4  -8  17   10.46    1.31
   4   7 -17    1.84    0.76
  -4  -7  17   -0.55    1.02
   4   6 -17  130.66    4.76
  -4  -6  17  130.46    3.97
   4   5 -17   36.90    1.20
  -4  -5  17   37.21    1.54
   4   4 -17    0.86    0.64
  -4  -4  17    0.35    0.97
   4   3 -17    3.12    0.68
  -4  -3  17    3.01    0.68
   4   2 -17  159.04    4.22
  -4  -2  17  158.03    5.65
   4   1 -17  874.06   19.79
  -4  -1  17  854.31   27.60
   4   0 -17    0.28    0.62
  -4   0  17    0.03    0.64
   4  -1 -17  891.83   20.80
  -4   1  17  870.32   20.73
   4  -2 -17  159.60    4.35
  -4   2  17  155.45    6.09
   4  -3 -17    3.30    0.74
  -4   3  17    3.09    0.69
   4  -4 -17    1.21    0.75
  -4   4  17    1.60    0.80
   4  -5 -17   38.22    1.88
  -4   5  17   38.65    1.58
   4  -6 -17  133.58    4.16
  -4   6  17  136.31    3.80
   4  -7 -17    0.63    0.58
  -4   7  17    0.28    0.71
   4  -8 -17   12.53    1.01
  -4   8  17   12.90    1.20
   4  -9 -17    0.74    0.62
  -4   9  17    0.93    0.84
   4 -10 -17   21.10    1.64
  -4  10  17   21.19    1.20
   4 -11 -17  144.61    4.14
  -4  11  17  145.95    4.14
   4 -12 -17   33.06    1.35
  -4  12  17   31.55    1.60
   4 -13 -17  104.13    2.89
  -4  13  17  109.00    3.30
   4 -14 -17    4.05    1.19
  -4  14  17    4.33    0.98
   4 -15 -17   -0.11    0.99
  -4  15  17    2.80    1.09
   4 -16 -17    1.41    0.99
  -4  16  17    1.00    1.52
   4 -17 -17    5.66    1.10
  -4  17  17    4.36    2.33
   4 -18 -17    0.88    0.98
  -4  18  17   -0.51    1.28
   4 -19 -17   14.70    1.60
  -4  19  17    9.34    1.77
   4 -20 -17    0.20    1.28
  -4  20  17    1.14    2.61
   4 -21 -17    0.29    3.17
  -4  21  17    7.25    3.66
  -4 -23  16   38.34    2.39
   4  22 -16   85.69    2.37
  -4 -22  16   83.81    3.97
   4  21 -16    1.12    1.36
  -4 -21  16    4.98    3.57
   4  20 -16   54.26    2.37
  -4 -20  16   52.18    2.60
   4  19 -16   -0.25    1.24
  -4 -19  16    0.48    1.77
   4  18 -16   40.11    1.66
  -4 -18  16   41.77    2.42
   4  17 -16    2.52    0.99
  -4 -17  16    8.11    2.45
   4  16 -16   -0.15    0.84
  -4 -16  16   -0.73    1.47
   4  15 -16    1.36    1.03
  -4 -15  16   -0.09    1.25
   4  14 -16  468.32    9.56
  -4 -14  16  474.77   11.55
   4  13 -16    1.81    1.43
  -4 -13  16    0.20    1.04
   4  12 -16   61.95    1.56
   4  11 -16  497.01    8.60
   4  10 -16  242.89    4.38
  -4 -10  16  243.64    8.70
   4   9 -16  152.53    3.43
  -4  -9  16  149.33    3.35
   4   8 -16  103.20    2.91
  -4  -8  16   99.01    3.18
   4   7 -16  161.80    4.39
  -4  -7  16  158.82    3.87
   4   6 -16  257.10    5.18
  -4  -6  16  250.49    6.48
   4   5 -16  122.12    3.28
  -4  -5  16  117.55    3.49
   4   4 -16  871.71   20.18
   4   3 -16  228.42    4.84
  -4  -3  16  227.35    5.78
   4   2 -16  117.23    3.30
  -4  -2  16  116.06    4.75
   4   1 -16   97.83    2.84
  -4  -1  16   96.30    3.75
   4   0 -16 1524.93   27.75
  -4   0  16 1548.61   34.15
   4  -1 -16   90.16    2.64
  -4   1  16   93.03    2.62
   4  -2 -16  110.45    3.08
  -4   2  16  112.89    2.68
   4  -3 -16  227.06    5.75
  -4   3  16  228.03    5.80
   4  -4 -16  839.78   19.94
  -4   4  16  856.17   16.77
   4  -5 -16  119.22    3.61
  -4   5  16  122.28    3.46
   4  -6 -16  245.35    5.66
  -4   6  16  251.30    6.75
   4  -7 -16  155.89    3.14
  -4   7  16  154.81    4.34
   4  -8 -16   96.64    2.99
  -4   8  16   93.64    2.64
   4  -9 -16  150.54    5.58
  -4   9  16  150.10    3.49
   4 -10 -16  234.02    4.90
  -4  10  16  237.24    9.10
   4 -11 -16  471.31   11.82
  -4  11  16  494.16   10.27
   4 -12 -16   58.66    2.94
  -4  12  16   62.64    1.96
   4 -13 -16    3.05    0.87
  -4  13  16    1.61    1.19
   4 -14 -16  447.11   10.84
  -4  14  16  461.90    9.64
   4 -15 -16    0.40    0.88
  -4  15  16    0.41    1.26
   4 -16 -16    0.17    0.86
  -4  16  16   -0.25    1.13
   4 -17 -16    4.95    1.05
  -4  17  16    2.47    1.37
   4 -18 -16   42.77    2.14
  -4  18  16   39.36    2.18
   4 -19 -16    0.50    0.94
  -4  19  16   -0.70    1.41
   4 -20 -16   48.66    2.42
  -4  20  16   52.79    2.17
   4 -21 -16    1.80    1.88
  -4  21  16    4.23    4.51
   4  24 -15   11.97    2.51
   4  23 -15    0.17    1.40
   4  22 -15    3.30    1.37
  -4 -22  15    2.43    2.09
   4  21 -15    1.99    1.37
  -4 -21  15    2.11    2.25
   4  20 -15    0.47    0.96
  -4 -20  15    0.63    1.94
   4  19 -15    2.16    1.23
  -4 -19  15    3.47    1.33
   4  18 -15   21.08    1.32
  -4 -18  15   22.84    1.90
   4  17 -15    0.68    1.24
  -4 -17  15    3.68    2.17
   4  16 -15    7.91    0.85
  -4 -16  15    8.26    1.04
   4  15 -15    0.44    0.78
  -4 -15  15    0.20    1.14
   4  14 -15   77.83    1.94
   4  13 -15  302.84    6.67
  -4 -13  15  302.20   10.20
   4  12 -15  149.09    3.94
  -4 -12  15  144.42    4.64
   4  11 -15  655.11   12.73
  -4 -11  15  660.14   16.86
   4  10 -15   27.00    0.87
  -4 -10  15   28.97    1.36
   4   9 -15    4.41    0.57
  -4  -9  15    4.35    0.62
   4   8 -15    6.68    0.80
  -4  -8  15    6.28    0.90
   4   7 -15  235.26    6.15
  -4  -7  15  234.34    5.01
   4   6 -15    1.59    0.64
  -4  -6  15    1.40    0.93
   4   5 -15   26.57    0.97
  -4  -5  15   27.32    0.89
   4   4 -15   48.99    1.34
  -4  -4  15   48.00    2.19
   4   3 -15    1.28    0.43
  -4  -3  15    0.99    0.59
   4   2 -15    3.48    0.45
  -4  -2  15    2.36    0.84
   4   1 -15  989.18   22.56
  -4  -1  15 1017.13   24.10
   4   0 -15   -0.21    0.79
  -4   0  15    0.73    0.58
   4  -1 -15  987.92   23.10
  -4   1  15  993.78   23.14
   4  -2 -15    2.65    0.62
  -4   2  15    2.51    0.55
   4  -3 -15    0.74    0.61
  -4   3  15    2.42    0.76
   4  -4 -15   47.42    1.36
  -4   4  15   46.64    1.66
   4  -5 -15   26.19    1.14
  -4   5  15   25.54    0.89
   4  -6 -15    1.06    0.55
  -4   6  15    0.94    0.63
   4  -7 -15  225.34    8.49
  -4   7  15  230.50    5.05
   4  -8 -15    6.57    0.71
  -4   8  15    4.96    0.71
   4  -9 -15    4.01    0.61
  -4   9  15    5.16    1.34
   4 -10 -15   28.54    1.98
  -4  10  15   28.14    1.27
   4 -11 -15  656.60   12.99
  -4  11  15  643.36   15.48
   4 -12 -15  144.12    3.55
  -4  12  15  144.30    3.25
   4 -13 -15  294.87    7.63
  -4  13  15  294.38    5.55
   4 -14 -15   77.80    2.13
  -4  14  15   75.05    1.99
   4 -15 -15    0.61    0.71
  -4  15  15    1.05    0.87
   4 -16 -15    5.37    0.87
  -4  16  15    6.04    1.10
   4 -17 -15   -0.24    1.18
  -4  17  15    0.40    0.98
   4 -18 -15   19.44    1.13
  -4  18  15   19.35    1.57
   4 -19 -15    2.69    1.11
  -4  19  15    1.79    1.41
   4 -20 -15   -0.67    0.93
  -4  20  15    1.16    1.77
   4 -21 -15    2.40    1.14
  -4  21  15    2.91    1.45
   4 -22 -15    3.80    3.53
  -4  22  15    3.62    2.58
   4  24 -14   59.19    2.23
  -4 -24  14   63.08    3.10
   4  23 -14   17.86    1.84
  -4 -23  14   21.48    2.31
   4  22 -14   75.79    2.36
  -4 -22  14   80.73    3.18
   4  21 -14   12.55    1.48
  -4 -21  14   15.31    1.90
   4  20 -14   82.87    2.77
  -4 -20  14   82.37    3.16
   4  19 -14   11.32    1.00
  -4 -19  14   13.15    1.56
   4  18 -14   47.08    1.65
  -4 -18  14   51.08    2.32
   4  17 -14   21.75    1.05
  -4 -17  14   25.81    1.37
   4  16 -14  172.36    4.12
  -4 -16  14  177.54    6.69
   4  15 -14    5.07    0.98
  -4 -15  14    5.80    1.16
   4  14 -14   37.40    1.14
  -4 -14  14   41.32    1.94
   4  13 -14   32.10    1.05
  -4 -13  14   32.93    1.50
   4  12 -14  312.76    5.61
  -4 -12  14  311.82    7.94
   4  11 -14   98.30    2.31
  -4 -11  14   96.88    2.39
   4  10 -14    0.20    0.60
  -4 -10  14    0.95    0.83
   4   9 -14   29.90    0.95
  -4  -9  14   30.95    1.30
   4   8 -14 1165.93   21.70
  -4  -8  14 1130.67   26.29
   4   7 -14    0.16    0.61
  -4  -7  14    0.86    0.52
   4   6 -14  453.44   16.26
  -4  -6  14  457.58    9.40
   4   5 -14   34.79    1.24
  -4  -5  14   35.09    1.17
   4   4 -14   68.82    2.07
  -4  -4  14   66.39    1.99
   4   3 -14   12.28    0.68
  -4  -3  14   12.15    0.79
   4   2 -14 1897.40   43.10
  -4  -2  14 1882.96   34.25
   4   1 -14  124.97    3.34
  -4  -1  14  125.24    3.43
   4   0 -14    3.38    0.64
  -4   0  14    3.60    0.50
   4  -1 -14  116.75    3.33
  -4   1  14  117.35    3.17
   4  -2 -14 1931.22   60.91
  -4   2  14 1865.32   41.79
   4  -3 -14   10.69    0.62
  -4   3  14   12.25    0.87
   4  -4 -14   64.72    1.96
  -4   4  14   66.67    2.18
   4  -5 -14   33.93    1.32
  -4   5  14   32.51    1.23
   4  -6 -14  447.37   11.09
  -4   6  14  468.16   11.81
   4  -7 -14    0.10    0.54
  -4   7  14    0.74    0.51
   4  -8 -14 1134.91   19.09
  -4   8  14 1128.84   26.75
   4  -9 -14   34.36    1.33
  -4   9  14   33.16    1.95
   4 -10 -14    0.56    0.79
  -4  10  14    0.59    0.58
   4 -11 -14   97.78    2.21
  -4  11  14  101.99    3.18
   4 -12 -14  308.44    8.06
  -4  12  14  303.00    6.60
   4 -13 -14   31.67    1.20
  -4  13  14   32.10    1.37
   4 -14 -14   36.18    1.41
  -4  14  14   35.50    1.55
   4 -15 -14    5.51    0.93
  -4  15  14    5.61    1.08
   4 -16 -14  168.71    3.96
  -4  16  14  165.77    3.43
   4 -17 -14   19.58    1.35
  -4  17  14   19.42    1.39
   4 -18 -14   49.35    1.81
  -4  18  14   44.10    2.72
   4 -19 -14   12.35    1.28
  -4  19  14   11.70    1.25
   4 -20 -14   76.10    2.33
  -4  20  14   75.63    2.39
   4 -21 -14   11.90    1.37
  -4  21  14   13.28    1.80
   4 -22 -14   68.21    3.04
  -4  22  14   74.46    4.13
   4  25 -13    2.09    2.54
   4  24 -13    4.60    1.46
  -4 -24  13    6.57    2.75
   4  23 -13   18.96    1.35
  -4 -23  13   23.62    2.97
   4  22 -13    5.50    1.07
  -4 -22  13    6.88    1.65
   4  21 -13   -0.60    1.05
  -4 -21  13    1.44    1.55
   4  20 -13   77.72    2.01
  -4 -20  13   81.04    3.10
   4  19 -13    2.27    0.83
  -4 -19  13    3.64    1.23
   4  18 -13   48.02    1.72
  -4 -18  13   45.90    3.23
   4  17 -13   15.80    0.94
  -4 -17  13   15.18    1.29
   4  16 -13    7.45    0.96
  -4 -16  13    7.32    1.21
   4  15 -13  246.96    5.40
  -4 -15  13  241.62    9.09
   4  14 -13  168.42    3.27
  -4 -14  13  163.84    6.44
   4  13 -13  308.37    6.15
  -4 -13  13  310.13    8.20
   4  12 -13  220.96    4.88
  -4 -12  13  219.07    5.67
   4  11 -13    1.41    0.54
  -4 -11  13    1.07    0.80
   4  10 -13   14.83    0.67
  -4 -10  13   13.50    1.44
   4   9 -13    1.01    0.58
  -4  -9  13    0.34    0.57
   4   8 -13  123.83    2.74
  -4  -8  13  123.62    3.55
   4   7 -13    2.40    0.49
  -4  -7  13    2.81    0.99
   4   6 -13  178.32    3.97
  -4  -6  13  171.38    3.77
   4   5 -13    0.71    0.56
  -4  -5  13    0.54    0.57
   4   4 -13   -0.54    0.74
  -4  -4  13    0.37    0.45
   4   3 -13  407.64    8.40
  -4  -3  13  404.97    9.83
   4   2 -13 1330.06   29.92
  -4  -2  13 1347.45   25.45
   4   1 -13  229.41    5.76
  -4  -1  13  230.47    5.18
   4   0 -13    0.78    0.40
  -4   0  13    0.23    0.57
   4  -1 -13  221.11    5.52
  -4   1  13  235.19    6.46
   4  -2 -13 1329.71   30.32
  -4   2  13 1389.00   32.50
   4  -3 -13  392.31    9.73
  -4   3  13  411.33    8.43
   4  -4 -13    0.94    0.45
  -4   4  13    0.05    0.60
   4  -5 -13    0.21    0.41
  -4   5  13    1.31    0.59
   4  -6 -13  173.27    4.72
  -4   6  13  173.93    4.28
   4  -7 -13    2.71    0.49
  -4   7  13    2.93    0.65
   4  -8 -13  126.05    4.99
  -4   8  13  121.37    2.54
   4  -9 -13    1.01    0.48
  -4   9  13    0.77    0.61
   4 -10 -13   13.44    0.92
  -4  10  13   13.69    0.92
   4 -11 -13    2.62    0.69
  -4  11  13    1.28    0.74
   4 -12 -13  215.14    4.61
  -4  12  13  223.97    4.33
   4 -13 -13  301.69    5.68
  -4  13  13  308.94    8.06
   4 -14 -13  164.37    4.79
  -4  14  13  172.83    3.88
   4 -15 -13  234.42    5.07
  -4  15  13  236.32    5.27
   4 -16 -13    7.98    0.85
  -4  16  13    6.97    0.98
   4 -17 -13   14.89    1.01
  -4  17  13   14.80    1.13
   4 -18 -13   43.72    1.86
  -4  18  13   42.04    1.65
   4 -19 -13    2.85    0.94
  -4  19  13    2.70    1.28
   4 -20 -13   75.29    2.34
  -4  20  13   76.46    3.00
   4 -21 -13   -0.20    0.94
  -4  21  13   -1.25    1.61
   4 -22 -13    4.78    1.24
  -4  22  13    7.81    2.27
   4  25 -12    1.89    1.84
   4  24 -12   11.93    1.05
  -4 -24  12   13.49    1.56
   4  23 -12    0.47    1.28
  -4 -23  12    0.13    2.15
   4  22 -12   54.79    1.73
  -4 -22  12   56.18    3.50
   4  21 -12   86.33    2.14
  -4 -21  12   82.95    3.26
[truncated: 671,953 more chars]
