# Supplementary material for: Crystal structure of bis­[trans-(1,4,8,11-tetra­aza­cyclo­tetra­decane-κ4 N)bis­(thio­cyanato-κN)chromium(III)] tetra­chlorido­zincate from synchrotron data
Source: Acta Crystallogr E Crystallogr Commun. 2015 Apr 22;71(Pt 5):540–3. doi: 10.1107/S205698901500746X (PMC4420107; doi:10.1107/S205698901500746X)
Supplement: Supplementary file 2 [file e-71-00540-Isup2.hkl]

#
# h,k,l, Fc-squared, Fo-squared, sigma(Fo-squared), status flag
#
data_I
_shelx_title ' s101 in P2/c (block pale yellow)'
_shelx_refln_list_code          4
_shelx_F_calc_maximum      121.20
_exptl_crystal_F_000       972.00
_reflns_d_resolution_high  0.7085

loop_
 _space_group_symop_operation_xyz
 'x, y, z'
 '-x, y, -z+1/2'
 '-x, -y, -z'
 'x, -y, z-1/2'

_cell_length_a     7.9990
_cell_length_b    16.5320
_cell_length_c    15.4300
_cell_angle_alpha  90.000
_cell_angle_beta  101.359
_cell_angle_gamma  90.000

_shelx_F_squared_multiplier     1.000

loop_
 _refln_index_h
 _refln_index_k
 _refln_index_l
 _refln_F_squared_calc
 _refln_F_squared_meas
 _refln_F_squared_sigma
 _refln_observed_status
   2   0   0       4874.55       4340.57       124.26 o
   5   0   0        962.55       1027.40        15.70 o
   6   0   0       1121.74       1219.51        17.58 o
   7   0   0         26.08         22.58         1.15 o
   8   0   0       2328.43       2372.60        33.41 o
   9   0   0         57.48         50.89         4.92 o
  10   0   0         60.58         72.04         2.08 o
  11   0   0         34.21         32.27         2.09 o
   3   1   0        118.65         48.55         0.84 o
   4   1   0        401.31        437.36         4.51 o
   5   1   0       3753.96       3763.57        33.96 o
   6   1   0         86.54         82.68         1.29 o
   7   1   0       1318.87       1392.21        15.15 o
   8   1   0         40.62         40.80         1.07 o
   9   1   0        698.02        710.07         7.58 o
  10   1   0        165.66        171.10         2.51 o
  11   1   0        267.21        289.03         3.43 o
   2   2   0       1714.77       1425.80        15.14 o
   3   2   0        145.69        107.21         1.52 o
   4   2   0       1568.58       1674.64        16.09 o
   5   2   0        794.13        769.71         8.23 o
   6   2   0       2254.08       2291.62        22.96 o
   7   2   0        287.46        292.24         3.47 o
   8   2   0        283.72        293.17         3.62 o
   9   2   0         68.52         77.77         1.56 o
  10   2   0         40.60         44.95         1.25 o
  11   2   0         25.81         24.87         1.34 o
   4   3   0          0.99          3.22         0.54 o
   5   3   0       2057.77       1969.23        20.27 o
   6   3   0        106.18        115.95         1.70 o
   7   3   0       1765.75       1844.00        17.53 o
   8   3   0          6.00          9.09         0.79 o
   9   3   0        206.23        230.87         3.13 o
  10   3   0         49.49         61.55         1.48 o
   1   4   0         24.73         17.12         2.26 o
   2   4   0       9152.13       8620.54       270.32 o
   3   4   0        974.40        935.46        13.88 o
   4   4   0       1411.62       1243.13        20.10 o
   5   4   0       1683.37       1675.06        17.62 o
   6   4   0       4134.58       4251.32        41.54 o
   7   4   0         29.45         22.66         1.41 o
   8   4   0       2574.69       2696.42        27.27 o
   9   4   0        498.68        527.82         5.40 o
  10   4   0        966.07        940.09        10.31 o
   0   5   0         88.91         49.62         1.19 o
   1   5   0       1564.70       1375.09        17.48 o
   2   5   0         55.89         58.54         1.53 o
   3   5   0         15.27         32.06         1.34 o
   4   5   0       8669.75       9181.65        83.39 o
   5   5   0       2762.10       2742.53        26.26 o
   6   5   0        135.67        138.79         2.73 o
   7   5   0        538.12        518.18         5.83 o
   8   5   0        388.27        428.29         4.99 o
   9   5   0        608.16        605.83         6.28 o
  10   5   0         92.38         89.02         1.67 o
   1   6   0        137.15        159.04         3.49 o
   2   6   0       1356.49       1260.41        14.03 o
   3   6   0       1128.71       1207.91        26.82 o
   4   6   0       6374.39       6334.05        58.50 o
   5   6   0        282.90        281.62         5.82 o
   6   6   0         28.81         26.94         1.21 o
   7   6   0        283.14        299.50         3.36 o
   8   6   0        745.36        778.03         7.51 o
   9   6   0         47.06         42.74         1.42 o
  10   6   0        163.06        161.47         2.29 o
   0   7   0       1269.78       1154.73        14.88 o
   1   7   0       4005.82       3698.49        41.06 o
   2   7   0        405.22        465.96         6.36 o
   4   7   0         41.59         26.34         1.30 o
   5   7   0       3346.41       3529.33        33.03 o
   6   7   0        613.03        626.58         6.93 o
   7   7   0       4516.28       4684.96        48.14 o
   8   7   0       1159.72       1133.36        11.15 o
   9   7   0        608.90        592.17         6.67 o
  10   7   0         68.83         69.29         1.86 o
   0   8   0       4714.70       4535.82        55.06 o
   1   8   0        194.39        194.28         2.34 o
   3   8   0       2671.35       2547.49        43.17 o
   4   8   0       3304.06       3397.03        47.49 o
   5   8   0        490.88        510.19         5.48 o
   6   8   0        479.33        491.09         5.77 o
   7   8   0         56.92         69.20         2.40 o
   8   8   0        340.44        340.01         4.48 o
   9   8   0        179.73        198.09         2.82 o
  10   8   0         17.77         20.16         1.15 o
   0   9   0          3.79          6.62         1.52 o
   1   9   0          3.38         14.00         0.96 o
   2   9   0       2976.97       2892.72        29.71 o
   3   9   0       2345.74       2348.38        71.94 o
   4   9   0         86.41         88.69         1.97 o
   5   9   0         69.25         70.77         1.50 o
   6   9   0        596.60        653.74        10.61 o
   7   9   0        498.70        554.75         8.96 o
   8   9   0         46.94         56.50         1.36 o
   9   9   0          9.88          8.72         0.98 o
  10   9   0        115.60        113.35         2.16 o
   0  10   0       7924.61       7603.17        92.12 o
   1  10   0         37.06         45.54         1.42 o
   2  10   0        619.36        630.75         7.88 o
   3  10   0        659.96        697.33         7.66 o
   4  10   0       4478.17       4637.56        51.87 o
   5  10   0        351.46        324.57         6.33 o
   6  10   0       1429.90       1430.63        13.69 o
   7  10   0        209.98        217.06         3.44 o
   8  10   0        911.56        947.41         8.94 o
   9  10   0         65.68         58.46         1.30 o
  10  10   0        305.32        277.20         5.84 o
   0  11   0         75.43         74.56         1.92 o
   1  11   0       8149.84       8224.74        71.94 o
   2  11   0       6529.11       6754.39        80.77 o
   3  11   0       7497.51       7756.05        70.56 o
   4  11   0        103.94         89.53         1.74 o
   5  11   0       1846.20       1884.79        23.44 o
   6  11   0        902.85        913.76         9.12 o
   7  11   0        188.52        200.16         2.65 o
   8  11   0        255.92        242.94         3.16 o
   9  11   0        330.04        324.70         5.05 o
   0  12   0       1923.66       1958.16        25.67 o
   1  12   0       1803.43       1810.08        21.87 o
   2  12   0       2897.95       2968.84        34.32 o
   3  12   0       1602.03       1576.72        24.03 o
   4  12   0        424.08        432.12         6.82 o
   5  12   0        152.78        158.04         2.60 o
   6  12   0       1265.09       1293.37        13.17 o
   7  12   0         22.37         17.56         1.17 o
   8  12   0         58.46         55.18         1.31 o
   9  12   0         70.17         59.27         1.65 o
   0  13   0        619.34        558.06         8.48 o
   1  13   0         83.91         83.94         1.30 o
   2  13   0        341.33        334.45        64.01 o
   3  13   0       1780.09       1827.44        34.02 o
   4  13   0        583.44        575.72        13.17 o
   5  13   0        125.99        134.30         2.32 o
   6  13   0          0.28          1.18         0.76 o
   7  13   0        181.23        164.67         2.41 o
   8  13   0        135.88        138.50         2.07 o
   9  13   0        159.52        145.53         2.60 o
   0  14   0       2908.27       3098.90        41.28 o
   1  14   0       1313.75       1329.57        12.36 o
   2  14   0       4225.67       4379.47        45.42 o
   3  14   0         36.37         41.93         1.11 o
   4  14   0       2545.29       2606.19        35.69 o
   5  14   0        734.67        754.11         9.89 o
   6  14   0        830.35        811.45        18.25 o
   7  14   0          2.30          2.04         0.93 o
   8  14   0        412.23        392.70         4.70 o
   0  15   0          0.35          0.54         1.08 o
   1  15   0         61.36         67.01         1.72 o
   2  15   0        681.12        715.48         8.54 o
   3  15   0        233.02        245.78         3.59 o
   4  15   0        216.52        225.08         2.86 o
   5  15   0       1934.25       1954.95        21.07 o
   6  15   0         52.79         49.99         1.61 o
   7  15   0        214.58        223.64         3.34 o
   8  15   0          7.05          9.15         1.14 o
   0  16   0       1508.72       1491.53        24.72 o
   1  16   0         66.52         80.88         1.47 o
   2  16   0         87.53         82.72         1.48 o
   3  16   0          2.55          2.05         0.72 o
   4  16   0       1183.27       1175.23        13.05 o
   5  16   0         80.54         78.64         1.63 o
   6  16   0         14.80         15.64         1.03 o
   7  16   0         30.26         25.68         1.20 o
   8  16   0        124.27        134.79         2.50 o
   0  17   0         15.02          8.67         1.17 o
   1  17   0       1619.89       1706.30        16.98 o
   2  17   0        679.60        735.64         8.87 o
   3  17   0       1600.32       1610.90        19.12 o
   4  17   0         95.73         92.41         1.86 o
   5  17   0        182.47        179.12         2.54 o
   6  17   0         13.10         12.95         1.11 o
   7  17   0        873.72        845.78         9.39 o
   0  18   0        216.09        217.22         3.89 o
   1  18   0          0.83          1.05         0.69 o
   2  18   0       3000.84       3064.70        41.44 o
   3  18   0        404.26        399.37         5.31 o
   4  18   0        271.02        273.07         3.29 o
   5  18   0         47.96         52.75         1.40 o
   6  18   0       1109.07       1100.70        12.04 o
   7  18   0         99.35         87.38         2.26 o
   0  19   0         63.81         52.07         2.01 o
   1  19   0       1140.55       1127.73        11.34 o
   2  19   0        201.07        199.33         2.86 o
   3  19   0        240.15        238.09         5.04 o
   4  19   0         87.76         83.17         1.69 o
   5  19   0        127.45        130.99         2.29 o
   6  19   0        284.89        275.16         3.27 o
   0  20   0        290.19        290.56         6.50 o
   1  20   0        252.62        244.26         3.52 o
   2  20   0         97.27         92.99         1.63 o
   3  20   0         62.55         54.83         1.42 o
   4  20   0        151.94        149.17         2.28 o
   5  20   0          8.24          6.65         1.08 o
   0  21   0        185.19        187.39         3.40 o
   1  21   0        467.40        428.70         4.74 o
   2  21   0        176.21        168.30         2.40 o
   3  21   0        206.44        197.79         2.72 o
   4  21   0          0.46          0.40         0.99 o
   0  22   0        438.02        452.86         6.54 o
   1  22   0         64.65         61.06         1.50 o
   2  22   0        266.69        246.21         4.24 o
   3  22   0         53.47         50.92         1.97 o
   0  23   0         21.21         11.75         2.17 o
   1  23   0         13.77         10.66         1.34 o
 -11   1   1         17.14         19.78         1.18 o
 -10   1   1        197.12        189.17         3.27 o
  -9   1   1        338.73        349.38         3.76 o
  -8   1   1        183.04        183.30         2.50 o
  -7   1   1       1182.13       1181.10        11.16 o
  -6   1   1        541.98        532.01         6.70 o
  -5   1   1       4159.18       4084.00        36.49 o
  -4   1   1        354.34        385.36         4.17 o
  -3   1   1         61.26         49.09         0.81 o
   3   1   1       2898.82       2818.29        25.10 o
   4   1   1       1116.88       1122.56        11.20 o
   5   1   1       3883.50       3900.44        36.36 o
   6   1   1       1653.84       1646.43        17.43 o
   7   1   1         42.52         51.40         1.14 o
   8   1   1         10.13         11.97         0.85 o
   9   1   1        622.66        628.45         8.19 o
  10   1   1         18.95         16.56         1.19 o
 -11   2   1        104.89        107.72         1.97 o
 -10   2   1         13.16         17.44         1.08 o
  -9   2   1        256.84        275.69         3.46 o
  -8   2   1          8.12          2.91         0.66 o
  -7   2   1        262.56        270.06         3.46 o
  -6   2   1        244.04        253.29         5.54 o
  -5   2   1       1008.50       1007.52        12.57 o
  -4   2   1         29.69         39.19         1.17 o
  -3   2   1         14.29         15.28         0.73 o
  -2   2   1       1134.08       1027.80        15.64 o
  -1   2   1        674.36        653.04        20.69 o
   0   2   1       1452.82       1110.67        21.05 o
   1   2   1       1662.05       1419.52        31.78 o
   3   2   1       1685.78       1503.94        14.29 o
   4   2   1        957.10        917.19         9.49 o
   5   2   1        283.40        327.43         3.63 o
   6   2   1          1.96          2.21         0.55 o
   7   2   1         26.45         35.00         0.99 o
   8   2   1         80.49         87.96         1.57 o
   9   2   1         12.16         15.64         1.08 o
  10   2   1        105.25         89.08         1.75 o
 -11   3   1         50.13         51.19         1.54 o
 -10   3   1         42.98         50.46         1.44 o
  -9   3   1        233.90        225.94         3.89 o
  -8   3   1        979.79        966.36        11.71 o
  -7   3   1        614.31        637.35         7.47 o
  -6   3   1        383.87        413.75         4.24 o
  -5   3   1       2119.96       2150.77        20.53 o
  -4   3   1       3378.84       3405.03        34.93 o
  -3   3   1          2.94          3.17         0.56 o
  -2   3   1          4.82         10.86         1.78 o
   1   3   1        101.40         87.03         3.09 o
   3   3   1        307.92        400.94         4.31 o
   4   3   1        716.90        683.81         6.64 o
   5   3   1        677.71        709.78         7.35 o
   6   3   1         66.79         65.36         1.96 o
   7   3   1         88.04         96.19         2.70 o
   8   3   1        288.50        295.52         3.57 o
   9   3   1          4.66          4.76         0.82 o
  10   3   1        122.70        132.96         2.27 o
 -10   4   1          0.54          1.86         0.95 o
  -9   4   1          3.91          4.13         0.84 o
  -8   4   1        240.94        231.40         2.90 o
  -7   4   1        115.40        120.52         1.75 o
  -6   4   1        825.89        878.97         9.00 o
  -5   4   1        303.98        329.92         3.83 o
  -4   4   1       1077.30       1072.93        16.56 o
  -3   4   1        151.43        125.97         2.11 o
  -1   4   1          8.89          6.75         0.88 o
   0   4   1       2444.63       2220.13        28.95 o
   1   4   1       3316.89       3016.16        45.06 o
   4   4   1         13.13          3.40         0.79 o
   5   4   1         31.45         36.03         1.24 o
   6   4   1       1198.59       1257.01        13.03 o
   7   4   1        597.91        604.01         7.11 o
   8   4   1          2.76          2.55         0.78 o
   9   4   1          9.97         11.83         0.96 o
  10   4   1          2.63          3.87         0.90 o
 -10   5   1          4.71          6.88         0.96 o
  -9   5   1        151.14        141.45         2.45 o
  -8   5   1        412.00        409.62         4.99 o
  -7   5   1       1463.19       1452.69        16.02 o
  -6   5   1        830.88        836.00        14.76 o
  -5   5   1        464.54        450.62         4.74 o
  -4   5   1       2282.15       2104.13        24.39 o
  -3   5   1       2468.34       2439.23        31.05 o
  -2   5   1       3682.25       3715.16        37.93 o
  -1   5   1          0.85          4.82         1.10 o
   0   5   1          5.12          4.68         1.84 o
   1   5   1       3244.78       3164.21        64.57 o
   2   5   1        504.74        441.97         4.70 o
   3   5   1       3063.32       3206.67        31.31 o
   4   5   1       1155.45       1134.07        11.76 o
   5   5   1       1068.16       1142.74        11.74 o
   6   5   1        419.05        384.98         5.26 o
   7   5   1        113.64        126.44         2.11 o
   8   5   1        529.33        529.93         6.08 o
   9   5   1         40.12         37.14         1.17 o
  10   5   1         12.09         12.24         1.05 o
 -10   6   1         13.63         12.74         1.06 o
  -9   6   1       1091.15       1114.81        11.88 o
  -8   6   1        110.28        120.61         2.01 o
  -7   6   1        287.12        306.53         4.04 o
  -6   6   1       3640.71       3786.76        36.96 o
  -5   6   1        347.63        288.08         3.91 o
  -4   6   1         78.77         92.43         1.25 o
  -3   6   1       3448.03       1911.13       942.67 o
  -2   6   1       5679.83       5102.10        46.71 o
  -1   6   1       3417.55       3376.82        33.11 o
   0   6   1       4167.72       3825.69        33.84 o
   1   6   1        168.82        132.49         2.29 o
   3   6   1         56.15         67.56         1.08 o
   4   6   1       3228.66       3179.49        31.35 o
   5   6   1       1026.03       1077.75        11.23 o
   6   6   1       4428.50       4507.74        42.15 o
   7   6   1        536.70        540.24         6.81 o
   8   6   1          0.87          1.12         0.70 o
   9   6   1        166.56        173.67         2.78 o
  10   6   1        699.43        702.31         7.71 o
 -10   7   1         34.50         39.62         1.56 o
  -9   7   1          4.79          4.91         0.87 o
  -8   7   1        130.19        123.13         3.49 o
  -7   7   1         12.48         13.90         1.20 o
  -6   7   1       1086.81       1090.76        10.31 o
  -5   7   1        105.84        117.87         1.85 o
  -4   7   1        140.99        132.11        24.27 o
  -3   7   1        455.45        443.70        15.50 o
  -2   7   1        522.31        526.14         6.99 o
  -1   7   1        492.19        506.35         5.57 o
   0   7   1        769.73        833.54         9.13 o
   1   7   1       3711.29       3601.07        63.05 o
   2   7   1        645.71        592.53        15.40 o
   3   7   1          0.35          3.24         1.32 o
   4   7   1        923.99        951.21         9.85 o
   5   7   1        104.67        115.33         1.50 o
   6   7   1         48.47         44.13         1.15 o
   7   7   1        140.04        132.79         5.72 o
   8   7   1          2.30          3.68         0.85 o
   9   7   1          4.66          8.36         1.05 o
  10   7   1          0.35          1.10         1.10 o
 -10   8   1        102.37         95.35         1.94 o
  -9   8   1          3.41          3.93         1.13 o
  -8   8   1        335.91        355.62         4.09 o
  -7   8   1       1089.43       1099.74        12.60 o
  -6   8   1        215.19        202.38         4.76 o
  -5   8   1       3865.65       4008.05        43.59 o
  -4   8   1       1132.69       1161.49        32.29 o
  -3   8   1       1522.37       1535.65        17.53 o
  -2   8   1       2773.38       2800.91        24.55 o
  -1   8   1         70.44         58.41         0.90 o
   0   8   1        136.58        170.73         2.24 o
   1   8   1        553.92        553.68         6.54 o
   2   8   1       1426.88       1331.25        18.02 o
   3   8   1        469.87        458.13         5.43 o
   4   8   1        121.61        128.93         3.31 o
   5   8   1          7.10          5.92         0.83 o
   6   8   1        431.53        435.18         4.76 o
   7   8   1        328.74        315.38         3.91 o
   8   8   1         87.62         83.67         1.57 o
   9   8   1         51.47         44.20         1.36 o
  10   8   1         89.26         79.21         1.71 o
 -10   9   1          2.86          4.52         1.21 o
  -9   9   1        497.21        479.57         5.34 o
  -8   9   1        375.80        345.03         4.35 o
  -7   9   1         24.15         27.73         1.01 o
  -6   9   1         12.38         12.70         0.75 o
  -5   9   1       2480.63       2518.58        29.53 o
  -4   9   1       1007.56       1031.14        12.14 o
  -3   9   1         38.85         40.00         1.27 o
  -2   9   1        238.63        257.11         3.19 o
  -1   9   1        526.58        497.59         5.31 o
   0   9   1        135.91        144.20         2.03 o
   1   9   1       1648.29       1495.30        13.01 o
   2   9   1       2564.46       2619.68        40.39 o
   3   9   1        190.04        184.12         4.22 o
   4   9   1        261.82        242.73         4.11 o
   5   9   1        472.56        490.10         5.47 o
   6   9   1        104.44        101.24         2.51 o
   7   9   1        193.86        211.28         2.96 o
   8   9   1         67.08         61.71         1.28 o
   9   9   1        150.85        143.94         2.71 o
  10   9   1        109.00        105.64         1.89 o
 -10  10   1         28.77         23.73         1.33 o
  -9  10   1         15.07         16.63         1.16 o
  -8  10   1         40.46         38.93         1.24 o
  -7  10   1        595.00        571.70         6.59 o
  -6  10   1        194.27        187.61         2.64 o
  -5  10   1        393.44        396.68         5.10 o
  -4  10   1       1308.68       1306.49        15.68 o
  -3  10   1       3588.23       3665.79        38.19 o
  -2  10   1         72.82         98.05         1.90 o
  -1  10   1        984.38        933.21         9.00 o
   0  10   1       7000.71       7103.10        78.02 o
   1  10   1       3084.22       3135.84        31.44 o
   2  10   1         58.23         75.17         1.85 o
   3  10   1        228.94        200.86         5.25 o
   4  10   1       1214.64       1192.01        19.52 o
   5  10   1        682.13        712.35         7.49 o
   6  10   1        146.31        161.42         3.47 o
   7  10   1        106.41        124.72         1.91 o
   8  10   1        159.76        156.75         2.35 o
   9  10   1          0.29          0.94         0.90 o
  -9  11   1         25.30         24.02         1.16 o
  -8  11   1          2.01          2.68         0.86 o
  -7  11   1          1.41          1.49         0.82 o
  -6  11   1         36.49         34.85         1.06 o
  -5  11   1       3222.00       3044.95        62.82 o
  -4  11   1        191.30        180.35         2.99 o
  -3  11   1        831.96        774.06         8.85 o
  -2  11   1        938.67        900.38         9.09 o
  -1  11   1       1808.96       1751.96        16.87 o
   0  11   1        675.65        725.91         8.32 o
   1  11   1        224.64        230.09         2.84 o
   2  11   1        565.20        554.34         5.93 o
   3  11   1        980.48        995.63        10.70 o
   4  11   1        443.00        470.07         5.21 o
   5  11   1        876.10        887.94         9.76 o
   6  11   1        514.01        510.50         5.45 o
   7  11   1        251.97        256.39         3.49 o
   8  11   1         23.68         22.35         1.07 o
   9  11   1        250.01        245.56         3.01 o
  -9  12   1          6.82          5.06         1.06 o
  -8  12   1         14.84         12.82         0.98 o
  -7  12   1         24.68         22.15         1.03 o
  -6  12   1        210.79        197.42         3.30 o
  -5  12   1         64.22         58.97         1.22 o
  -4  12   1        489.45        510.98         7.38 o
  -3  12   1        154.80        145.19         2.26 o
  -2  12   1        147.69        157.69         2.43 o
  -1  12   1        758.27        752.39         7.44 o
   0  12   1       4960.09       5079.83        51.91 o
   1  12   1       1629.46       1607.95        15.51 o
   2  12   1         17.91         14.36         0.69 o
   3  12   1        864.39        906.41        12.71 o
   4  12   1       3140.82       3165.27        34.75 o
   5  12   1       1011.02       1036.65        10.33 o
   6  12   1         99.50         88.84         1.51 o
   7  12   1          0.26          0.79         0.79 o
   8  12   1         95.01        102.65         2.02 o
   9  12   1         29.20         36.02         1.34 o
  -9  13   1        150.28        142.13         2.37 o
  -8  13   1          7.27          6.88         0.97 o
  -7  13   1         19.57         15.86         1.89 o
  -6  13   1         36.18         36.06         1.24 o
  -5  13   1         47.17         50.61         1.19 o
  -4  13   1        461.89        446.71         5.77 o
  -3  13   1         51.76         57.32         1.25 o
  -2  13   1          2.36          2.87         0.56 o
  -1  13   1       3168.57       3189.29        29.19 o
   0  13   1       1566.19       1610.81        16.38 o
   1  13   1       1667.18       1700.76        15.91 o
   2  13   1       2465.68       2518.59        23.93 o
   3  13   1        557.69        580.71         7.21 o
   4  13   1       1305.83       1369.25        14.31 o
   5  13   1       1686.57       1688.13        20.24 o
   6  13   1          2.12          2.93         0.72 o
   7  13   1          0.60          0.83         0.74 o
   8  13   1        127.26        133.66         2.72 o
   9  13   1          0.54          0.47         0.99 o
  -8  14   1          2.30          4.36         1.09 o
  -7  14   1          0.79          0.46         0.78 o
  -6  14   1        302.96        313.44         4.55 o
  -5  14   1        372.85        357.22         4.54 o
  -4  14   1          0.16          0.99         0.69 o
  -3  14   1        136.56        130.08         2.02 o
  -2  14   1        128.52        128.55         1.92 o
  -1  14   1          9.63         11.34         0.67 o
   0  14   1         33.43         33.53         1.05 o
   1  14   1          8.60         11.87         1.18 o
   2  14   1        124.19        127.00         2.01 o
   3  14   1         12.27          6.99         0.66 o
   4  14   1        350.19        343.05         6.76 o
   5  14   1         65.25         61.70         2.38 o
   6  14   1         64.32         58.80         1.28 o
   7  14   1          0.76          1.66         0.77 o
   8  14   1         24.37         25.91         1.13 o
  -8  15   1        309.06        314.57         3.89 o
  -7  15   1         56.49         54.15         1.39 o
  -6  15   1          0.93          1.37         0.76 o
  -5  15   1          5.63          7.55         0.95 o
  -4  15   1       1185.19       1231.22        12.05 o
  -3  15   1       1781.50       1743.41        18.92 o
  -2  15   1         16.65         22.48         0.99 o
  -1  15   1        416.33        397.84         5.09 o
   0  15   1       2655.68       2651.07        23.67 o
   1  15   1       2383.45       2445.81        29.28 o
   2  15   1        116.88        108.86         1.80 o
   3  15   1        226.47        237.62         3.19 o
   4  15   1        930.55        946.03        12.41 o
   5  15   1         32.54         36.04         0.98 o
   6  15   1          0.79          1.72         0.80 o
   7  15   1         82.15         76.69         2.08 o
   8  15   1         45.11         43.52         1.50 o
  -8  16   1        111.22        104.93         2.57 o
  -7  16   1         31.52         28.94         2.05 o
  -6  16   1         13.42         14.14         0.91 o
  -5  16   1        210.05        213.57         2.73 o
  -4  16   1        136.58        132.42         3.89 o
  -3  16   1         41.36         43.29         1.45 o
  -2  16   1        535.85        519.94         6.32 o
  -1  16   1        137.96        134.29         1.90 o
   0  16   1         95.05         81.19         1.35 o
   1  16   1        334.29        344.74         5.89 o
   2  16   1        960.30        914.79        10.05 o
   3  16   1        172.76        178.75         2.81 o
   4  16   1         54.09         52.15         1.76 o
   5  16   1         53.55         55.76         1.50 o
   6  16   1         12.32         13.70         1.06 o
   7  16   1         60.89         61.45         1.39 o
  -7  17   1        454.02        442.41         5.43 o
  -6  17   1         85.80         75.99         1.92 o
  -5  17   1         53.25         54.95         1.51 o
  -4  17   1        896.90        904.87        11.45 o
  -3  17   1        563.82        584.45         6.12 o
  -2  17   1          3.30          2.37         0.69 o
  -1  17   1         16.61         19.25         0.86 o
   0  17   1        865.47        934.08         9.62 o
   1  17   1         25.20         25.90         2.00 o
   2  17   1        299.01        335.00         4.19 o
   3  17   1         93.66         89.09         1.61 o
   4  17   1        346.86        366.13         4.28 o
   5  17   1          3.78          4.73         0.81 o
   6  17   1          0.80          0.33         0.87 o
   7  17   1        386.01        359.96         4.35 o
  -7  18   1         48.39         47.47         2.09 o
  -6  18   1          3.64          2.86         1.01 o
  -5  18   1          8.34          5.71         1.16 o
  -4  18   1         12.27          7.96         0.79 o
  -3  18   1        218.88        220.56         3.07 o
  -2  18   1        453.15        455.10         4.93 o
  -1  18   1        108.50         99.35         1.56 o
   0  18   1         52.23         53.18         1.41 o
   1  18   1         82.93         91.22         1.66 o
   2  18   1          8.62         12.87         0.81 o
   3  18   1         14.94         13.91         0.90 o
   4  18   1         21.71         21.68         1.01 o
   5  18   1         24.82         25.33         1.31 o
   6  18   1        109.18        110.81         2.17 o
  -6  19   1          0.40          1.03         1.16 o
  -5  19   1          3.35          2.78         1.12 o
  -4  19   1        130.58        138.07         2.21 o
  -3  19   1        297.65        288.77         3.73 o
  -2  19   1        368.68        349.38         4.40 o
  -1  19   1        190.17        184.81         2.52 o
   0  19   1         62.40         53.72         1.30 o
   1  19   1         17.21         12.77         1.33 o
   2  19   1        257.64        237.89         3.12 o
   3  19   1          0.74          0.88         0.81 o
   4  19   1          3.70          5.08         0.96 o
   5  19   1         14.13         15.65         1.21 o
   6  19   1         70.44         70.52         1.71 o
  -5  20   1         29.94         23.93         1.46 o
  -4  20   1        202.31        187.94         2.73 o
  -3  20   1         92.66         94.54         1.91 o
  -2  20   1          7.12          2.24         0.85 o
  -1  20   1          0.81          1.12         0.80 o
   0  20   1         39.18         26.57         1.04 o
   1  20   1         11.51         11.32         1.40 o
   2  20   1          6.49          2.48         0.93 o
   3  20   1         35.59         34.50         1.30 o
   4  20   1        121.28         99.49         1.94 o
   5  20   1         17.33         17.37         1.15 o
  -4  21   1         76.27         78.48         1.61 o
  -3  21   1        106.22        100.94         2.03 o
  -2  21   1        161.27        167.42         2.39 o
  -1  21   1         29.14         27.25         1.21 o
   0  21   1         61.15         73.65         1.74 o
   1  21   1         59.66         57.31         1.58 o
   2  21   1        511.85        513.99         6.68 o
   3  21   1        334.00        299.98         4.40 o
   4  21   1          6.91          7.02         1.24 o
  -3  22   1        121.82        112.25         2.84 o
  -2  22   1         46.59         44.20         1.83 o
  -1  22   1         52.45         46.27         1.39 o
   0  22   1        603.78        577.79         6.56 o
   1  22   1        229.87        212.24         3.10 o
   2  22   1         12.65         15.74         1.29 o
   3  22   1         46.28         40.04         1.50 o
  -1  23   1          7.79          6.70         1.00 o
   0  23   1          0.02          0.45         1.04 o
   1  23   1         59.80         65.63         1.63 o
 -11   0   2          2.78          4.54         1.98 o
 -10   0   2         21.16         26.23         1.46 o
  -9   0   2          3.53          6.24         1.13 o
  -8   0   2        244.43        246.34         4.58 o
  -7   0   2        275.57        278.26         5.85 o
  -6   0   2       6236.19       6331.62        81.71 o
  -5   0   2         15.03         19.49         0.87 o
  -4   0   2        547.91        537.64        11.22 o
  -3   0   2        673.82        739.07        26.01 o
  -2   0   2       3207.85       2638.65        39.68 o
  -1   0   2       2251.56       1877.17        63.01 o
   3   0   2       4012.71       3776.93        45.14 o
   4   0   2       8822.17       9335.77       169.34 o
   5   0   2       2695.02       2735.02        72.28 o
   6   0   2        128.53        147.03         2.97 o
   7   0   2       1834.66       1916.78        26.17 o
   8   0   2        298.25        329.21         5.41 o
   9   0   2         55.53         65.25         5.54 o
  10   0   2        211.56        203.03         4.57 o
 -11   1   2        101.24         93.86         2.08 o
 -10   1   2        128.89        111.46         4.61 o
  -9   1   2        824.05        894.52         8.44 o
  -8   1   2         26.62         20.55         0.87 o
  -7   1   2       1565.46       1559.41        16.03 o
  -6   1   2          5.86          8.10         0.64 o
  -5   1   2       2141.53       2144.17        20.67 o
  -4   1   2         74.64         48.98         2.76 o
  -3   1   2       1453.15       1087.04        24.33 o
  -2   1   2         44.53         55.91         0.88 o
   0   1   2        595.52        390.91        20.54 o
   3   1   2       6645.72       6385.12        96.23 o
   4   1   2        800.36        855.05        15.88 o
   5   1   2       5219.35       5262.98        66.53 o
   6   1   2          2.62          4.73         0.67 o
   7   1   2       1209.66       1274.43        13.25 o
   8   1   2         57.67         60.25         1.95 o
   9   1   2        507.83        518.89         6.01 o
  10   1   2         32.87         33.11         1.28 o
 -11   2   2         58.92         60.10         1.69 o
 -10   2   2        679.34        672.27         7.66 o
  -9   2   2        206.88        197.96         2.95 o
  -8   2   2       1323.80       1397.60        13.42 o
  -7   2   2          4.44          6.77         0.77 o
  -6   2   2       7759.40       7984.97        67.27 o
  -5   2   2       1827.08       1787.41        27.78 o
  -4   2   2       7764.51       7220.84       283.03 o
  -3   2   2       2087.62       1989.77        29.24 o
  -2   2   2       1453.34       1089.90        11.73 o
  -1   2   2        308.47        251.84         3.50 o
   1   2   2       4069.94       3475.70       103.53 o
   3   2   2       2914.67       3029.56        25.97 o
   4   2   2      12577.84      12602.29       230.26 o
   5   2   2       1806.53       1825.44        17.72 o
   6   2   2        633.83        692.64         8.08 o
   7   2   2         81.35         85.65         1.47 o
   8   2   2       3024.72       3138.45        30.91 o
   9   2   2        167.99        169.47         2.45 o
  10   2   2        367.71        355.64         4.48 o
 -11   3   2         17.10         16.89         1.25 o
 -10   3   2        103.83         90.31         1.74 o
  -9   3   2        749.79        757.56         8.15 o
  -8   3   2         62.63         71.43         1.31 o
  -7   3   2        349.72        387.59         4.30 o
  -6   3   2          4.48          7.55         1.16 o
  -5   3   2       8276.05       8123.23        85.54 o
  -4   3   2        931.55        942.62        14.77 o
  -3   3   2        163.18        225.71         3.23 o
   0   3   2          2.10          6.06         0.42 o
   2   3   2       3394.76       3182.99        34.49 o
   3   3   2       2614.81       2284.03        31.11 o
   4   3   2       1079.63       1167.30        11.42 o
   5   3   2         27.79         31.94         1.06 o
   6   3   2       1125.03       1140.73        10.84 o
   7   3   2        250.91        260.72         2.88 o
   8   3   2         24.78         21.61         0.93 o
   9   3   2        102.28         94.38         2.10 o
  10   3   2         25.07         23.66         1.17 o
 -11   4   2          9.92          9.90         1.25 o
 -10   4   2         10.96         11.16         1.05 o
  -9   4   2        259.72        276.57         3.63 o
  -8   4   2        459.07        470.22         5.21 o
  -7   4   2        700.68        724.54         8.98 o
  -6   4   2         43.10         42.06         1.30 o
  -5   4   2       2663.84       2639.64        25.09 o
  -4   4   2        430.20        468.94       181.31 o
  -3   4   2       3680.04       3569.63        85.10 o
  -2   4   2         20.12          9.73         2.66 o
  -1   4   2       6793.66       2244.87      2306.68 o
   0   4   2        190.70        132.37         7.39 o
   1   4   2         10.49          4.69         0.70 o
   2   4   2       5232.63       5016.33        59.22 o
   3   4   2          5.38         13.56         0.46 o
   4   4   2       4307.55       4266.18        45.54 o
   5   4   2        231.78        228.39         5.10 o
   6   4   2        919.21        974.57         9.61 o
   7   4   2        279.96        276.59         5.22 o
   8   4   2         16.01         14.66         0.90 o
   9   4   2        195.72        208.07         2.90 o
  10   4   2        396.37        407.04         4.82 o
 -10   5   2         54.77         54.50         1.48 o
  -9   5   2        375.05        358.07         4.06 o
  -8   5   2        447.15        452.65         4.67 o
  -7   5   2       4512.21       4599.95        40.35 o
  -6   5   2        770.53        792.82        11.82 o
  -5   5   2        475.97        469.18         4.90 o
  -4   5   2       1921.97       1713.57        23.12 o
  -2   5   2        443.11        421.35        10.64 o
  -1   5   2       2730.45       2273.69        28.13 o
   0   5   2       6596.37       6270.62        88.15 o
   2   5   2        254.14        295.47         3.65 o
   3   5   2       7407.67       7385.91        87.81 o
   4   5   2        180.86        214.88         4.37 o
   5   5   2       3147.32       3295.83        35.72 o
   6   5   2          1.94          2.21         0.62 o
   7   5   2       1689.06       1713.93        16.56 o
   8   5   2        393.69        372.70         4.68 o
   9   5   2        422.52        446.22         4.96 o
  10   5   2         83.29         86.07         1.77 o
 -10   6   2        256.68        263.44         3.58 o
  -9   6   2         27.55         28.94         1.20 o
  -8   6   2        857.01        868.10         9.81 o
  -7   6   2        233.20        218.42         5.14 o
  -6   6   2       2324.37       2371.04        24.20 o
  -5   6   2        268.52        275.68         6.88 o
  -4   6   2       1359.08       1241.06        12.94 o
  -3   6   2         45.74         25.47         1.35 o
  -1   6   2       1621.96       1488.58        14.84 o
   0   6   2       5747.07       5370.81        64.15 o
   1   6   2          9.13          9.53         0.88 o
   2   6   2       5952.56       5546.61        53.02 o
   3   6   2        583.00        632.71         6.83 o
   4   6   2       3807.60       3999.98        38.55 o
   5   6   2        276.05        277.56         3.02 o
   6   6   2       1563.61       1591.46        18.05 o
   7   6   2         10.53         11.23         0.79 o
   8   6   2        222.63        235.25         3.34 o
   9   6   2          1.48          1.00         0.84 o
  10   6   2        839.42        839.75         8.77 o
 -10   7   2         76.32         69.44         1.67 o
  -9   7   2        337.37        328.11         3.86 o
  -8   7   2        484.82        490.39         5.08 o
  -7   7   2        907.06        877.45         9.38 o
  -6   7   2         48.75         57.26         2.73 o
  -5   7   2        844.83        586.40       249.01 o
  -4   7   2       7120.35       7326.26        90.28 o
  -3   7   2        844.88        788.75        13.79 o
  -2   7   2       4304.65       4535.31        48.47 o
  -1   7   2       5635.33       5281.07        49.53 o
   0   7   2         32.19         12.41         1.41 o
   1   7   2         89.27         48.03         1.64 o
   2   7   2        391.31        400.93         5.81 o
   3   7   2       3916.94       3893.42        33.56 o
   4   7   2         34.54         31.81         0.73 o
   5   7   2       2067.43       2093.59        21.06 o
   6   7   2        580.33        598.53         6.55 o
   7   7   2        149.21        172.20         2.51 o
   8   7   2         74.23         66.71         1.34 o
   9   7   2        214.57        217.08         3.12 o
  10   7   2          9.24         10.74         1.12 o
 -10   8   2        493.99        462.59         5.20 o
  -9   8   2          0.02         -0.38         0.79 o
  -8   8   2        327.35        355.73         4.36 o
  -7   8   2        811.75        833.72         9.31 o
  -6   8   2       5104.17       5374.49        55.14 o
  -5   8   2         50.56         47.75         8.66 o
  -4   8   2       5298.16       5397.64        78.03 o
  -3   8   2       1973.05       1989.07        19.40 o
  -2   8   2       6354.44       6245.47        78.22 o
  -1   8   2         61.93         69.95         1.03 o
   0   8   2       5995.23       5837.58        61.64 o
   1   8   2         52.31         44.98         0.78 o
   2   8   2         28.43         20.25         1.03 o
   3   8   2       2062.35       2033.33        20.27 o
   4   8   2       2623.87       2634.96        30.79 o
   5   8   2        834.71        813.93         9.17 o
   6   8   2        120.17        130.41         2.16 o
   7   8   2       1057.31       1059.13        11.35 o
   8   8   2        917.54        937.64        10.56 o
   9   8   2         94.31         88.04         1.72 o
  10   8   2        104.52         92.44         1.93 o
 -10   9   2          0.43          0.38         1.03 o
  -9   9   2        880.33        899.15        10.85 o
  -8   9   2        213.71        209.73         2.89 o
  -7   9   2       1694.44       1723.22        18.01 o
  -6   9   2        826.69        809.12        20.93 o
  -5   9   2       5240.22       5459.80        64.74 o
  -4   9   2         19.32         17.75         1.44 o
  -3   9   2      10448.30      10703.18       118.44 o
  -2   9   2       4123.76       4169.98        41.15 o
  -1   9   2       6490.80       6472.79        72.89 o
   0   9   2        254.29        269.41         3.15 o
   1   9   2       9071.70       8956.25       131.97 o
   2   9   2       5573.91       5665.06        57.65 o
   3   9   2       3478.24       3574.53        30.80 o
   4   9   2       1208.00       1220.45        17.26 o
   5   9   2       3613.59       3739.51        32.32 o
   6   9   2        835.75        887.33        10.24 o
   7   9   2       2057.83       2159.89        21.02 o
   8   9   2          0.56          1.19         0.93 o
   9   9   2        234.03        236.23         3.27 o
 -10  10   2         40.28         41.88         1.40 o
  -9  10   2         14.37         13.16         1.08 o
  -8  10   2        615.98        602.08         6.67 o
  -7  10   2         85.28         76.82         1.51 o
  -6  10   2         72.13         79.60         3.52 o
  -5  10   2       1348.50       1397.87        18.27 o
  -4  10   2       1619.55       1669.90        17.97 o
  -3  10   2          8.26          7.76         0.59 o
  -2  10   2       1399.92       1318.34        17.37 o
  -1  10   2        158.61        167.92         2.07 o
   0  10   2         32.30         41.99         1.12 o
   1  10   2        257.08        279.83         5.30 o
   2  10   2       9968.70      10175.05       113.33 o
   3  10   2        587.96        583.43         7.53 o
   4  10   2        627.40        626.61         6.28 o
   5  10   2        101.25         96.75         1.61 o
   6  10   2       3212.44       3319.12        32.81 o
   7  10   2          0.50          0.81         0.70 o
   8  10   2         73.46         72.63         1.42 o
   9  10   2        149.96        140.16         2.20 o
  -9  11   2         42.61         41.96         1.42 o
  -8  11   2         85.38         87.38         1.67 o
  -7  11   2       1335.43       1347.47        16.83 o
  -6  11   2        716.49        732.17        14.29 o
  -5  11   2         35.74         45.08         1.13 o
  -4  11   2        454.25        472.48         5.23 o
  -3  11   2       6428.90       6726.46        64.54 o
  -2  11   2        539.40        534.50         6.21 o
  -1  11   2          7.09          4.51         0.63 o
   0  11   2        196.15        214.96         2.75 o
   1  11   2        766.29        753.81         8.48 o
   2  11   2       2443.49       2493.42        26.07 o
   3  11   2        466.87        448.51         5.18 o
   4  11   2        418.89        415.93         9.30 o
   5  11   2          0.44          1.20         0.54 o
   6  11   2        756.54        809.04         8.11 o
   7  11   2        264.55        249.86         3.34 o
   8  11   2         51.04         47.38         1.43 o
   9  11   2          8.15         10.48         1.03 o
  -9  12   2         56.36         44.74         1.28 o
  -8  12   2        255.93        240.82         3.26 o
  -7  12   2         45.16         46.99         1.24 o
  -6  12   2        280.76        280.85         3.42 o
  -5  12   2          2.31          4.83         0.68 o
  -4  12   2       2751.83       2818.06        28.35 o
  -3  12   2          4.68          2.94         0.79 o
  -2  12   2        859.19        918.37         9.28 o
  -1  12   2       1180.73       1173.75        26.49 o
   0  12   2       8049.29       8291.37        79.15 o
   1  12   2         39.42         44.40         1.04 o
   2  12   2       4133.31       4263.74        42.01 o
   3  12   2       1199.55       1229.78        11.80 o
   4  12   2       3589.52       3793.96        37.03 o
   5  12   2        143.18        137.02         1.99 o
   6  12   2       1231.68       1228.58        11.84 o
   7  12   2        215.38        208.02         2.84 o
   8  12   2       1116.18       1129.32        11.06 o
   9  12   2          0.20         -0.65         1.00 o
  -9  13   2        433.65        420.17         4.71 o
  -8  13   2          1.19          0.94         0.88 o
  -7  13   2         76.13         70.28         1.54 o
  -6  13   2          2.89          3.95         1.05 o
  -5  13   2       1518.60       1599.89        17.57 o
  -4  13   2         37.47         44.33         1.02 o
  -3  13   2        216.30        249.02         4.40 o
  -2  13   2         85.35         88.08         1.39 o
  -1  13   2       6491.95       6714.57        67.91 o
   0  13   2         61.42         63.84         1.23 o
   1  13   2        412.12        468.81         5.11 o
   2  13   2          6.40          4.90         0.57 o
   3  13   2       3440.41       3496.84        29.36 o
   4  13   2         26.00         25.89         0.98 o
   5  13   2       1547.02       1583.78        19.51 o
   6  13   2        261.90        254.99         3.11 o
   7  13   2        598.25        613.86         6.76 o
   8  13   2         16.04         13.58         1.08 o
  -9  14   2        201.72        196.17         3.62 o
  -8  14   2         37.59         38.22         1.30 o
  -7  14   2         43.11         47.05         1.31 o
  -6  14   2        191.54        199.78         3.48 o
  -5  14   2        456.43        449.31         5.30 o
  -4  14   2        593.62        559.10         6.86 o
  -3  14   2        421.95        429.79         4.78 o
  -2  14   2         92.60        114.70         1.80 o
  -1  14   2       2324.63       2417.21        23.55 o
   0  14   2          7.58          8.10         1.13 o
   1  14   2        282.78        279.73         5.71 o
   2  14   2         39.88         50.58         1.16 o
   3  14   2       3669.40       3776.59        37.05 o
   4  14   2         47.44         47.94         1.48 o
   5  14   2        108.85         99.96         1.77 o
   6  14   2         19.14         22.75         0.94 o
   7  14   2        119.48        119.09         2.23 o
   8  14   2         77.79         69.25         1.63 o
  -8  15   2         27.21         24.69         1.50 o
  -7  15   2        149.00        144.38         2.62 o
  -6  15   2         25.06         26.56         1.29 o
  -5  15   2          5.73          5.23         1.13 o
  -4  15   2        364.06        375.70         4.20 o
  -3  15   2       1962.46       2001.72        21.55 o
  -2  15   2        172.85        182.83         3.31 o
  -1  15   2        111.66        104.75         2.69 o
   0  15   2        405.91        415.47         4.98 o
   1  15   2       3057.66       3101.49        32.55 o
   2  15   2        260.97        269.91         3.64 o
   3  15   2       1334.93       1321.30        13.65 o
   4  15   2          1.19          0.67         0.64 o
   5  15   2       1111.89       1134.14        11.14 o
   6  15   2        595.95        616.51         6.89 o
   7  15   2        644.02        627.69         6.60 o
   8  15   2          8.91         10.67         1.12 o
  -8  16   2        873.52        832.16        17.11 o
  -7  16   2          2.76          3.77         0.97 o
  -6  16   2       1076.53       1094.02        16.44 o
  -5  16   2        849.97        828.51         9.56 o
  -4  16   2       2386.81       2423.79        21.23 o
  -3  16   2        578.56        593.43         5.80 o
  -2  16   2       3811.00       3866.12        35.47 o
  -1  16   2       1121.05       1147.35        12.75 o
   0  16   2        498.66        532.67         6.14 o
   1  16   2         20.00         18.88         1.49 o
   2  16   2       3938.83       4015.12        36.60 o
   3  16   2        256.44        268.71         4.71 o
   4  16   2        292.83        294.25         3.92 o
   5  16   2         95.50         91.64         1.70 o
   6  16   2        933.33        937.84         9.17 o
   7  16   2        243.09        240.87         3.10 o
  -7  17   2         94.58         93.84         2.81 o
  -6  17   2         16.63         16.23         1.00 o
  -5  17   2        888.25        865.43         9.34 o
  -4  17   2         34.07         45.59         1.25 o
  -3  17   2        954.02        990.24        10.63 o
  -2  17   2         35.72         29.95         0.94 o
  -1  17   2        343.28        368.44         4.66 o
   0  17   2         55.81         58.21         1.52 o
   1  17   2       1220.22       1167.80        10.99 o
   2  17   2        381.87        391.47         4.94 o
   3  17   2         82.72         96.50         2.16 o
   4  17   2         85.10         84.56         1.59 o
   5  17   2         84.71         80.30         1.48 o
   6  17   2         99.45        100.04         1.81 o
   7  17   2        129.68        122.44         2.44 o
  -7  18   2        137.53        126.54         2.45 o
  -6  18   2         44.30         39.58         1.35 o
  -5  18   2        345.36        347.39         6.94 o
  -4  18   2          7.55         10.40         1.13 o
  -3  18   2        194.68        187.35         2.42 o
  -2  18   2         81.34         74.28         1.90 o
  -1  18   2          5.60          7.10         1.03 o
   0  18   2       1213.81       1242.74        13.76 o
   1  18   2         64.13         68.63         1.51 o
   2  18   2         44.30         42.53         1.12 o
   3  18   2          1.19          0.69         0.80 o
   4  18   2        765.10        759.36         8.26 o
   5  18   2         27.20         23.97         1.15 o
   6  18   2         68.06         66.84         1.62 o
  -6  19   2        135.28        133.44         2.19 o
  -5  19   2       1286.73       1244.91        11.10 o
  -4  19   2        177.49        182.36         2.65 o
  -3  19   2        754.17        726.15         7.88 o
  -2  19   2        486.20        454.82         5.85 o
  -1  19   2       2427.00       2447.36        23.73 o
   0  19   2          4.05          4.94         1.12 o
   1  19   2        524.12        513.53         5.53 o
   2  19   2         29.20         27.96         1.12 o
   3  19   2        466.98        470.98         5.83 o
   4  19   2          7.08          7.72         1.06 o
   5  19   2        225.13        221.41         3.30 o
   6  19   2         14.94         12.50         1.13 o
  -5  20   2          0.47          0.72         1.22 o
  -4  20   2        415.34        406.81         6.51 o
  -3  20   2         60.08         60.82         1.46 o
  -2  20   2        705.58        700.89         7.75 o
  -1  20   2         23.58         21.68         1.20 o
   0  20   2        900.32        901.25         9.99 o
   1  20   2          2.37          1.85         0.90 o
   2  20   2        429.53        390.09         4.86 o
   3  20   2        148.40        127.04         3.46 o
   4  20   2        616.06        607.18         7.45 o
   5  20   2         40.88         44.10         1.40 o
  -4  21   2         51.04         51.23         1.37 o
  -3  21   2         35.34         27.57         1.71 o
  -2  21   2        411.37        405.49         5.03 o
  -1  21   2         33.47         30.20         1.28 o
   0  21   2         85.58         83.82         2.13 o
   1  21   2         14.89         13.29         1.08 o
   2  21   2         66.35         64.03         1.56 o
   3  21   2         91.20         86.13         1.74 o
   4  21   2         13.78         14.10         1.26 o
  -3  22   2         93.81         89.67         2.58 o
  -2  22   2        361.03        358.73         4.05 o
  -1  22   2         38.88         32.61         1.95 o
   0  22   2        118.94        107.29         2.05 o
   1  22   2        126.91        116.74         1.97 o
   2  22   2          4.91          3.70         1.03 o
   3  22   2          0.89          0.30         1.15 o
  -1  23   2        974.95        940.11         9.13 o
   0  23   2        140.66        116.43         2.21 o
   1  23   2        292.39        275.29         4.37 o
 -11   1   3         55.43         43.38         1.87 o
 -10   1   3        467.87        475.55         5.60 o
  -9   1   3        569.96        580.24         6.43 o
  -8   1   3         89.23         79.35         1.47 o
  -7   1   3         28.21         27.46         0.83 o
  -6   1   3       1155.22       1132.28        14.95 o
  -5   1   3       1974.94       1885.66        28.41 o
  -4   1   3        554.89        492.97         7.06 o
  -3   1   3       2155.44       1899.01        19.66 o
  -2   1   3       2103.69       2191.69        20.26 o
   0   1   3        439.04        441.50         8.54 o
   1   1   3         61.04         48.90         0.96 o
   2   1   3       2025.52       1774.08        17.43 o
   3   1   3       6597.34       6580.88        69.89 o
   4   1   3       2597.45       2560.80        26.27 o
   5   1   3        940.54        982.68        11.41 o
   6   1   3        211.52        222.87         2.55 o
   7   1   3        447.76        492.71         5.54 o
   8   1   3        819.25        869.31        11.69 o
   9   1   3        109.86        103.11         1.77 o
  10   1   3          1.33          0.06         1.07 o
 -11   2   3         12.48         12.71         1.23 o
 -10   2   3          4.62          5.63         0.90 o
  -9   2   3          8.40          6.88         0.86 o
  -8   2   3        304.85        310.83         3.57 o
  -7   2   3         30.54         32.27         1.58 o
  -6   2   3        749.07        737.68        18.70 o
  -5   2   3          8.00          8.13         1.50 o
  -4   2   3       1151.45       1118.03        22.63 o
  -3   2   3          7.45          3.78         0.36 o
   0   2   3       1745.41       1461.00        31.98 o
   2   2   3       3436.19       3351.43        37.96 o
   4   2   3         48.82         52.31         3.96 o
   5   2   3        380.52        426.34         4.50 o
   6   2   3       2851.56       2938.62        28.29 o
   7   2   3       1460.37       1464.83        16.89 o
   8   2   3        188.76        174.22         2.50 o
   9   2   3          4.80          4.08         0.84 o
  10   2   3         74.63         82.55         1.91 o
 -11   3   3         12.78         12.32         1.46 o
 -10   3   3          8.70          8.00         0.96 o
  -9   3   3         96.19         91.90         1.61 o
  -8   3   3        194.69        206.17         3.34 o
  -7   3   3         58.12         74.11         2.72 o
  -6   3   3        398.72        418.33         5.42 o
  -5   3   3       3277.30       1107.69      1024.01 o
  -4   3   3       4883.58       4766.01        40.68 o
  -3   3   3        371.05        359.96         4.24 o
   0   3   3       4228.76       3679.32       190.78 o
   1   3   3       2150.84       2110.41        20.48 o
   2   3   3          2.80          2.78         0.33 o
   4   3   3       2444.82       2561.96        23.38 o
   5   3   3        153.28        172.70         2.46 o
   6   3   3        151.81        150.03         3.78 o
   7   3   3        263.76        273.31         3.51 o
   8   3   3         15.80         14.99         0.80 o
   9   3   3         56.73         49.97         1.27 o
  10   3   3         84.26         82.39         2.11 o
 -11   4   3          3.99          1.80         1.16 o
 -10   4   3          1.08          0.30         0.87 o
  -9   4   3        607.38        616.50         7.07 o
  -8   4   3        644.37        629.15         6.88 o
  -7   4   3         18.07         18.07         0.79 o
  -6   4   3        133.93        136.36         4.34 o
  -5   4   3       1092.38       1094.59        12.42 o
  -4   4   3       2366.88       2265.88        31.55 o
  -3   4   3         26.18         18.69         2.07 o
  -2   4   3         15.57         19.35         1.24 o
  -1   4   3       1410.97       1245.32        11.00 o
   0   4   3        568.33        456.47         5.18 o
   1   4   3       4579.07       4589.05        54.24 o
   2   4   3        196.04        228.44         3.04 o
   3   4   3        345.37        295.47         3.60 o
   4   4   3         94.82         92.94         1.49 o
   5   4   3          7.03          8.30         0.55 o
   6   4   3       1643.72       1613.92        16.57 o
   7   4   3       1104.30       1088.18        10.69 o
   8   4   3         54.98         55.32         1.26 o
   9   4   3         17.80         16.88         1.06 o
  10   4   3        180.61        185.36         2.69 o
 -11   5   3          8.41          5.03         1.17 o
 -10   5   3          0.94          0.39         0.97 o
  -9   5   3          0.90          0.24         0.89 o
  -8   5   3        114.05        118.40         3.26 o
  -7   5   3         14.70         18.95         2.09 o
  -6   5   3         33.10         34.81         1.31 o
  -5   5   3       3156.33       3147.43        30.06 o
  -4   5   3       5756.13       5903.22        72.59 o
  -3   5   3        166.77        124.22         2.17 o
  -2   5   3       2535.93       2428.34        47.65 o
  -1   5   3       3655.17       3446.08        30.29 o
   1   5   3       4074.39       4129.25        39.51 o
   2   5   3        474.26        490.73         7.43 o
   3   5   3       1532.95       1818.82        17.98 o
   4   5   3         18.93         16.97         0.58 o
   5   5   3          8.50          9.71         0.54 o
   6   5   3         29.88         34.91         1.91 o
   7   5   3         16.26         17.24         0.94 o
   8   5   3         44.25         39.22         1.05 o
   9   5   3          1.69          4.13         1.06 o
  10   5   3         19.90         24.31         1.54 o
 -10   6   3          4.79          4.05         0.97 o
  -9   6   3         47.41         38.01         1.23 o
  -8   6   3        410.63        393.14         4.57 o
  -7   6   3        730.57        608.01       132.86 o
  -6   6   3        851.13        641.33       191.23 o
  -5   6   3       1027.53        964.28        16.68 o
  -4   6   3        950.35        954.02        10.19 o
  -3   6   3       8401.78       8635.26       103.31 o
  -1   6   3        438.97        479.84        23.90 o
   0   6   3       1875.91       1887.07        18.38 o
   1   6   3       4977.23       4796.58        65.50 o
   2   6   3       5159.23       5149.48        49.08 o
   3   6   3        174.44        188.13         2.27 o
   4   6   3       1310.28       1336.27        13.64 o
   5   6   3        515.87        573.88         6.72 o
   6   6   3         97.45        100.23         1.48 o
   7   6   3         55.63         62.76         1.10 o
   8   6   3         10.33          9.61         0.80 o
   9   6   3          5.01          6.63         1.11 o
  10   6   3         25.48         18.34         1.22 o
 -10   7   3         12.55         12.48         1.05 o
  -9   7   3          1.19          0.77         0.81 o
  -8   7   3        120.17        119.73         2.64 o
  -7   7   3         19.68         17.03         4.45 o
  -6   7   3        389.72        339.55        68.89 o
  -5   7   3       1092.08       1083.58        11.56 o
  -4   7   3        237.07        242.95         3.30 o
  -3   7   3       5122.24       5310.41        51.12 o
  -2   7   3          1.44          8.03         1.43 o
  -1   7   3       8281.30       8474.87       116.17 o
   0   7   3       1585.09       1691.39        15.56 o
   1   7   3        293.77        192.73         2.72 o
   2   7   3        283.57        259.54         8.14 o
   3   7   3       2004.72       1976.47        19.00 o
   4   7   3         11.14         12.20         0.59 o
   5   7   3        344.83        389.26         4.41 o
   6   7   3        135.97        147.18         3.07 o
   7   7   3          4.10          7.80         0.79 o
   8   7   3         17.41         21.67         1.06 o
   9   7   3          3.27          1.76         0.99 o
  10   7   3         29.46         28.70         1.31 o
 -10   8   3          0.67          1.19         0.95 o
  -9   8   3        101.69        102.03         2.77 o
  -8   8   3        204.17        199.47         2.62 o
  -7   8   3       1146.01       1166.68        15.45 o
  -6   8   3        909.77        942.44        26.68 o
  -5   8   3          6.44          8.76         0.69 o
  -4   8   3       1749.63       1691.54        19.23 o
  -3   8   3       3171.34       3171.62        29.81 o
  -2   8   3        975.47        848.34         7.99 o
  -1   8   3       3231.83       3303.32        39.43 o
   0   8   3       5354.80       5793.25        55.20 o
   1   8   3       2283.09       2231.58        22.96 o
   2   8   3       6668.28       6971.23        66.02 o
   3   8   3        345.66        352.92         3.90 o
   4   8   3         14.44         17.38         0.64 o
   5   8   3         43.46         43.72         1.34 o
   6   8   3        741.91        780.88         8.61 o
   7   8   3         16.06         23.41         1.02 o
   8   8   3          2.06          1.86         0.85 o
   9   8   3        215.81        204.36         3.06 o
 -10   9   3          7.85          5.67         0.99 o
  -9   9   3         17.13         19.06         0.98 o
  -8   9   3          7.73          7.16         0.95 o
  -7   9   3        692.72        642.25       114.40 o
  -6   9   3        411.75        424.37         5.28 o
  -5   9   3       6054.06       6133.98        74.30 o
  -4   9   3       1201.80       1200.07        13.35 o
  -3   9   3        387.45        343.76         3.79 o
  -2   9   3        651.14        678.15         7.80 o
  -1   9   3       7486.32       7304.83        76.99 o
   0   9   3       2444.19       2495.79        21.98 o
   1   9   3       2491.37       2437.61        29.36 o
   2   9   3          0.95          2.15         0.46 o
   3   9   3       1564.26       1527.38        14.87 o
   4   9   3          4.50          3.79         0.60 o
   5   9   3       1045.46       1047.00         9.90 o
   6   9   3         36.15         49.47         2.52 o
   7   9   3         43.98         42.54         1.06 o
   8   9   3         11.41         11.85         0.91 o
   9   9   3        116.74        118.68         1.89 o
 -10  10   3         93.62         86.06         1.99 o
  -9  10   3         37.66         34.88         1.18 o
  -8  10   3        200.70        209.80         3.18 o
  -7  10   3        294.35        302.23         4.68 o
  -6  10   3          1.82          1.12         0.67 o
  -5  10   3         49.30         43.16         1.08 o
  -4  10   3        907.28        917.43         9.54 o
  -3  10   3        706.31        713.83        10.37 o
  -2  10   3        116.47        101.71         2.08 o
  -1  10   3         35.99         42.42         1.77 o
   0  10   3       1315.22       1213.13        41.59 o
   1  10   3       1030.28       1096.84        11.46 o
   2  10   3       1266.11       1286.27        12.60 o
   3  10   3       1594.70       1593.43        20.49 o
   4  10   3       2665.88       2743.18        24.95 o
   5  10   3       1508.59       1529.75        15.16 o
   6  10   3        739.32        773.21         8.76 o
   7  10   3        274.16        274.48         3.33 o
   8  10   3         54.37         50.39         1.33 o
   9  10   3         27.84         28.20         1.36 o
  -9  11   3        158.78        152.18         2.93 o
  -8  11   3         55.80         65.18         1.81 o
  -7  11   3         30.06         28.87         5.15 o
  -6  11   3        512.42        506.23         6.41 o
  -5  11   3         62.44         60.39         1.25 o
  -4  11   3        151.16        168.52         2.47 o
  -3  11   3        152.75        137.65         3.25 o
  -2  11   3        279.32        259.04         3.00 o
  -1  11   3       2520.19       2563.80        24.42 o
   0  11   3         71.47         72.90         1.19 o
   1  11   3         58.05         64.38         1.02 o
   2  11   3         15.56         20.91         0.63 o
   3  11   3        163.76        153.18         1.88 o
   4  11   3        973.69        959.83         8.82 o
   5  11   3        151.43        151.94         1.97 o
   6  11   3         17.79         14.12         0.81 o
   7  11   3         13.02         12.11         0.88 o
   8  11   3         71.87         72.95         1.57 o
   9  11   3        216.51        213.25         3.11 o
  -9  12   3          5.88          3.20         0.93 o
  -8  12   3         71.41         67.19         1.76 o
  -7  12   3        110.55        114.16         2.60 o
  -6  12   3         50.55         62.25         1.95 o
  -5  12   3         61.15         54.30         1.09 o
  -4  12   3        336.21        358.18         5.10 o
  -3  12   3         72.13         66.26         2.30 o
  -2  12   3         96.82         93.96         1.49 o
  -1  12   3        146.69        140.28         3.12 o
   0  12   3        393.47        412.33         6.70 o
   1  12   3       1050.56       1065.25        11.95 o
   2  12   3        462.52        451.50         6.23 o
   3  12   3         96.51         96.70         2.49 o
   4  12   3       1383.17       1379.16        15.00 o
   5  12   3        612.95        627.11         7.21 o
   6  12   3         21.39         21.56         1.04 o
   7  12   3         49.15         46.12         1.47 o
   8  12   3        252.76        245.23         3.24 o
   9  12   3         56.43         58.50         1.56 o
  -9  13   3         42.95         44.39         1.59 o
  -8  13   3         55.74         50.49         1.56 o
  -7  13   3          4.39          2.13         0.76 o
  -6  13   3         67.91         64.63         1.40 o
  -5  13   3         86.97         86.84         1.65 o
  -4  13   3          1.83          1.71         0.62 o
  -3  13   3         84.93         96.30         1.76 o
  -2  13   3        111.59        104.20         1.73 o
  -1  13   3         39.72         44.59         0.92 o
   0  13   3        723.85        692.84         9.86 o
   1  13   3         74.76         68.03         1.27 o
   2  13   3         63.43         72.53         1.72 o
   3  13   3       1138.06       1166.34        13.31 o
   4  13   3        550.42        559.71         6.19 o
   5  13   3        974.42        978.63        10.29 o
   6  13   3        306.02        298.80         3.85 o
   7  13   3         87.59         86.25         1.96 o
   8  13   3        429.43        428.05         7.57 o
  -9  14   3          3.23          3.54         1.21 o
  -8  14   3        265.49        248.87         3.80 o
  -7  14   3         18.41         16.27         2.90 o
  -6  14   3        787.48        766.14        10.22 o
  -5  14   3         86.77         95.35         1.68 o
  -4  14   3         15.77         16.72         0.92 o
  -3  14   3        952.77        936.53        11.94 o
  -2  14   3        218.19        228.74         3.11 o
  -1  14   3         30.01         31.01         0.89 o
   0  14   3         93.72         82.61         2.36 o
   1  14   3        501.16        496.66         5.53 o
   2  14   3        315.08        297.11         4.38 o
   3  14   3        797.19        802.19         9.25 o
   4  14   3          5.13          4.05         0.74 o
   5  14   3        279.96        278.77         3.50 o
   6  14   3        214.29        196.37         2.84 o
   7  14   3        244.17        257.66         4.59 o
   8  14   3         48.72         44.43         1.82 o
  -8  15   3         86.95         84.61         1.94 o
  -7  15   3        313.83        321.20         3.89 o
  -6  15   3         40.98         36.45         1.13 o
  -5  15   3         46.39         43.99         1.10 o
  -4  15   3        354.49        346.73         3.84 o
  -3  15   3        855.22        877.53         9.32 o
  -2  15   3        329.80        324.93         3.89 o
  -1  15   3         41.45         41.38         0.92 o
   0  15   3        226.46        226.76         3.74 o
   1  15   3       1965.64       1992.40        21.85 o
   2  15   3        382.90        372.20         4.13 o
   3  15   3        483.84        496.08         5.43 o
   4  15   3        478.49        521.58         5.76 o
   5  15   3         57.35         49.53         1.18 o
   6  15   3        141.84        125.83         2.33 o
   7  15   3        622.26        614.49         6.35 o
   8  15   3         87.62         96.41         1.87 o
  -8  16   3        279.84        267.19         4.08 o
  -7  16   3          2.58          3.75         0.91 o
  -6  16   3         90.44         93.68         2.00 o
  -5  16   3         93.10         99.64         1.85 o
  -4  16   3         80.74         86.65         1.69 o
  -3  16   3         72.25         72.88         1.35 o
  -2  16   3        366.92        383.02         4.51 o
  -1  16   3       1076.14       1040.01        10.46 o
   0  16   3         26.77         29.61         1.04 o
   1  16   3        213.12        210.08         2.94 o
   2  16   3         12.39         12.99         0.86 o
   3  16   3          2.21          2.65         0.73 o
   4  16   3          0.14         -0.21         0.79 o
   5  16   3        167.23        163.87         4.28 o
   6  16   3         53.11         52.83         1.34 o
   7  16   3          1.03          2.99         1.03 o
  -7  17   3        199.95        193.88         3.27 o
  -6  17   3         68.12         64.03         1.47 o
  -5  17   3         92.39         93.41         1.63 o
  -4  17   3        459.90        462.88         5.25 o
  -3  17   3       1275.08       1242.16        11.43 o
  -2  17   3        162.38        177.94         2.64 o
  -1  17   3        673.60        706.63         7.73 o
   0  17   3        315.88        351.59         4.45 o
   1  17   3        543.44        538.28         6.59 o
   2  17   3        239.59        216.55         2.76 o
   3  17   3          0.75          1.86         0.80 o
   4  17   3         74.20         89.26         1.85 o
   5  17   3         30.94         34.90         1.43 o
   6  17   3         68.53         72.60         2.10 o
   7  17   3          5.87          6.63         1.14 o
  -7  18   3        268.25        272.73         3.86 o
  -6  18   3         27.85         29.78         1.26 o
  -5  18   3         41.21         46.15         1.36 o
  -4  18   3        185.71        172.26         2.45 o
  -3  18   3        758.28        737.92         7.90 o
  -2  18   3         33.40         33.45         1.21 o
  -1  18   3          1.65          3.40         0.76 o
   0  18   3        129.48        140.32         2.39 o
   1  18   3        953.33        954.23        10.15 o
   2  18   3        215.98        213.80         3.36 o
   3  18   3        517.52        513.28         6.40 o
   4  18   3          0.16          0.46         0.82 o
   5  18   3        240.31        246.26         4.67 o
   6  18   3         17.99         18.97         1.14 o
  -6  19   3        158.40        153.32         2.41 o
  -5  19   3          0.36          0.66         0.93 o
  -4  19   3         17.38         17.91         1.45 o
  -3  19   3        750.57        746.57        10.25 o
  -2  19   3        189.85        183.30         3.12 o
  -1  19   3        268.69        241.95         3.43 o
   0  19   3         63.09         69.97         1.52 o
   1  19   3        514.31        490.64         5.45 o
   2  19   3        123.66        119.44         1.96 o
   3  19   3          0.36          0.76         0.72 o
   4  19   3         20.07         20.70         1.01 o
   5  19   3         37.76         39.17         1.37 o
  -5  20   3          7.84          7.99         1.18 o
  -4  20   3         11.36          8.74         0.93 o
  -3  20   3       1703.90       1723.64        22.38 o
  -2  20   3        508.97        526.93         6.87 o
  -1  20   3         39.43         33.61         1.31 o
   0  20   3        537.97        509.63         5.86 o
   1  20   3        615.65        644.95         7.15 o
   2  20   3         12.29         16.81         0.97 o
   3  20   3          4.66          8.71         0.99 o
   4  20   3          1.11          1.82         1.02 o
   5  20   3        147.97        153.57         2.40 o
  -4  21   3          0.26          1.11         0.97 o
  -3  21   3         63.41         59.37         1.72 o
  -2  21   3         13.82         17.54         1.05 o
  -1  21   3         44.77         43.96         1.51 o
   0  21   3         26.46         27.87         1.12 o
   1  21   3        195.27        201.38         4.67 o
   2  21   3        137.21        133.40         2.57 o
   3  21   3          0.84          1.04         1.19 o
   4  21   3         12.18          9.39         1.41 o
  -3  22   3         63.28         69.34         1.55 o
  -2  22   3        363.15        360.20         4.93 o
  -1  22   3         40.17         34.39         1.54 o
   0  22   3         26.71         28.21         1.23 o
   1  22   3         48.58         49.82         1.40 o
   2  22   3         13.29         10.46         1.08 o
   3  22   3         60.36         54.20         1.60 o
  -1  23   3         33.68         25.08         1.34 o
   0  23   3         58.49         62.98         1.66 o
 -11   0   4        624.11        673.64        10.02 o
 -10   0   4       1441.81       1439.81        18.70 o
  -9   0   4        424.23        356.76         6.48 o
  -8   0   4       2708.34       2782.89        42.91 o
  -7   0   4       1003.50       1045.83        26.17 o
  -6   0   4       8796.30       8840.51       193.60 o
  -5   0   4       2085.82       2114.69        31.68 o
  -4   0   4       4009.11       3607.53        47.23 o
  -3   0   4         17.68         24.35         0.78 o
  -2   0   4       8759.75       8597.99       267.85 o
   0   0   4        744.43        728.21        16.19 o
   3   0   4       4019.49       3980.22        56.91 o
   5   0   4         35.12         49.84         1.35 o
   6   0   4        107.39        132.92         3.19 o
   7   0   4        716.44        750.16        10.34 o
   8   0   4       4231.31       4330.77        58.50 o
   9   0   4         15.76         17.61         1.58 o
  10   0   4        718.29        729.35        10.98 o
 -11   1   4         96.85         98.43         1.92 o
 -10   1   4        170.11        176.15         4.85 o
  -9   1   4        135.21        135.57         3.09 o
  -8   1   4         34.99         38.60         1.22 o
  -7   1   4       1138.39       1151.57        20.18 o
  -6   1   4         90.10         73.84         3.09 o
  -5   1   4       4337.81       4284.27        50.59 o
  -4   1   4       1023.95       1027.07        10.44 o
  -3   1   4        535.26        424.36         5.01 o
  -2   1   4        777.62        806.60         8.30 o
   1   1   4        156.95        135.40         2.17 o
   2   1   4        783.32        768.50        10.40 o
   4   1   4         45.10         55.52         2.86 o
   5   1   4        194.18        196.14         2.37 o
   6   1   4       1363.32       1394.72        13.33 o
   7   1   4       1019.48       1078.15        11.50 o
   8   1   4        150.01        171.73         2.45 o
   9   1   4         96.69         83.53         2.60 o
  10   1   4         64.94         58.68         1.56 o
 -11   2   4         62.14         63.93         1.62 o
 -10   2   4          0.34         -0.21         0.96 o
  -9   2   4        127.75        109.82         1.99 o
  -8   2   4        649.53        658.90         7.25 o
  -7   2   4        567.86        593.98         9.41 o
  -6   2   4         42.97         48.95         1.23 o
  -5   2   4        506.36        498.72         6.27 o
  -4   2   4       4823.67       4628.18        56.91 o
  -3   2   4       1481.12       1377.44        12.75 o
  -2   2   4          3.96          1.70         0.23 o
  -1   2   4        438.47        393.42         5.83 o
   0   2   4       1354.57       1362.48        19.77 o
   2   2   4       6136.09       6033.93       193.38 o
   3   2   4        433.28        405.81         4.45 o
   4   2   4        916.92        924.03         9.34 o
   5   2   4        843.21        841.62         9.89 o
   6   2   4         40.23         39.89         2.19 o
   7   2   4         13.73         15.20         0.73 o
   8   2   4          1.52          3.28         0.80 o
   9   2   4        400.06        410.65         4.83 o
  10   2   4        281.84        274.64         4.21 o
 -11   3   4        414.06        381.15         4.66 o
 -10   3   4        192.40        183.64         2.48 o
  -9   3   4       1090.46       1096.07        13.32 o
  -8   3   4          5.12          4.23         0.78 o
  -7   3   4       5200.03       2411.43      1629.45 o
  -6   3   4       1444.89       1416.58        15.95 o
  -5   3   4        690.67        670.86         8.31 o
  -4   3   4        162.23        151.40         2.05 o
  -2   3   4        540.19        566.62         8.11 o
  -1   3   4       7526.15       8178.05       180.36 o
   2   3   4       3477.38       3408.96        35.63 o
   3   3   4          8.25         11.57         0.39 o
   4   3   4        160.92        176.26         2.25 o
   5   3   4      12817.02      13457.95       296.18 o
   6   3   4       1308.65       1255.39        12.25 o
   7   3   4        418.75        430.29         6.08 o
   8   3   4        234.53        238.09         3.02 o
   9   3   4       1275.83       1289.87        13.09 o
  10   3   4         30.48         26.63         1.32 o
 -11   4   4        104.85        108.28         2.28 o
 -10   4   4        535.55        520.12         5.34 o
  -9   4   4          0.30          0.87         0.82 o
  -8   4   4         20.05         17.24         1.30 o
  -7   4   4          3.60          4.71         1.72 o
  -6   4   4       7224.92       7279.57        81.51 o
  -5   4   4        659.86        616.47         6.90 o
  -4   4   4       5034.27       5155.02        55.02 o
  -3   4   4        570.04        449.87         6.63 o
  -1   4   4       1922.56       1784.81        22.73 o
   1   4   4       6215.07       5802.09       151.14 o
   3   4   4        511.33        546.91         5.56 o
   4   4   4       4881.21       5037.81        48.10 o
   5   4   4        326.94        309.80         6.14 o
   6   4   4        992.36        994.28         9.61 o
   7   4   4         86.02         79.78         1.56 o
   8   4   4        156.11        185.38         2.47 o
   9   4   4          1.86          1.46         1.17 o
  10   4   4        280.53        250.29         3.59 o
 -11   5   4        152.80        149.17         2.48 o
 -10   5   4          4.94          5.74         1.00 o
  -9   5   4        304.84        329.07         4.19 o
  -8   5   4        862.05        850.61        11.24 o
  -7   5   4          0.05          0.72         0.71 o
  -6   5   4         42.13         36.81         1.04 o
  -5   5   4        376.83        311.10         3.73 o
  -4   5   4       3321.70       3252.52        37.71 o
  -3   5   4         65.36         95.34         1.34 o
  -2   5   4       6901.25       7625.09        85.10 o
  -1   5   4       5483.38       5042.57        47.99 o
   0   5   4       4227.21       4128.37        39.38 o
   1   5   4       1197.88       1263.04        12.11 o
   2   5   4        812.31        735.48         8.44 o
   3   5   4       2134.26       2001.56        20.99 o
   4   5   4         57.51         73.40         1.71 o
   5   5   4        520.47        582.07         6.56 o
   6   5   4        633.24        664.24         6.88 o
   7   5   4        123.83        134.93         1.88 o
   8   5   4         40.04         44.06         1.19 o
   9   5   4        401.22        407.22         4.70 o
  10   5   4         32.36         39.92         1.59 o
 -10   6   4        554.46        542.44         6.61 o
  -9   6   4          4.22          7.21         0.91 o
  -8   6   4          1.12          1.28         0.99 o
  -7   6   4         87.86         75.02        13.68 o
  -6   6   4       1986.85       2046.77        22.91 o
  -5   6   4        164.84        154.79         2.17 o
  -4   6   4         23.26         22.30         2.14 o
  -3   6   4       1368.77       1482.15        14.70 o
  -2   6   4       2871.04       2799.71        28.80 o
  -1   6   4        439.27        425.33         4.80 o
   0   6   4       2674.58       2461.73        24.14 o
   1   6   4         21.99         33.31         1.08 o
   2   6   4        843.91        729.83         8.06 o
   3   6   4       1136.49       1220.29        13.91 o
   4   6   4       1370.86       1355.09        15.43 o
   5   6   4          5.69          4.68         0.79 o
   6   6   4        799.12        854.68         8.37 o
   7   6   4          7.39         13.90         1.11 o
   8   6   4        452.38        444.55         5.57 o
   9   6   4          8.37          7.99         1.01 o
  10   6   4        225.17        219.66         6.96 o
 -10   7   4         46.62         45.57         1.33 o
  -9   7   4        799.25        769.26         9.72 o
  -8   7   4        190.39        188.78         3.45 o
  -7   7   4       1006.98       1041.96        12.90 o
  -6   7   4        152.62        165.94         3.43 o
  -5   7   4       2789.55       2804.93        31.13 o
  -4   7   4       7070.20       7130.92        71.75 o
  -2   7   4        842.10        811.83        15.51 o
   0   7   4       7656.44       7641.76        99.25 o
   1   7   4      14688.84      14561.27       455.13 o
   2   7   4       3336.95       3438.94        35.02 o
   3   7   4       5278.08       5133.22        49.29 o
   4   7   4        252.51        257.17         3.19 o
   5   7   4       2593.36       2766.79        30.42 o
   6   7   4         25.68         37.30         0.90 o
   7   7   4        994.06        945.15         9.75 o
   8   7   4        156.25        167.02         2.53 o
   9   7   4        268.61        290.64         3.74 o
 -10   8   4        165.00        159.06         2.34 o
  -9   8   4        120.38        128.89         2.31 o
  -8   8   4       3369.82       3459.31        65.28 o
  -7   8   4          6.85          5.05         0.76 o
  -6   8   4          4.21          3.62         0.78 o
  -5   8   4        468.36        467.99         5.65 o
  -4   8   4       7542.55       7524.65        76.21 o
  -3   8   4       2027.87       1877.11        20.27 o
  -2   8   4       1035.71       1096.57        12.65 o
  -1   8   4         64.20         67.45         1.05 o
   0   8   4       4734.52       4676.86        45.15 o
   1   8   4       2409.26       2375.75        23.52 o
   2   8   4        403.90        366.25         4.20 o
   3   8   4        298.82        284.06         3.25 o
   4   8   4        523.10        527.49         6.35 o
   5   8   4        252.12        234.94         2.84 o
   6   8   4       3035.31       3201.07        29.13 o
   7   8   4        397.57        425.57         5.10 o
   8   8   4        335.46        330.92         4.92 o
   9   8   4        110.19        105.95         2.06 o
 -10   9   4         84.44         82.03         1.69 o
  -9   9   4        272.57        249.92         4.18 o
  -8   9   4        129.43        123.58         2.41 o
  -7   9   4        397.79        402.50         4.62 o
  -6   9   4        626.89        627.32        10.68 o
  -5   9   4        736.49        745.39        14.84 o
  -4   9   4         81.11         81.21         1.59 o
  -3   9   4        191.42        177.87         4.67 o
  -2   9   4       2449.58       2402.01        23.09 o
  -1   9   4       1079.33       1014.51        10.69 o
   0   9   4        763.15        771.44         7.01 o
   1   9   4        636.08        629.71         6.23 o
   2   9   4        996.20       1002.35        10.36 o
   3   9   4         11.69         14.61         0.72 o
   4   9   4        166.71        161.83         2.13 o
   5   9   4         53.10         45.08         1.14 o
   6   9   4        454.21        456.54         5.55 o
   7   9   4        593.76        617.44         7.44 o
   8   9   4        410.42        423.73         4.84 o
   9   9   4          9.23         11.83         1.01 o
 -10  10   4        438.03        428.02         8.10 o
  -9  10   4          1.61          2.65         1.16 o
  -8  10   4        446.45        453.57         6.26 o
  -7  10   4         21.36         24.01         1.27 o
  -6  10   4       3042.55       3035.61        28.40 o
  -5  10   4        182.67        197.24         2.91 o
  -4  10   4       2606.76       2678.31        28.72 o
  -3  10   4        879.18        908.32         9.11 o
  -2  10   4       6662.97       6706.65        70.93 o
  -1  10   4       1543.11       1528.34        14.98 o
   0  10   4       7082.26       7316.30        64.73 o
   1  10   4        491.89        495.04         6.49 o
   2  10   4       3213.20       3325.98        32.55 o
   3  10   4        178.26        200.70         3.19 o
   4  10   4       1512.90       1510.74        15.28 o
   5  10   4         64.08         50.33         2.04 o
   6  10   4        639.21        677.80         8.62 o
   7  10   4         69.69         60.54         1.24 o
   8  10   4        429.48        428.61         5.00 o
   9  10   4          0.06         -0.15         1.19 o
  -9  11   4        811.04        821.69        10.22 o
  -8  11   4        325.01        311.32         7.72 o
  -7  11   4       2366.25       2363.98        24.14 o
  -6  11   4         10.20         14.23         1.16 o
  -5  11   4       1734.34       1796.45        21.26 o
  -4  11   4        113.31         95.24         1.54 o
  -3  11   4        898.93        994.92        10.12 o
  -2  11   4        147.19        150.87         2.06 o
  -1  11   4       2880.60       2822.89        32.76 o
   0  11   4         40.20         46.02         1.51 o
   1  11   4       5211.79       5518.61        50.73 o
   2  11   4         75.56         87.68         1.34 o
   3  11   4        245.49        249.77         2.97 o
   4  11   4        589.52        570.93         5.87 o
   5  11   4       3588.38       3679.46        33.62 o
   6  11   4         83.37         81.38         2.23 o
   7  11   4       1630.81       1697.94        16.53 o
   8  11   4        149.24        148.70         3.29 o
   9  11   4        537.38        522.62         6.20 o
  -9  12   4         18.49         19.80         1.81 o
  -8  12   4         30.71         26.70         1.09 o
  -7  12   4         98.48         96.03         1.67 o
  -6  12   4         18.58         25.58         1.06 o
  -5  12   4       2142.44       2126.21        25.54 o
  -4  12   4        133.62        149.51         2.05 o
  -3  12   4       1451.76       1422.40        14.38 o
  -2  12   4       1736.96       1803.57        18.37 o
  -1  12   4       1133.22       1141.43        14.78 o
   0  12   4       1118.54       1147.67        11.00 o
   1  12   4        621.90        625.78         8.89 o
   2  12   4       1254.00       1314.92        12.80 o
   3  12   4       1872.01       1908.27        17.08 o
   4  12   4          0.44          1.73         0.59 o
   5  12   4          1.72          1.90         0.70 o
   6  12   4        323.15        326.45         4.21 o
   7  12   4        730.14        777.16         7.59 o
   8  12   4          5.45          5.48         0.98 o
  -9  13   4         53.60         49.94         1.94 o
  -8  13   4          0.46          0.16         0.91 o
  -7  13   4        265.88        275.22         3.42 o
  -6  13   4        108.54        105.00         1.92 o
  -5  13   4         23.89         25.47         1.14 o
  -4  13   4        707.88        714.79         8.27 o
  -3  13   4       1457.41       1535.15        14.86 o
  -2  13   4        466.90        458.40         6.35 o
  -1  13   4          0.07          2.83         0.67 o
   0  13   4       1067.49        997.17        12.45 o
   1  13   4       5844.59       5871.80        54.71 o
   2  13   4         65.80         59.76         1.14 o
   3  13   4        434.51        407.03         4.32 o
   4  13   4        308.80        305.81         5.32 o
   5  13   4       1832.48       1885.55        20.26 o
   6  13   4         17.09         18.25         0.93 o
   7  13   4        110.13         96.70         1.75 o
   8  13   4          1.04          0.93         1.08 o
  -9  14   4        500.63        472.82         5.45 o
  -8  14   4        657.63        631.34         7.79 o
  -7  14   4         86.16         81.05         1.76 o
  -6  14   4       1220.93       1202.28        12.38 o
  -5  14   4        133.21        154.20         2.20 o
  -4  14   4       1335.12       1444.89        17.09 o
  -3  14   4          0.93          1.50         0.72 o
  -2  14   4       1562.48       1539.36        14.83 o
  -1  14   4        631.94        700.90        11.05 o
   0  14   4       1785.08       1885.64        25.86 o
   1  14   4        218.76        248.59         3.24 o
   2  14   4       1349.22       1363.18        14.90 o
   3  14   4        912.45        935.43         9.96 o
   4  14   4       2908.18       3075.14        27.14 o
   5  14   4         83.98         83.84         1.69 o
   6  14   4        914.27        887.10         9.47 o
   7  14   4        499.08        473.79         5.65 o
   8  14   4        804.49        785.28         8.93 o
  -8  15   4          9.11         11.27         1.13 o
  -7  15   4        115.50        113.39         1.99 o
  -6  15   4         32.21         28.35         1.02 o
  -5  15   4       1769.96       1777.29        18.00 o
  -4  15   4         51.09         62.26         1.28 o
  -3  15   4        589.30        590.93         6.53 o
  -2  15   4        110.87         94.99         1.48 o
  -1  15   4       6485.59       6782.15        64.94 o
   0  15   4        608.84        640.65         6.68 o
   1  15   4         78.98         76.43         1.39 o
   2  15   4         41.18         41.84         1.10 o
   3  15   4       3505.73       3620.54        31.74 o
   4  15   4         66.13         65.73         1.26 o
   5  15   4          0.76          1.45         0.80 o
   6  15   4         14.97         11.78         0.89 o
   7  15   4        270.10        271.82         3.92 o
  -8  16   4        199.13        187.72         2.68 o
  -7  16   4          1.94          2.11         0.92 o
  -6  16   4        154.62        161.12         2.36 o
  -5  16   4        715.38        689.71         7.73 o
  -4  16   4        265.44        264.65         3.91 o
  -3  16   4        273.46        285.05         3.54 o
  -2  16   4         36.91         40.36         0.98 o
  -1  16   4        620.74        618.37         6.67 o
   0  16   4         62.05         64.71         1.32 o
   1  16   4        342.55        336.52         3.85 o
   2  16   4         25.15         30.10         0.91 o
   3  16   4        559.91        593.32         6.20 o
   4  16   4        151.65        143.63         2.35 o
   5  16   4          0.66          1.00         0.87 o
   6  16   4         66.12         69.98         1.67 o
   7  16   4          3.96          2.55         0.99 o
  -7  17   4        496.74        489.91         6.86 o
  -6  17   4         61.38         61.66         1.53 o
  -5  17   4        509.15        525.35         5.93 o
  -4  17   4        204.67        208.56         4.23 o
  -3  17   4       1591.42       1607.06        17.60 o
  -2  17   4         38.84         43.24         1.97 o
  -1  17   4        647.12        631.91         7.72 o
   0  17   4        370.12        370.74         4.42 o
   1  17   4        855.86        888.51        10.63 o
   2  17   4         30.18         35.39         1.09 o
   3  17   4        867.33        820.40         9.36 o
   4  17   4         16.42         19.00         1.22 o
   5  17   4        175.45        173.13         2.80 o
   6  17   4        156.74        152.64         2.49 o
  -7  18   4         24.81         27.30         1.46 o
  -6  18   4        112.27        115.47         2.08 o
  -5  18   4         90.18         90.52         2.88 o
  -4  18   4       2516.07       2492.98        27.53 o
  -3  18   4        456.86        469.20         8.33 o
  -2  18   4       1070.49       1117.70        11.32 o
  -1  18   4       1488.65       1507.96        15.89 o
   0  18   4       3468.66       3487.80        34.48 o
   1  18   4        486.96        506.87         5.81 o
   2  18   4       1692.93       1725.43        16.01 o
   3  18   4         53.69         51.90         1.99 o
   4  18   4        181.52        195.26         2.64 o
   5  18   4          6.94          7.96         1.19 o
   6  18   4        555.35        521.63         5.66 o
  -6  19   4         30.20         35.73         1.66 o
  -5  19   4          1.86          1.49         0.96 o
  -4  19   4        324.75        336.43         5.00 o
  -3  19   4        110.38        108.76         2.36 o
  -2  19   4          2.95          4.64         0.92 o
  -1  19   4         40.00         39.10         1.75 o
   0  19   4        366.54        378.13         4.26 o
   1  19   4        248.99        250.57         3.72 o
   2  19   4         82.58         80.41         1.84 o
   3  19   4         15.81         16.44         0.95 o
   4  19   4         81.60         74.17         1.50 o
   5  19   4        320.88        323.07         4.13 o
  -5  20   4          4.51          6.03         0.92 o
  -4  20   4         49.64         52.44         1.57 o
  -3  20   4         24.68         27.62         1.16 o
  -2  20   4        484.59        476.72         5.00 o
  -1  20   4          3.13          1.76         0.89 o
   0  20   4        122.17        108.14         2.16 o
   1  20   4         33.65         33.07         1.22 o
   2  20   4         72.00         74.09         1.96 o
   3  20   4         47.03         48.70         1.40 o
   4  20   4        316.83        303.24         4.29 o
  -4  21   4         81.13         82.37         1.75 o
  -3  21   4        183.73        180.40         3.55 o
  -2  21   4        210.60        199.16         3.18 o
  -1  21   4       1742.19       1755.98        18.64 o
   0  21   4         84.43         85.16         2.47 o
   1  21   4        371.49        365.11         4.31 o
   2  21   4        139.56        133.92         2.53 o
   3  21   4        867.79        839.44         9.41 o
  -3  22   4          3.80          1.12         1.22 o
  -2  22   4        254.21        232.97         3.16 o
  -1  22   4        483.00        464.39         5.59 o
   0  22   4         76.17         78.36         1.62 o
   1  22   4        119.59        109.60         2.32 o
   2  22   4        237.36        221.79         3.64 o
 -11   1   5        249.95        220.85         4.05 o
 -10   1   5        295.99        278.05         3.51 o
  -9   1   5        188.21        196.70         4.63 o
  -8   1   5        238.63        237.31         3.75 o
  -7   1   5       1021.25       1038.96        12.49 o
  -6   1   5       3724.93       3825.03        37.61 o
  -5   1   5       4002.48       4022.59        45.26 o
  -4   1   5        197.26        209.28         2.51 o
  -3   1   5        210.95        254.42         3.25 o
  -2   1   5       8471.57       8531.17       270.45 o
   0   1   5        526.95        446.90         6.81 o
   1   1   5        353.29        310.09         4.74 o
   2   1   5        491.07        495.58         7.92 o
   3   1   5        816.26        824.46        10.03 o
   4   1   5       2508.72       2538.78        24.06 o
   5   1   5         21.51         19.33         0.63 o
   6   1   5        591.20        605.05         6.96 o
   7   1   5        597.29        626.33         7.17 o
   8   1   5        501.50        524.39         6.39 o
   9   1   5        132.15        119.48         2.33 o
  10   1   5         57.35         47.40         1.61 o
 -11   2   5          3.59          3.65         1.20 o
 -10   2   5         70.34         67.65         1.71 o
  -9   2   5        638.33        613.28         9.33 o
  -8   2   5       3319.97       3361.84        42.88 o
  -7   2   5        144.36        143.06         2.78 o
  -6   2   5        359.88        321.40         6.41 o
  -5   2   5       1442.69       1472.28        16.80 o
  -4   2   5       1780.58       1555.57        14.51 o
  -3   2   5        701.46        760.79         8.28 o
  -2   2   5       4530.44       4394.23        58.52 o
  -1   2   5       2726.04       2777.48        30.98 o
   0   2   5        387.84        268.20         4.34 o
   1   2   5        643.45        501.48        14.34 o
   2   2   5       5271.15       5296.01        84.42 o
   3   2   5        803.67        785.25        10.72 o
   4   2   5        267.29        286.54         3.35 o
   5   2   5       2796.79       2916.04        29.98 o
   6   2   5        659.91        691.54         8.28 o
   7   2   5        496.06        498.60         5.73 o
   8   2   5          1.37          2.36         0.79 o
   9   2   5         24.28         24.56         1.06 o
  10   2   5        112.47        112.59         2.15 o
 -11   3   5          0.72          1.21         1.16 o
 -10   3   5          6.00          2.69         1.00 o
  -9   3   5         37.74         28.48         1.17 o
  -8   3   5          2.98          3.42         0.91 o
  -7   3   5         41.06         37.62         0.97 o
  -6   3   5          1.27          1.78         0.65 o
  -5   3   5        188.38        163.21         2.00 o
  -4   3   5       2528.43       2473.53        22.51 o
  -3   3   5        151.08        155.45         2.82 o
  -2   3   5        496.33        658.46         7.23 o
   0   3   5       5937.47       6027.79       190.19 o
   1   3   5       4222.02       4331.60        87.28 o
   2   3   5       5482.06       5775.61        81.70 o
   3   3   5       9433.02       9272.83       206.50 o
   4   3   5        610.69        581.13         5.93 o
   5   3   5         60.64         65.79         1.87 o
   6   3   5        263.85        258.75         3.25 o
   7   3   5        360.06        383.50         4.50 o
   8   3   5        270.24        265.21         3.25 o
   9   3   5          2.85          2.08         0.96 o
  10   3   5          0.72          1.76         1.25 o
 -11   4   5         35.08         30.10         1.39 o
 -10   4   5          1.50          1.31         0.93 o
  -9   4   5        446.00        453.22         5.53 o
  -8   4   5        782.54        771.83        13.13 o
  -7   4   5        262.48        237.76         3.13 o
  -6   4   5         97.30        100.06         1.74 o
  -5   4   5        224.89        197.00         2.66 o
  -4   4   5       7311.22       7414.58        67.78 o
  -3   4   5       2280.44       2563.75        26.38 o
  -2   4   5       1937.13       1923.28        20.09 o
  -1   4   5        804.52        739.30        12.06 o
   0   4   5       4203.48       4074.41        55.86 o
   1   4   5        135.82        156.28         1.78 o
   2   4   5       6883.51       7922.64       174.42 o
   3   4   5          7.50          5.50         0.36 o
   4   4   5         29.18         33.49         1.34 o
   5   4   5       1313.20       1419.78        13.75 o
   6   4   5        417.93        418.39         4.77 o
   7   4   5         88.85         81.17         1.54 o
   8   4   5         22.40         26.55         1.08 o
   9   4   5         15.47         12.43         0.97 o
  10   4   5        100.99         90.42         1.83 o
 -11   5   5         11.72         14.90         1.28 o
 -10   5   5         15.56         14.52         1.11 o
  -9   5   5         60.15         61.27         1.87 o
  -8   5   5         74.83         67.10         1.60 o
  -7   5   5          2.48          1.92         0.67 o
  -6   5   5        661.59        679.05         7.64 o
  -5   5   5         41.86         46.16         1.07 o
  -4   5   5        417.85        430.02         4.67 o
  -3   5   5        315.96        305.59         3.70 o
  -2   5   5       1718.14       1881.28        17.95 o
  -1   5   5       1605.66       1449.87        16.01 o
   0   5   5       2007.33       1816.80        19.78 o
   1   5   5       7259.54       7457.41       235.03 o
   2   5   5        413.43        336.02         4.13 o
   3   5   5        624.21        602.94         6.48 o
   4   5   5        343.48        350.67         5.83 o
   5   5   5        149.23        179.65         2.95 o
   6   5   5        135.76        146.68         2.24 o
   7   5   5        236.56        232.98         3.07 o
   8   5   5        104.84        105.19         1.76 o
   9   5   5        139.06        133.29         3.70 o
 -10   6   5         13.87         13.36         1.53 o
  -9   6   5          2.13          0.65         0.87 o
  -8   6   5         37.01         32.67         1.54 o
  -7   6   5        334.00        325.20         3.92 o
  -6   6   5         48.44         54.07         1.16 o
  -5   6   5        343.89        352.07         4.33 o
  -4   6   5       3948.78       4049.82        37.86 o
  -3   6   5       2076.11       1967.72        21.84 o
  -2   6   5       1627.54       1654.04        15.37 o
  -1   6   5       1354.69       1400.77        14.70 o
   0   6   5       9183.08       9967.17       312.84 o
   2   6   5       3004.06       2975.57        29.01 o
   3   6   5        345.56        359.00         3.74 o
   4   6   5       3311.13       3435.05        35.17 o
   5   6   5       1802.61       1809.97        21.68 o
   6   6   5          1.57          2.37         0.65 o
   7   6   5          1.73          2.53         1.03 o
   8   6   5         24.57         29.27         1.23 o
   9   6   5        105.64        101.65         2.49 o
 -10   7   5        146.92        155.73         5.79 o
  -9   7   5         89.03         85.34        15.34 o
  -8   7   5          4.80          5.42         0.91 o
  -7   7   5          3.72          5.65         0.82 o
  -6   7   5       1704.91       1736.19        17.74 o
  -5   7   5        176.57        196.60         4.96 o
  -4   7   5        892.01        903.73        21.32 o
  -3   7   5        188.89        166.57         1.94 o
  -2   7   5        397.42        383.14         4.05 o
  -1   7   5        565.60        428.29         5.04 o
   0   7   5        665.15        592.32         7.18 o
   1   7   5       5558.15       5462.25        67.79 o
   2   7   5        876.11        882.20         8.80 o
   3   7   5         13.38          3.19         0.47 o
   4   7   5        270.64        272.96         4.46 o
   5   7   5        467.85        452.33         5.52 o
   6   7   5        278.47        267.61         3.50 o
   7   7   5        218.09        201.66         3.54 o
   8   7   5          1.01          0.36         0.79 o
   9   7   5         94.87        101.12         2.33 o
 -10   8   5          3.69          4.04         2.07 o
  -9   8   5          3.21          1.29         0.76 o
  -8   8   5        211.22        197.65         3.08 o
  -7   8   5         56.09         55.76         1.46 o
  -6   8   5         53.49         68.80         1.60 o
  -5   8   5        125.10        131.54         2.02 o
  -4   8   5        972.14        894.37        10.35 o
  -3   8   5       6348.46       6576.91        60.10 o
  -2   8   5        768.34        826.90        12.46 o
  -1   8   5        754.58        719.11         7.42 o
   0   8   5       3409.66       3209.16        29.82 o
   1   8   5       3512.12       3449.88        35.30 o
   2   8   5          3.41          5.22         0.73 o
   3   8   5        747.64        772.92         9.69 o
   4   8   5        196.42        218.46         4.22 o
   5   8   5        970.61        985.67        10.17 o
   6   8   5        989.18        986.08        10.68 o
   7   8   5         68.57         70.57         1.36 o
   8   8   5          7.94          7.33         0.86 o
   9   8   5         24.39         21.57         1.16 o
 -10   9   5         31.63         31.64         1.48 o
  -9   9   5        306.35        288.37         5.70 o
  -8   9   5          0.01          0.74         0.77 o
  -7   9   5         20.52         18.59         1.01 o
  -6   9   5        249.14        230.87         4.19 o
  -5   9   5        205.36        187.93         2.49 o
  -4   9   5        228.85        226.65         3.84 o
  -3   9   5       2032.70       2057.11        18.13 o
  -2   9   5         55.28         59.71         1.09 o
  -1   9   5       8193.68       8455.67        80.84 o
   0   9   5       2999.17       2967.38        29.00 o
   1   9   5         41.27         25.46         0.86 o
   2   9   5          1.91          1.78         0.48 o
   3   9   5       4568.94       4544.91        44.06 o
   4   9   5        725.08        712.65         7.86 o
   5   9   5        461.74        458.58         6.59 o
   6   9   5         50.28         39.80         1.01 o
   7   9   5         90.27         98.70         1.83 o
   8   9   5          5.81          6.53         0.93 o
   9   9   5         54.73         59.69         1.57 o
 -10  10   5         17.20         17.71         1.84 o
  -9  10   5         17.29         14.01         1.05 o
  -8  10   5        465.97        442.15         4.88 o
  -7  10   5        310.65        311.25         3.91 o
  -6  10   5        542.74        592.54         7.94 o
  -5  10   5       1360.72       1416.84        14.04 o
  -4  10   5        404.84        361.62         4.15 o
  -3  10   5        109.21        106.12         2.10 o
  -2  10   5          3.94          4.42         0.60 o
  -1  10   5         10.12         19.05         0.77 o
   0  10   5         22.75         30.52         0.75 o
   1  10   5         66.35         79.63         1.75 o
   2  10   5        102.37        114.24         1.54 o
   3  10   5         39.75         35.03         2.01 o
   4  10   5        133.92        129.48         2.97 o
   5  10   5         80.20         99.38         2.37 o
   6  10   5         93.75        102.84         1.79 o
   7  10   5        113.61        115.72         1.89 o
   8  10   5         90.58         83.92         2.36 o
   9  10   5        153.09        164.51         2.42 o
  -9  11   5         87.00         81.73         1.60 o
  -8  11   5        118.74        120.74         2.24 o
  -7  11   5          0.76          0.81         0.98 o
  -6  11   5        951.66        955.22        11.45 o
  -5  11   5         77.71         99.79         2.22 o
  -4  11   5         66.33         68.34         1.25 o
  -3  11   5       1541.02       1567.50        20.29 o
  -2  11   5       1316.57       1333.09        13.36 o
  -1  11   5        646.83        684.90         6.77 o
   0  11   5        117.23        131.54         2.38 o
   1  11   5        159.24        155.39         1.90 o
   2  11   5        436.30        440.50         4.82 o
   3  11   5       2300.96       2396.50        25.03 o
   4  11   5        385.87        370.60         4.32 o
   5  11   5          9.37         10.04         0.70 o
   6  11   5         11.16         14.63         0.87 o
   7  11   5        160.95        162.29         3.62 o
   8  11   5        174.31        178.57         2.82 o
  -9  12   5        362.92        321.58         4.22 o
  -8  12   5          0.36          0.37         0.81 o
  -7  12   5        511.23        513.06         6.68 o
  -6  12   5        862.64        876.52         8.83 o
  -5  12   5        272.44        300.73         3.84 o
  -4  12   5          3.52          4.84         0.68 o
  -3  12   5        145.83        131.29         4.19 o
  -2  12   5       2987.87       3011.79        26.58 o
  -1  12   5        399.38        397.83         4.42 o
   0  12   5       1192.49       1185.99        14.96 o
   1  12   5         85.95         86.35         1.33 o
   2  12   5       1905.72       1907.46        17.77 o
   3  12   5         29.36         29.41         0.89 o
   4  12   5         19.87         22.24         0.93 o
   5  12   5        238.24        254.59         3.47 o
   6  12   5         62.64         71.49         1.38 o
   7  12   5         69.10         63.85         1.91 o
   8  12   5        132.73        119.50         2.42 o
  -9  13   5        170.97        166.44         2.67 o
  -8  13   5          3.53          3.82         0.92 o
  -7  13   5        844.95        852.85         8.80 o
  -6  13   5       1607.18       1587.40        16.91 o
  -5  13   5        445.63        436.89         5.60 o
  -4  13   5         21.31         18.00         0.78 o
  -3  13   5         28.70         35.82         1.01 o
  -2  13   5       1110.04       1146.97        12.33 o
  -1  13   5          1.33          2.82         0.66 o
   0  13   5        326.69        314.40         3.14 o
   1  13   5        134.53        137.70         1.92 o
   2  13   5        287.54        289.84         3.46 o
   3  13   5        103.82        121.82         3.29 o
   4  13   5         11.54         11.35         0.77 o
   5  13   5          8.58          5.40         0.92 o
   6  13   5        182.30        176.97         2.61 o
   7  13   5        218.10        226.15         3.08 o
   8  13   5          8.47          8.32         1.16 o
  -8  14   5        178.07        178.42         3.24 o
  -7  14   5         34.51         31.98         1.32 o
  -6  14   5        522.78        499.01         5.55 o
  -5  14   5         33.83         37.58         1.28 o
  -4  14   5        815.85        787.92         8.50 o
  -3  14   5        308.23        302.01         3.55 o
  -2  14   5       1594.75       1639.54        18.12 o
  -1  14   5         31.46         37.44         0.89 o
   0  14   5         32.83         27.82         0.86 o
   1  14   5        720.81        701.87         7.85 o
   2  14   5        993.04       1080.15        12.64 o
   3  14   5         56.94         54.19         1.29 o
   4  14   5         90.55         80.99         1.44 o
   5  14   5         77.55         81.39         1.72 o
   6  14   5         18.46         25.08         1.06 o
   7  14   5        119.28        112.35         1.89 o
  -8  15   5          1.44          1.69         1.05 o
  -7  15   5        227.52        216.55         3.21 o
  -6  15   5        303.00        311.83         4.26 o
  -5  15   5        163.68        159.30         3.40 o
  -4  15   5        148.50        135.63         1.92 o
  -3  15   5         30.63         34.38         0.95 o
  -2  15   5         44.51         62.13         1.51 o
  -1  15   5        689.72        674.50         7.21 o
   0  15   5        288.94        284.47         5.12 o
   1  15   5          6.64          5.68         0.65 o
   2  15   5        490.01        500.46         5.24 o
   3  15   5         27.78         22.22         1.11 o
   4  15   5         20.73         22.03         0.91 o
   5  15   5        424.98        410.44         4.72 o
   6  15   5         72.02         68.71         1.53 o
   7  15   5          0.73          0.34         0.99 o
  -8  16   5        109.63        102.67         1.94 o
  -7  16   5        245.98        228.39         3.77 o
  -6  16   5         37.62         36.71         1.59 o
  -5  16   5          1.81          2.69         0.87 o
  -4  16   5        551.77        583.33         6.42 o
  -3  16   5        366.70        354.12         4.15 o
  -2  16   5          4.41          6.51         0.66 o
  -1  16   5        130.67        132.06         5.91 o
   0  16   5        107.46        114.10         1.71 o
   1  16   5          9.00         16.05         1.17 o
   2  16   5         39.90         36.93         1.17 o
   3  16   5        356.10        354.61         4.37 o
   4  16   5        302.39        318.36         3.66 o
   5  16   5        108.51        107.11         2.19 o
   6  16   5        254.33        232.49         4.53 o
   7  16   5          6.21          4.55         1.11 o
  -7  17   5         88.94         79.65         3.46 o
  -6  17   5         14.61         14.97         1.25 o
  -5  17   5        198.22        204.16         2.63 o
  -4  17   5         75.31         84.39         1.52 o
  -3  17   5        684.76        659.26         7.43 o
  -2  17   5       1657.84       1618.41        15.68 o
  -1  17   5         99.61        113.87         2.78 o
   0  17   5        138.99        137.14         1.94 o
   1  17   5       1479.67       1420.15        15.39 o
   2  17   5        742.34        731.79         7.97 o
   3  17   5        166.05        177.72         2.39 o
   4  17   5         72.80         84.21         1.59 o
   5  17   5         44.91         38.14         1.25 o
   6  17   5        320.72        303.69         4.07 o
  -7  18   5          0.38          1.04         1.09 o
  -6  18   5        260.09        264.59         3.26 o
  -5  18   5         30.75         28.72         1.23 o
  -4  18   5         49.66         56.21         1.43 o
  -3  18   5        454.66        457.74         8.69 o
  -2  18   5        337.36        346.64         4.44 o
  -1  18   5         33.99         31.74         1.15 o
   0  18   5         78.01         76.37         1.47 o
   1  18   5        869.41        856.55         8.52 o
   2  18   5        369.11        373.16         4.39 o
   3  18   5         31.60         36.32         1.14 o
   4  18   5         13.43         12.35         0.95 o
   5  18   5        137.98        145.20         2.41 o
   6  18   5         56.17         57.56         1.64 o
  -6  19   5        137.08        126.22         2.26 o
  -5  19   5         41.11         41.28         1.25 o
  -4  19   5        129.42        134.27         2.64 o
  -3  19   5        330.56        315.22         3.85 o
  -2  19   5        167.69        167.36         2.55 o
  -1  19   5         19.05         25.05         0.93 o
   0  19   5        283.70        295.21         3.61 o
   1  19   5        912.50        899.45        11.01 o
   2  19   5        264.41        266.05         3.60 o
   3  19   5          0.66          1.10         0.83 o
   4  19   5         26.80         27.50         1.19 o
   5  19   5        188.35        187.89         2.92 o
  -5  20   5        122.14        127.39         2.24 o
  -4  20   5          0.39          0.35         0.88 o
  -3  20   5        236.11        237.02         3.65 o
  -2  20   5        368.91        375.76         4.18 o
  -1  20   5          7.07         11.64         1.09 o
   0  20   5         54.07         52.10         1.59 o
   1  20   5        754.65        790.98        12.21 o
   2  20   5        183.96        175.04         2.48 o
   3  20   5          9.84          4.27         1.15 o
   4  20   5        132.49        122.05         2.04 o
  -4  21   5         42.40         35.23         1.27 o
  -3  21   5         49.63         47.88         1.40 o
  -2  21   5          4.31          2.34         1.01 o
  -1  21   5         47.97         49.19         1.43 o
   0  21   5         23.82         25.73         1.42 o
   1  21   5          0.69          0.89         0.96 o
   2  21   5         14.58         11.28         1.07 o
   3  21   5         72.75         77.58         1.89 o
  -3  22   5          1.54          1.09         1.05 o
  -2  22   5         19.96         20.53         1.16 o
  -1  22   5        115.52        114.02         2.10 o
   0  22   5         78.95         81.60         1.69 o
   1  22   5         20.56         24.80         1.25 o
   2  22   5        105.12        108.80         1.83 o
 -11   0   6          9.85         15.18         1.65 o
 -10   0   6         31.19         30.97         5.64 o
  -9   0   6        251.29        226.66         4.19 o
  -8   0   6          6.16          3.69         2.66 o
  -7   0   6        355.46        388.65         7.48 o
  -6   0   6        898.78        863.33        12.73 o
  -5   0   6       7703.14       8053.08        97.88 o
  -4   0   6        495.29        431.61         8.24 o
  -3   0   6          6.35          4.95         1.55 o
  -2   0   6         65.33         64.99         1.38 o
   1   0   6        445.27        346.71        11.93 o
   2   0   6          4.73          7.24         0.77 o
   3   0   6       4317.13       4395.65        71.00 o
   4   0   6       4957.38       5218.82        75.00 o
   5   0   6         30.37         35.56         1.23 o
   6   0   6          0.59          5.01         1.31 o
   7   0   6        330.37        346.23         5.91 o
   8   0   6          3.09          5.89         1.42 o
   9   0   6        259.68        248.28         7.39 o
  10   0   6          9.56          6.17         1.92 o
 -11   1   6        450.43        421.86         8.47 o
 -10   1   6        123.49        127.16         2.53 o
  -9   1   6        557.72        553.87         8.03 o
  -8   1   6          0.21         -0.02         0.78 o
  -7   1   6       2479.44       2449.95        23.74 o
  -6   1   6       1647.24       1627.27        19.62 o
  -5   1   6       4642.56       4723.52        45.74 o
  -4   1   6         38.36         35.82         0.77 o
  -3   1   6       9954.00      10523.60       339.09 o
  -2   1   6       4926.42       5188.27        57.69 o
  -1   1   6        504.46        346.09         9.90 o
   0   1   6       1520.85       1524.87        35.05 o
   2   1   6       1108.64       1097.52        13.51 o
   3   1   6       1353.60       1405.67        15.60 o
   4   1   6        193.03        196.16         2.57 o
   5   1   6        375.92        404.70         4.49 o
   6   1   6          6.38          6.96         1.00 o
   7   1   6        608.04        631.33         7.41 o
   8   1   6         95.74         91.30         1.71 o
   9   1   6        398.19        402.11         5.70 o
  10   1   6         24.91         22.31         1.33 o
 -11   2   6         62.78         60.03         1.76 o
 -10   2   6       1122.65       1055.21        20.03 o
  -9   2   6         39.58         32.11         1.62 o
  -8   2   6        452.40        473.51         9.91 o
  -7   2   6        958.82        997.19        11.23 o
  -6   2   6       8815.65       9021.90        79.02 o
  -5   2   6        838.32        850.82         7.96 o
  -4   2   6       5010.64       5136.11        49.72 o
  -3   2   6        459.31        408.81         7.06 o
   0   2   6       1157.09        851.79        34.15 o
   1   2   6        280.03        348.75         7.17 o
   3   2   6        778.23        746.82         9.08 o
   4   2   6       6089.08       6399.28        67.32 o
   5   2   6        232.15        236.73         2.79 o
   6   2   6       2096.22       2187.75        19.96 o
   7   2   6        307.24        318.87         3.63 o
   8   2   6        589.29        591.77         7.11 o
   9   2   6          0.65          0.08         0.98 o
 -11   3   6        287.01        277.03         4.28 o
 -10   3   6         93.60        103.17         2.69 o
  -9   3   6          1.92          2.61         0.79 o
  -8   3   6        536.90        485.37         6.00 o
  -7   3   6         42.35         53.66         2.03 o
  -6   3   6        966.43        961.18        10.09 o
  -5   3   6        979.25        983.14        10.41 o
  -4   3   6       2723.67       2992.00        28.12 o
  -3   3   6        229.68        281.36         3.54 o
  -2   3   6        503.60        392.28         4.34 o
  -1   3   6       5793.12       5164.62        93.67 o
   0   3   6       1174.77       1171.73        27.47 o
   1   3   6        740.05        687.19        20.23 o
   2   3   6        104.25        102.36         3.07 o
   4   3   6        408.43        402.14         4.73 o
   5   3   6        381.71        407.08         4.96 o
   6   3   6          8.95         10.07         0.96 o
   7   3   6       1189.90       1243.85        11.32 o
   8   3   6        183.60        192.38         4.60 o
   9   3   6         21.47         19.87         1.12 o
 -11   4   6         75.33         62.29         2.08 o
 -10   4   6        193.88        179.02        31.29 o
  -9   4   6         95.59         90.44         2.01 o
  -8   4   6        938.95        936.99         9.27 o
  -7   4   6         15.78         18.38         0.86 o
  -6   4   6        166.30        187.21         2.26 o
  -5   4   6         23.64         19.51         1.04 o
  -3   4   6       2042.47       2065.58        22.49 o
  -2   4   6          9.86         16.44         0.47 o
  -1   4   6         84.22         99.00         2.09 o
   0   4   6        179.76        106.39         1.83 o
   1   4   6       3651.12       3471.47        55.67 o
   2   4   6         93.79         86.83         2.28 o
   3   4   6        999.98       1029.38        12.48 o
   4   4   6        246.09        259.56         2.80 o
   5   4   6        628.40        629.84         7.13 o
   6   4   6        479.20        489.06         5.34 o
   7   4   6         48.85         58.08         1.34 o
   8   4   6        199.41        190.02         2.90 o
   9   4   6          1.34          1.82         0.97 o
 -10   5   6          6.14          7.12         1.10 o
  -9   5   6       1585.46       1567.61        16.20 o
  -8   5   6         68.18         60.14         1.31 o
  -7   5   6        507.89        515.76        10.99 o
  -6   5   6         51.79         54.39         1.24 o
  -5   5   6       4029.56       4215.92        36.27 o
  -4   5   6        447.00        398.89         4.41 o
  -3   5   6       7017.11       7247.56        69.20 o
  -2   5   6       2749.43       2767.23        27.18 o
  -1   5   6      10592.67      11276.66       354.53 o
   0   5   6        942.10        898.07        10.93 o
   2   5   6       7438.63       8099.40       178.31 o
   3   5   6       3296.89       3338.06        39.04 o
   4   5   6        205.55        231.87         3.07 o
   5   5   6       5957.85       6300.43        57.95 o
   6   5   6       1434.09       1415.85        14.41 o
   7   5   6        869.74        875.52         9.05 o
   8   5   6         66.83         69.36         1.71 o
   9   5   6        721.26        732.74         7.81 o
 -10   6   6        607.32        576.74         8.25 o
  -9   6   6         20.64         17.57         1.36 o
  -8   6   6       1033.70       1066.29        11.01 o
  -7   6   6          9.71         10.55         0.77 o
  -6   6   6          5.80          5.41         1.02 o
  -5   6   6         30.53         36.39         0.84 o
  -4   6   6       8428.85       8791.67        77.07 o
  -3   6   6        268.32        257.54         3.04 o
  -2   6   6       1324.39       1225.17        13.42 o
  -1   6   6        218.03        220.30         5.41 o
   0   6   6       5854.91       5551.86        62.00 o
   1   6   6       3586.39       3747.62        42.40 o
   2   6   6       3593.30       3559.14        38.30 o
   3   6   6        630.22        667.31         6.83 o
   4   6   6       2921.16       2885.81        29.65 o
   5   6   6         14.26         12.73         0.95 o
   6   6   6        712.05        731.43         9.60 o
   7   6   6         29.14         29.91         0.97 o
   8   6   6       1012.98       1032.26        11.26 o
   9   6   6         11.88         11.81         1.10 o
 -10   7   6          1.39          0.67         1.02 o
  -9   7   6        171.26        178.99         3.07 o
  -8   7   6        170.34        165.82         2.86 o
  -7   7   6       2220.69       2187.89        23.58 o
  -6   7   6          9.92          8.59         0.84 o
  -5   7   6          0.53          2.06         0.56 o
  -4   7   6          2.99          4.24         0.61 o
  -3   7   6        866.96        780.14         8.90 o
  -2   7   6         19.29         28.39         1.45 o
  -1   7   6       1233.97       1272.02        13.07 o
   0   7   6       5022.52       5039.58        48.80 o
   1   7   6       1111.68       1283.29        11.67 o
   2   7   6       1886.78       1865.58        19.60 o
   3   7   6          2.32          4.17         0.55 o
   4   7   6        982.05       1011.46        11.17 o
   5   7   6        284.58        253.54         3.13 o
   6   7   6       1025.72       1019.33        12.62 o
   7   7   6        401.29        407.67         4.52 o
   8   7   6         16.43         16.97         0.96 o
   9   7   6         54.63         46.41         1.57 o
 -10   8   6        572.94        553.77         7.69 o
  -9   8   6          6.73          7.22         1.10 o
  -8   8   6         38.47         33.83         1.02 o
  -7   8   6         83.78         72.48         1.43 o
  -6   8   6       2458.90       2516.57        25.35 o
  -5   8   6         56.69         64.94         1.32 o
  -4   8   6        718.86        732.05         8.85 o
  -3   8   6        129.51        127.97         1.62 o
  -2   8   6      10550.60      10716.45       151.23 o
  -1   8   6       1372.75       1292.33        12.81 o
   0   8   6        840.43        823.86         7.95 o
   1   8   6       1081.50       1098.39        10.78 o
   2   8   6       7060.34       7259.53        69.75 o
   3   8   6        200.04        213.65         4.66 o
   4   8   6       1908.20       1945.41        21.03 o
   5   8   6         24.52         27.00         1.00 o
   6   8   6        469.29        512.09         5.43 o
   7   8   6          6.76          6.38         0.93 o
   8   8   6        450.90        427.30         5.43 o
   9   8   6          0.07          0.31         1.14 o
 -10   9   6        194.24        190.56         2.94 o
  -9   9   6       1433.65       1433.89        17.90 o
  -8   9   6        201.93        201.52         2.91 o
  -7   9   6       3060.45       3108.23        31.34 o
  -6   9   6        293.85        316.99         3.94 o
  -5   9   6       3127.28       3191.36        32.96 o
  -4   9   6       3569.07       3709.62        33.57 o
  -3   9   6       4308.95       4306.14        40.24 o
  -2   9   6          2.60          3.66         0.57 o
  -1   9   6       5669.60       5801.28        53.12 o
   0   9   6         75.65         79.56         1.20 o
   1   9   6       9881.59      10408.52       133.29 o
   2   9   6          3.09          3.62         0.47 o
   3   9   6       1130.25       1076.35        10.49 o
   4   9   6        678.93        679.99         8.18 o
   5   9   6       2465.53       2697.91        27.93 o
   6   9   6         10.12         10.28         0.71 o
   7   9   6        620.56        576.16         6.58 o
   8   9   6         37.10         38.75         1.27 o
   9   9   6        404.50        405.72         4.93 o
 -10  10   6         18.23         15.05         1.42 o
  -9  10   6        160.37        165.04         2.49 o
  -8  10   6       1599.40       1594.24        16.34 o
  -7  10   6        135.59        134.84         3.95 o
  -6  10   6        234.60        239.96         3.20 o
  -5  10   6        234.64        237.07         5.43 o
  -4  10   6       3818.88       3971.36        41.02 o
  -3  10   6          2.25          2.95         0.53 o
  -2  10   6         70.00         76.56         1.12 o
  -1  10   6       2985.65       3123.78        32.43 o
   0  10   6       8767.92       9110.65        82.19 o
   1  10   6        212.56        208.78         2.40 o
   2  10   6        371.38        354.71         4.11 o
   3  10   6       1392.46       1425.21        14.51 o
   4  10   6        740.14        779.78         7.58 o
   5  10   6        190.65        185.39         2.47 o
   6  10   6        156.18        147.67         1.93 o
   7  10   6         85.70         92.53         1.75 o
   8  10   6         15.91         19.05         1.23 o
  -9  11   6        237.08        215.45         6.58 o
  -8  11   6        483.87        483.07         6.21 o
  -7  11   6        108.82        109.21         3.17 o
  -6  11   6        549.66        528.90         5.94 o
  -5  11   6        283.63        313.83         3.74 o
  -4  11   6       1302.89       1354.31        13.65 o
  -3  11   6        366.39        358.88         4.15 o
  -2  11   6        142.07        185.88         2.38 o
  -1  11   6       1534.22       1571.61        17.66 o
   0  11   6        883.44        868.73         8.70 o
   1  11   6       4078.44       4249.91        39.95 o
   2  11   6        208.88        198.20         2.50 o
   3  11   6        316.49        320.80         4.49 o
   4  11   6        234.83        235.46         2.97 o
   5  11   6        622.28        584.95         7.50 o
   6  11   6         18.45         12.81         1.10 o
   7  11   6        113.98        119.99         2.04 o
   8  11   6        210.57        203.25         2.90 o
  -9  12   6        199.90        193.03         2.92 o
  -8  12   6       1119.67       1132.01        27.14 o
  -7  12   6        147.34        150.65         2.55 o
  -6  12   6       2189.51       2184.72        20.68 o
  -5  12   6        895.46        955.44        12.85 o
  -4  12   6       1682.39       1831.86        18.92 o
  -3  12   6         22.00         21.22         0.82 o
  -2  12   6       3881.10       4012.54        48.40 o
  -1  12   6       3012.28       3156.03        27.95 o
   0  12   6       4052.64       4220.04        45.13 o
   1  12   6         52.91         52.55         1.16 o
   2  12   6        869.64        916.09        10.29 o
   3  12   6        582.86        599.02         6.06 o
   4  12   6       1044.32       1014.43        11.24 o
   5  12   6         67.17         79.11         1.40 o
   6  12   6        830.38        832.99         9.03 o
   7  12   6         91.35         95.82         1.81 o
   8  12   6        390.13        385.33         4.69 o
  -9  13   6         52.09         52.31         3.02 o
  -8  13   6        186.42        174.03         3.55 o
  -7  13   6       1344.44       1334.16        15.54 o
  -6  13   6         11.73          5.96         1.03 o
  -5  13   6        915.62        945.16        10.11 o
  -4  13   6        304.09        285.72         4.19 o
  -3  13   6        808.05        836.79         9.10 o
  -2  13   6         13.63         20.16         0.82 o
  -1  13   6       3958.27       4158.28        39.76 o
   0  13   6       1961.45       2005.71        19.78 o
   1  13   6        752.28        800.58         8.27 o
   2  13   6          6.96          5.08         0.63 o
   3  13   6       2754.13       2802.82        26.25 o
   4  13   6        467.93        500.01         5.77 o
   5  13   6        190.38        181.91         2.42 o
   6  13   6         62.40         60.82         1.48 o
   7  13   6        760.96        790.84         8.93 o
   8  13   6        136.25        129.28         2.43 o
  -8  14   6         10.41          9.54         1.35 o
  -7  14   6         34.78         31.88         1.21 o
  -6  14   6         54.93         61.40         1.34 o
  -5  14   6       1442.93       1415.44        13.50 o
  -4  14   6         22.17         30.08         1.08 o
  -3  14   6        690.24        700.74         7.90 o
  -2  14   6        234.12        240.17         2.96 o
  -1  14   6        227.53        217.19         2.69 o
   0  14   6         92.95        101.57         1.50 o
   1  14   6        227.39        225.16         2.84 o
   2  14   6        462.87        467.30         4.99 o
   3  14   6        162.09        179.79         2.76 o
   4  14   6        481.72        494.46         6.02 o
   5  14   6         43.07         56.13         1.60 o
   6  14   6        456.63        459.14         5.00 o
   7  14   6        152.15        156.16         2.59 o
  -8  15   6         99.54         96.02         1.97 o
  -7  15   6        873.16        867.54         9.08 o
  -6  15   6         52.65         52.41         1.30 o
  -5  15   6       1670.12       1677.81        16.21 o
  -4  15   6        119.29        134.94         2.05 o
  -3  15   6       1405.20       1418.76        17.11 o
  -2  15   6        330.71        315.26         3.67 o
  -1  15   6        178.46        194.09         2.32 o
   0  15   6         71.35         60.57         1.11 o
   1  15   6        680.58        733.29         7.99 o
   2  15   6        147.67        151.36         2.22 o
   3  15   6          7.26          7.57         0.84 o
   4  15   6        195.27        197.71         2.66 o
   5  15   6       1106.45       1103.60        10.60 o
   6  15   6          8.71         10.21         1.09 o
   7  15   6          5.21          3.04         1.00 o
  -8  16   6        476.18        471.48         5.67 o
  -7  16   6         88.83         83.35         2.06 o
  -6  16   6        637.18        597.32         7.41 o
  -5  16   6         44.00         48.96         1.48 o
  -4  16   6       2559.69       2601.92        31.19 o
  -3  16   6         10.62         12.40         0.99 o
  -2  16   6        828.34        829.46         9.42 o
  -1  16   6        172.97        174.57         2.62 o
   0  16   6       3735.77       3742.43        36.54 o
   1  16   6       1203.01       1181.90        11.35 o
   2  16   6       1057.35       1087.15        11.58 o
   3  16   6         35.35         35.16         1.42 o
   4  16   6       1944.23       1985.69        20.05 o
   5  16   6         49.58         52.50         1.43 o
   6  16   6        519.64        493.50         5.85 o
  -7  17   6        256.70        238.56         3.90 o
  -6  17   6         72.09         72.05         1.51 o
  -5  17   6        145.23        148.72         2.10 o
  -4  17   6        605.31        600.28         7.13 o
  -3  17   6        205.20        195.26         3.23 o
  -2  17   6          6.99          4.95         1.03 o
  -1  17   6        794.67        814.72         9.47 o
   0  17   6         50.85         60.96         1.45 o
   1  17   6        270.64        279.65         3.40 o
   2  17   6         10.65         16.81         0.88 o
   3  17   6        473.64        480.53         6.02 o
   4  17   6        236.19        253.01         3.48 o
   5  17   6        248.28        234.50         2.73 o
   6  17   6          3.96          3.04         1.14 o
  -6  18   6        512.64        511.54         6.13 o
  -5  18   6         61.91         67.78         1.93 o
  -4  18   6          8.08         10.98         0.97 o
  -3  18   6        158.53        165.02         3.50 o
  -2  18   6        737.90        729.56         8.35 o
  -1  18   6          3.47          3.69         0.72 o
   0  18   6         20.68         20.98         0.96 o
   1  18   6        393.04        397.43         4.86 o
   2  18   6        140.94        147.76         2.50 o
   3  18   6        373.56        379.02         4.07 o
   4  18   6         10.89         12.54         1.12 o
   5  18   6        426.82        416.36         5.22 o
  -6  19   6        105.89        109.52         2.41 o
  -5  19   6        122.75        128.75         2.18 o
  -4  19   6        239.78        243.56         6.18 o
  -3  19   6        386.64        379.19         5.00 o
  -2  19   6          4.37          2.81         1.29 o
  -1  19   6       1007.77        997.96         9.48 o
   0  19   6        650.11        658.85         7.33 o
   1  19   6       1105.65       1088.13        11.16 o
   2  19   6         18.84         14.90         1.11 o
   3  19   6       1053.35       1038.72        10.60 o
   4  19   6        239.39        236.12         3.15 o
   5  19   6        290.70        285.48         3.54 o
  -5  20   6         30.89         26.99         1.31 o
  -4  20   6        695.32        669.63         6.77 o
  -3  20   6        253.28        243.40         3.29 o
  -2  20   6        250.52        234.44         3.20 o
  -1  20   6          0.40         -0.02         0.98 o
   0  20   6        490.73        514.50         5.99 o
   1  20   6         29.43         25.86         1.13 o
   2  20   6        860.16        837.01         9.04 o
   3  20   6         36.34         44.48         1.30 o
   4  20   6        119.52        132.12         3.62 o
  -4  21   6         66.17         64.42         3.33 o
  -3  21   6        134.33        136.75         2.26 o
  -2  21   6          9.97          9.58         1.23 o
  -1  21   6          5.99          4.14         1.28 o
   0  21   6        488.16        484.63         5.43 o
   1  21   6        189.81        177.27         2.60 o
   2  21   6         10.35         10.80         1.29 o
   3  21   6         51.15         50.85         1.77 o
  -2  22   6        195.70        191.56         3.38 o
  -1  22   6          0.47          3.70         1.36 o
   0  22   6        368.96        348.12         4.50 o
   1  22   6          8.30          6.26         1.24 o
 -11   1   7         89.06         80.93         1.94 o
 -10   1   7         59.87         44.73         1.35 o
  -9   1   7         65.97         60.03         1.55 o
  -8   1   7        148.15        167.54         3.05 o
  -7   1   7       2833.06       2876.20        28.89 o
  -6   1   7       2243.82       2284.37        21.94 o
  -5   1   7        176.81        190.55         2.73 o
  -4   1   7       3131.41       3178.17        27.75 o
  -3   1   7       7435.09       7411.63        70.07 o
  -2   1   7       2307.74       2108.00        24.44 o
  -1   1   7        662.68        626.51         8.47 o
   0   1   7       1677.48       1529.88        38.95 o
   1   1   7       2294.96       1978.78        48.32 o
   2   1   7        117.66        110.23         1.71 o
   3   1   7        355.88        351.12         4.51 o
   4   1   7        963.22        974.64        11.79 o
   5   1   7        153.50        150.85         2.08 o
   6   1   7        478.05        473.52         5.28 o
   7   1   7        109.71        122.93         2.75 o
   8   1   7        246.76        244.26         2.99 o
   9   1   7          0.66         -0.71         1.02 o
 -11   2   7          9.89          5.20         1.67 o
 -10   2   7         47.44         52.12         1.38 o
  -9   2   7        245.36        237.12         3.00 o
  -8   2   7        711.39        730.91         7.97 o
  -7   2   7          5.57          6.20         0.74 o
  -6   2   7        251.48        279.70         3.57 o
  -5   2   7       1542.49       1492.87        15.43 o
  -4   2   7      10916.74      11661.08       212.77 o
  -3   2   7       1746.60       1930.06        19.15 o
  -2   2   7       1398.53       1536.45        17.92 o
  -1   2   7       4916.41       4728.16       106.97 o
   0   2   7       1695.79       1497.42        28.26 o
   1   2   7        236.25        268.08         4.89 o
   2   2   7        499.80        427.85         6.37 o
   3   2   7        472.57        517.67         6.49 o
   4   2   7         25.75         29.15         0.77 o
   5   2   7         51.73         50.77         1.07 o
   6   2   7        287.67        287.25         3.54 o
   7   2   7         19.35         14.43         0.87 o
   8   2   7         20.34         20.44         0.97 o
   9   2   7          4.80          1.67         0.98 o
 -11   3   7        116.94        109.69         2.43 o
 -10   3   7        152.51        131.38         2.07 o
  -9   3   7         86.55         83.90         2.11 o
  -8   3   7        424.60        434.15         6.74 o
  -7   3   7        185.00        186.45         2.77 o
  -6   3   7          1.88          2.04         0.57 o
  -5   3   7       1697.85       1748.65        15.74 o
  -4   3   7          2.76          3.62         0.77 o
  -3   3   7         50.20         57.76         1.15 o
  -2   3   7       1969.38       2167.54        24.83 o
  -1   3   7        625.26        574.77         7.45 o
   0   3   7       1661.71       1624.20        24.03 o
   1   3   7       1539.52       1675.25        27.90 o
   2   3   7       2794.72       2808.33        36.89 o
   3   3   7       2543.75       2599.10        30.18 o
   4   3   7        160.56        148.52         1.90 o
   5   3   7         44.09         41.23         1.10 o
   6   3   7       1364.05       1466.12        15.73 o
   7   3   7        733.70        769.45         8.43 o
   8   3   7         27.56         21.56         1.05 o
   9   3   7          9.68          9.93         1.13 o
 -11   4   7         12.05         11.82         1.22 o
 -10   4   7         41.24         34.32         1.36 o
  -9   4   7        117.93        107.29         1.73 o
  -8   4   7        170.48        165.92         2.83 o
  -7   4   7        399.36        398.67         4.38 o
  -6   4   7         21.20         27.34         0.98 o
  -5   4   7       1484.33       1476.62        14.04 o
  -4   4   7       3620.73       3637.29        35.69 o
  -3   4   7        867.24        877.46         9.26 o
  -2   4   7         63.34        108.61         1.44 o
  -1   4   7         12.77          2.90         0.27 o
   0   4   7       5543.72       5200.13        73.79 o
   1   4   7       1390.77       1397.52        18.67 o
   2   4   7        824.95        828.90        14.06 o
   3   4   7         54.53         55.41         1.85 o
   4   4   7       1269.37       1273.29        19.56 o
   5   4   7        388.48        405.57         4.63 o
   6   4   7          0.52          1.27         0.73 o
   7   4   7          9.43         10.68         1.55 o
   8   4   7        125.68        145.00         2.29 o
   9   4   7        153.85        160.22         2.82 o
 -10   5   7         10.39          7.92         1.14 o
  -9   5   7        227.37        217.04         2.84 o
  -8   5   7         56.57         51.05         3.62 o
  -7   5   7        122.10        123.54         1.84 o
  -6   5   7        523.16        511.08         5.97 o
  -5   5   7        581.61        608.66         6.39 o
  -4   5   7        956.65       1029.85        10.70 o
  -3   5   7        184.80        158.20         1.93 o
  -2   5   7         92.26         91.40         1.37 o
  -1   5   7       3506.23       3683.71        44.32 o
   0   5   7         43.57         57.56         1.20 o
   1   5   7       2923.86       3097.30        71.32 o
   2   5   7       1465.38       1381.59        14.42 o
   3   5   7       5508.33       5763.91        73.46 o
   4   5   7        585.65        606.65         7.17 o
   5   5   7        108.43        121.82         3.88 o
   6   5   7        973.00        977.07        10.82 o
   7   5   7        102.34        103.55         1.85 o
   8   5   7          1.83          2.69         0.83 o
   9   5   7         22.07         22.72         1.34 o
 -10   6   7         66.03         70.22         1.74 o
  -9   6   7        407.09        404.06         5.02 o
  -8   6   7        226.80        201.66         3.13 o
  -7   6   7         72.66         65.76         1.33 o
  -6   6   7        441.43        435.01         4.74 o
  -5   6   7       1075.21        993.29        10.13 o
  -4   6   7        686.59        654.18         7.16 o
  -3   6   7       4002.21       4169.80        38.71 o
  -2   6   7       6664.31       7098.15        70.93 o
  -1   6   7       1101.60       1094.01        11.70 o
   1   6   7       4872.34       4866.09        47.12 o
   2   6   7        183.15        215.26         2.85 o
   3   6   7          4.89          6.14         0.70 o
   4   6   7       2966.39       3142.51        30.92 o
   5   6   7       1798.64       1884.66        19.77 o
   6   6   7        606.57        559.14         7.41 o
   7   6   7        118.48        117.65         1.97 o
   8   6   7        154.35        165.46         3.15 o
   9   6   7        187.02        182.32         2.59 o
 -10   7   7         12.67         15.33         1.14 o
  -9   7   7         32.09         32.23         1.85 o
  -8   7   7         51.45         58.19         1.48 o
  -7   7   7         14.72         13.63         1.32 o
  -6   7   7          2.88          3.85         0.62 o
  -5   7   7         24.98         22.08         0.83 o
  -4   7   7        145.45        215.75         5.47 o
  -3   7   7          1.44          7.05         0.52 o
  -2   7   7        761.27        717.25         8.37 o
  -1   7   7        168.76        154.77         2.28 o
   0   7   7        875.43        894.88        10.29 o
   1   7   7        707.16        700.94        10.74 o
   2   7   7         61.08         68.66         1.11 o
   3   7   7       2740.63       2908.54        36.18 o
   4   7   7        192.69        197.02         4.03 o
   5   7   7        655.49        621.14         7.89 o
   6   7   7          0.10          1.51         1.04 o
   7   7   7         22.09         24.82         1.26 o
   8   7   7         11.52         16.56         1.18 o
   9   7   7          0.17         -0.18         1.23 o
 -10   8   7         89.67         88.59         2.01 o
  -9   8   7        254.59        246.63         3.15 o
  -8   8   7        265.88        270.55         3.33 o
  -7   8   7        128.33        131.59         3.06 o
  -6   8   7          1.28          1.70         0.60 o
  -5   8   7        726.93        725.00         8.26 o
  -4   8   7       1309.93       1373.18        14.25 o
  -3   8   7         86.79         92.33         1.27 o
  -2   8   7        106.15        127.15         2.43 o
  -1   8   7        550.98        563.58         6.74 o
   0   8   7        207.29        190.72         2.32 o
   1   8   7       2508.20       2501.03        24.83 o
   2   8   7       1800.22       1924.65        19.26 o
   3   8   7        691.08        711.44         9.99 o
   4   8   7       1309.07       1288.65        13.04 o
   5   8   7       1029.38       1036.04        10.27 o
   6   8   7        110.89        124.15         1.84 o
   7   8   7         39.96         36.82         1.28 o
   8   8   7         77.36         73.12         1.74 o
   9   8   7          4.57          2.84         1.31 o
 -10   9   7         12.00          6.31         1.06 o
  -9   9   7         11.84         10.56         1.03 o
  -8   9   7          3.45          6.67         0.99 o
  -7   9   7        271.56        276.32         3.96 o
  -6   9   7         56.27         59.54         1.26 o
  -5   9   7       1077.93       1054.53        10.39 o
  -4   9   7        478.46        507.88         5.47 o
  -3   9   7        361.58        377.21         4.70 o
  -2   9   7          7.26         12.47         0.98 o
  -1   9   7       2281.29       2406.21        23.31 o
   0   9   7        171.71        200.44         2.43 o
   1   9   7        610.75        608.83         6.54 o
   2   9   7        781.25        760.68         8.85 o
   3   9   7       1159.08       1209.13        14.17 o
   4   9   7        376.73        389.73         4.74 o
   5   9   7         86.43         86.63         1.37 o
   6   9   7         94.03         88.79         1.50 o
   7   9   7        210.39        193.47         2.77 o
   8   9   7         33.11         30.33         1.19 o
 -10  10   7          1.14          1.78         1.31 o
  -9  10   7        268.42        260.00         3.18 o
  -8  10   7        439.97        413.67         4.75 o
  -7  10   7        415.87        400.42         4.78 o
  -6  10   7        714.81        781.88         9.25 o
  -5  10   7       2142.37       2110.55        19.73 o
  -4  10   7        808.22        794.21         8.29 o
  -3  10   7         90.60        102.82         1.58 o
  -2  10   7       3579.05       3859.85        35.98 o
  -1  10   7       4519.77       4690.62        43.62 o
   0  10   7        561.29        609.27         6.89 o
   1  10   7        157.58        157.41         2.27 o
   2  10   7        922.37        896.50         9.15 o
   3  10   7        271.24        259.32         3.87 o
   4  10   7         55.95         46.86         1.52 o
   5  10   7          6.43          6.43         0.80 o
   6  10   7         51.93         48.56         1.22 o
   7  10   7          4.62          2.97         0.89 o
   8  10   7          1.07          0.78         1.04 o
  -9  11   7        115.81        106.96         2.08 o
  -8  11   7         47.92         44.27         1.29 o
  -7  11   7        359.46        375.94         5.38 o
  -6  11   7        153.78        172.33         2.68 o
  -5  11   7         26.77         21.84         1.26 o
  -4  11   7          7.27         12.27         0.73 o
  -3  11   7        522.65        518.35         5.67 o
  -2  11   7        585.34        617.61         7.48 o
  -1  11   7         67.99         68.50         1.75 o
   0  11   7          0.70          1.49         0.46 o
   1  11   7        202.72        212.14         2.84 o
   2  11   7          1.24          1.54         0.52 o
   3  11   7        476.29        454.28         5.53 o
   4  11   7        230.30        230.08         2.88 o
   5  11   7         23.52         22.77         0.93 o
   6  11   7          0.40          0.78         0.85 o
   7  11   7        187.88        178.40         2.81 o
   8  11   7        307.44        322.07         3.98 o
  -9  12   7          1.33          1.54         1.14 o
  -8  12   7          5.88          7.86         0.96 o
  -7  12   7          0.86          1.49         0.90 o
  -6  12   7       1270.79       1284.93        12.15 o
  -5  12   7        521.33        533.11         6.81 o
  -4  12   7         79.39         79.31         1.71 o
  -3  12   7        774.29        728.69         8.44 o
  -2  12   7       2425.46       2508.00        24.27 o
  -1  12   7        340.48        390.98         4.50 o
   0  12   7         54.78         47.58         0.98 o
   1  12   7         77.24         74.92         1.28 o
   2  12   7        838.98        816.50         9.85 o
   3  12   7        279.98        265.59         3.05 o
   4  12   7        108.11         95.05         1.73 o
   5  12   7         32.36         21.33         0.97 o
   6  12   7         73.25         73.09         1.74 o
   7  12   7          0.42         -0.06         1.00 o
   8  12   7          0.17          0.88         1.10 o
  -9  13   7          0.76          1.04         1.08 o
  -8  13   7          0.46          0.55         0.91 o
  -7  13   7        486.21        473.76        10.55 o
  -6  13   7       1573.88       1600.35        23.15 o
  -5  13   7        383.35        346.27        65.75 o
  -4  13   7        113.76        124.57         1.72 o
  -3  13   7       2947.75       3021.65        27.39 o
  -2  13   7       2553.28       2577.46        22.68 o
  -1  13   7        354.49        348.07         4.33 o
   0  13   7        113.13        125.87         1.67 o
   1  13   7        267.24        263.56         3.38 o
   2  13   7        241.60        260.96         3.28 o
   3  13   7         93.45         86.15         1.46 o
   4  13   7          1.18          1.65         0.72 o
   5  13   7          8.37         13.52         0.89 o
   6  13   7         18.42         20.57         0.98 o
   7  13   7         60.15         63.21         1.58 o
  -8  14   7         52.89         54.74         1.60 o
  -7  14   7         12.99         15.49         1.09 o
  -6  14   7         79.86         79.79         1.68 o
  -5  14   7        271.82        276.88         3.71 o
  -4  14   7        300.80        309.77         4.67 o
  -3  14   7         35.77         29.09         1.11 o
  -2  14   7        550.01        551.07         6.21 o
  -1  14   7         37.19         31.50         1.46 o
   0  14   7        350.55        355.06         3.98 o
   1  14   7          1.67          1.75         0.69 o
   2  14   7         40.34         46.65         1.14 o
   3  14   7        178.42        172.64         2.39 o
   4  14   7        224.59        220.13         2.75 o
   5  14   7         38.09         48.67         1.32 o
   6  14   7         21.57         19.29         1.07 o
   7  14   7        125.16        128.00         2.29 o
  -8  15   7        121.90        125.07         2.04 o
  -7  15   7         17.83         10.79         1.04 o
  -6  15   7        249.14        226.04         2.95 o
  -5  15   7        652.47        721.27         7.72 o
  -4  15   7        358.68        373.86         5.91 o
  -3  15   7        206.66        196.70         2.89 o
  -2  15   7       1267.68       1274.91        12.20 o
  -1  15   7        932.76        938.42        10.24 o
   0  15   7        139.89        135.27         1.95 o
   1  15   7        130.82        133.06         1.89 o
   2  15   7        852.97        863.97         9.91 o
   3  15   7        302.92        309.69         4.24 o
   4  15   7         56.11         62.60         1.35 o
   5  15   7        153.95        137.61         2.20 o
   6  15   7        311.78        325.24         3.79 o
  -7  16   7          0.96          0.23         0.99 o
  -6  16   7         22.23         21.42         0.99 o
  -5  16   7         85.05         91.52         1.91 o
  -4  16   7        118.19        119.14         1.88 o
  -3  16   7        107.18        111.74         1.88 o
  -2  16   7          4.32          1.81         0.61 o
  -1  16   7          4.05          6.98         0.77 o
   0  16   7        116.32        131.58         1.94 o
   1  16   7          8.59          8.97         0.81 o
   2  16   7         72.55         77.72         1.83 o
   3  16   7         66.48         68.81         1.95 o
   4  16   7         47.92         60.87         1.58 o
   5  16   7         15.28         12.88         1.05 o
   6  16   7        109.07        121.31         2.74 o
  -7  17   7        111.91        116.78         3.02 o
  -6  17   7        193.67        185.69         2.70 o
  -5  17   7        176.01        182.56         2.60 o
  -4  17   7          0.96          3.03         0.96 o
  -3  17   7        498.53        502.70         5.78 o
  -2  17   7         73.61         72.06         2.11 o
  -1  17   7        297.34        331.04         4.24 o
   0  17   7         13.62         14.36         1.16 o
   1  17   7        152.85        139.21         1.95 o
   2  17   7       1379.74       1374.54        14.70 o
   3  17   7        674.36        717.29         8.25 o
   4  17   7          0.96          2.05         0.89 o
   5  17   7        106.69        101.26         2.04 o
  -6  18   7         39.54         47.28         1.42 o
  -5  18   7        117.01        109.13         2.67 o
  -4  18   7         25.48         30.31         1.07 o
  -3  18   7         25.40         25.85         1.10 o
  -2  18   7        102.43        107.04         2.57 o
  -1  18   7         20.10         17.34         0.93 o
   0  18   7        145.72        146.89         2.06 o
   1  18   7        190.80        190.95         2.72 o
   2  18   7          6.47          8.28         0.92 o
   3  18   7         21.24         15.91         0.89 o
   4  18   7         56.04         54.12         1.47 o
   5  18   7        168.10        178.47         2.89 o
  -6  19   7         24.42         27.94         1.29 o
  -5  19   7         53.98         54.19         1.45 o
  -4  19   7         28.43         26.84         1.28 o
  -3  19   7         57.53         65.26         1.36 o
  -2  19   7          0.53          2.05         0.90 o
  -1  19   7         21.41         22.96         1.09 o
   0  19   7         68.54         63.35         1.74 o
   1  19   7        238.35        220.69         2.88 o
   2  19   7         17.18         16.29         1.02 o
   3  19   7          8.02          8.23         1.01 o
   4  19   7        153.62        152.41         2.47 o
  -5  20   7         72.20         67.57         1.84 o
  -4  20   7         82.99         67.26         1.48 o
  -3  20   7         22.83         19.91         1.41 o
  -2  20   7         78.89         80.81         1.90 o
  -1  20   7        252.68        235.05         3.21 o
   0  20   7         28.96         26.60         1.20 o
   1  20   7         28.14         32.64         1.20 o
   2  20   7        408.08        392.69         6.19 o
   3  20   7         91.45         86.19         1.86 o
  -3  21   7        276.59        267.50         4.36 o
  -2  21   7          0.78          1.21         1.18 o
  -1  21   7          3.25          2.69         1.13 o
   0  21   7        181.50        172.43         2.66 o
   1  21   7         18.24         19.19         1.20 o
   2  21   7         53.48         42.75         1.99 o
  -1  22   7        116.81        112.83         2.08 o
   0  22   7          6.46          6.28         1.23 o
 -11   0   8         37.59         34.00         2.30 o
 -10   0   8        368.86        332.54         6.45 o
  -9   0   8        393.81        373.73         6.89 o
  -8   0   8        706.39        725.34        10.57 o
  -7   0   8          1.85          2.58         0.87 o
  -6   0   8       6001.20       6313.49        77.28 o
  -5   0   8       1562.87       1516.11        28.22 o
  -4   0   8       5019.39       5149.57        68.10 o
  -3   0   8       1456.20       1618.49        20.64 o
   1   0   8          4.38          6.27         0.55 o
   3   0   8       4521.74       4357.27        97.11 o
   4   0   8       2456.89       2437.38        98.19 o
   5   0   8        813.21        803.13        14.46 o
   6   0   8       6040.43       6353.40        88.99 o
   7   0   8        211.60        200.57         3.46 o
   8   0   8          3.70          5.72         1.61 o
   9   0   8          3.66          4.47         1.84 o
 -11   1   8        642.58        609.80         8.27 o
 -10   1   8         49.70         38.61         1.80 o
  -9   1   8        474.44        465.61         5.76 o
  -8   1   8        379.76        382.69         4.72 o
  -7   1   8        516.80        565.59         7.01 o
  -6   1   8       1996.89       2000.42        18.75 o
  -5   1   8       1459.34       1467.27        14.41 o
  -4   1   8        325.48        390.38         4.32 o
  -3   1   8        866.90        870.76        10.04 o
  -2   1   8        243.31        175.59         6.34 o
  -1   1   8        875.47        681.15         9.34 o
   0   1   8       1922.72       1836.41        49.33 o
   1   1   8        277.49        229.56         6.00 o
   2   1   8         30.26         35.65         1.58 o
   3   1   8       1153.23       1143.04        13.58 o
   4   1   8         13.80         17.72         0.69 o
   5   1   8        118.99        137.68         2.99 o
   6   1   8        131.29        142.52         2.42 o
   7   1   8       1267.97       1261.79        13.84 o
   8   1   8         12.21         16.74         1.07 o
   9   1   8         58.18         65.88         1.83 o
 -11   2   8         30.80         23.88         1.79 o
 -10   2   8        294.01        296.70         3.60 o
  -9   2   8         59.40         58.49         1.52 o
  -8   2   8         80.15         79.03         1.63 o
  -7   2   8         70.70         82.10         1.62 o
  -6   2   8         18.92         27.07         0.80 o
  -5   2   8       1648.98       1663.82        19.90 o
  -4   2   8       2044.71       2007.72        18.62 o
  -3   2   8        374.12        292.12         3.81 o
  -2   2   8         68.87         68.26         1.17 o
  -1   2   8       4526.20       4656.54       102.46 o
   0   2   8       4052.42       3840.35       121.51 o
   1   2   8        282.98        258.24         6.61 o
   2   2   8        290.39        296.87         7.66 o
   3   2   8       2580.74       2617.72        34.47 o
   4   2   8        447.15        463.69         6.49 o
   5   2   8          7.30          8.80         0.66 o
   6   2   8        834.37        825.03         8.33 o
   7   2   8        408.19        426.34         4.89 o
   8   2   8         70.59         73.45         1.88 o
   9   2   8          1.86          1.82         1.13 o
 -11   3   8        142.36        128.64         2.78 o
 -10   3   8          6.65         12.03         1.10 o
  -9   3   8        631.60        641.93         7.17 o
  -8   3   8         10.57          6.78         0.76 o
  -7   3   8        530.19        522.87         6.16 o
  -6   3   8        377.22        397.77         4.41 o
  -5   3   8       8156.08       8681.92        79.07 o
  -4   3   8       1663.52       1722.93        17.73 o
  -3   3   8       8551.73       8882.82       124.07 o
  -2   3   8       2694.94       2678.20        29.06 o
   0   3   8       3091.41       2994.02        48.23 o
   2   3   8         32.95         33.55         0.79 o
   3   3   8       2840.28       2925.30        38.40 o
   4   3   8        144.66        145.85         2.14 o
   5   3   8       3061.62       3081.63        33.70 o
   6   3   8          2.11          2.62         0.60 o
   7   3   8        333.59        352.76         7.17 o
   8   3   8         34.38         32.53         1.16 o
   9   3   8        259.42        250.75         3.58 o
 -10   4   8       1752.69       1769.58        18.32 o
  -9   4   8         35.83         30.54         2.29 o
  -8   4   8       1483.32       1512.59        14.15 o
  -7   4   8       2135.33       2153.63        21.67 o
  -6   4   8       1618.22       1608.46        20.37 o
  -5   4   8        321.06        308.35         5.18 o
  -4   4   8       1968.06       2078.21        20.84 o
  -3   4   8       1268.74       1276.20        13.38 o
  -2   4   8       6166.35       6146.52        73.33 o
  -1   4   8       1168.21        998.44        17.35 o
   0   4   8       2957.15       2747.18        44.51 o
   1   4   8       2317.51       2312.24        41.08 o
   2   4   8       4017.62       4057.64       144.99 o
   3   4   8         39.33         35.67         0.99 o
   4   4   8       8105.02       8321.93        98.16 o
   5   4   8       1178.07       1173.08        13.01 o
   6   4   8       2086.98       2146.43        22.18 o
   7   4   8         67.91         77.80         1.61 o
   8   4   8       1267.09       1296.16        15.10 o
   9   4   8         89.32         83.29         1.95 o
 -10   5   8        160.61        170.36         2.79 o
  -9   5   8         37.69         39.71         1.50 o
  -8   5   8        438.39        407.60         5.10 o
  -7   5   8       1970.40       1959.61        20.91 o
  -6   5   8         14.08         18.50         0.75 o
  -5   5   8        588.84        542.68         6.54 o
  -4   5   8       1092.39       1163.43        13.34 o
  -3   5   8       7001.97       7029.83        74.53 o
  -2   5   8        563.23        630.13         6.75 o
  -1   5   8         34.18         24.97         0.63 o
   0   5   8         12.41          6.98         0.62 o
   1   5   8       3992.88       3796.27        45.81 o
   2   5   8       1484.34       1516.36        41.05 o
   3   5   8        289.47        309.71         5.42 o
   4   5   8        133.95        128.49         2.29 o
   5   5   8         75.92         75.74         1.44 o
   6   5   8        610.89        632.93         9.73 o
   7   5   8        313.18        304.93         3.75 o
   8   5   8          0.73          0.66         0.92 o
   9   5   8         19.26         13.12         1.26 o
 -10   6   8        260.64        266.88         3.30 o
  -9   6   8         92.85         95.39         3.75 o
  -8   6   8        661.60        647.54         7.39 o
  -7   6   8        237.83        218.52         3.34 o
  -6   6   8        364.34        406.96         4.66 o
  -5   6   8          4.26          1.15         0.64 o
  -4   6   8        176.29        184.59         2.29 o
  -3   6   8         14.60         15.64         0.56 o
  -2   6   8      11748.76      12261.60       378.22 o
  -1   6   8        456.84        501.37        10.36 o
   0   6   8          0.72          4.34         0.43 o
   1   6   8         46.01         44.49         2.00 o
   2   6   8       3394.59       3301.95        33.60 o
   3   6   8          1.22          1.18         0.41 o
   4   6   8        363.88        427.05         8.72 o
   5   6   8        303.74        284.98         3.84 o
   6   6   8        191.47        181.00         3.43 o
   7   6   8         33.78         36.51         1.24 o
   8   6   8        103.31        100.99         1.73 o
   9   6   8          1.32          1.30         1.19 o
 -10   7   8         86.03         82.14         1.61 o
  -9   7   8       2681.06       2640.29        28.10 o
  -8   7   8        837.89        805.54         9.12 o
  -7   7   8       1067.16       1144.09        12.51 o
  -6   7   8         39.27         37.40         1.11 o
  -5   7   8       6174.09       6496.59        57.77 o
  -4   7   8        639.68        646.38         6.74 o
  -3   7   8         14.88         29.08         5.73 o
  -2   7   8         38.66         45.55         0.85 o
  -1   7   8       7644.23       7600.31        97.17 o
   0   7   8        411.21        425.60         5.51 o
   1   7   8       1911.62       2001.39        35.21 o
   2   7   8         78.21         64.68         1.24 o
   3   7   8       4363.25       4408.30        44.76 o
   4   7   8        826.25        868.61        13.45 o
   5   7   8       1514.05       1661.92        24.67 o
   6   7   8        510.68        487.60         6.04 o
   7   7   8       1191.85       1173.22        11.92 o
   8   7   8        178.44        187.44         2.75 o
 -10   8   8         27.49         21.45         1.21 o
  -9   8   8          7.83          7.52         1.26 o
  -8   8   8        790.23        767.63         8.50 o
  -7   8   8        318.18        337.60         4.59 o
  -6   8   8        841.80        919.96        10.17 o
  -5   8   8        584.83        573.09         6.47 o
  -4   8   8       3085.85       3164.02        34.53 o
  -3   8   8         70.70         79.58         1.27 o
  -2   8   8       2227.39       2338.53        25.06 o
  -1   8   8         48.81         46.32         0.94 o
   0   8   8       5801.95       5674.78        57.36 o
   1   8   8        167.57        193.88         2.56 o
   2   8   8        357.46        381.09         5.67 o
   3   8   8          2.80          2.28         0.49 o
   4   8   8        725.05        832.04         8.62 o
   5   8   8         48.94         59.69         2.81 o
   6   8   8        108.91        104.78         1.75 o
   7   8   8        258.64        266.83         3.98 o
   8   8   8          7.26          8.69         1.06 o
 -10   9   8          0.44          0.75         1.10 o
  -9   9   8         69.60         81.00         1.87 o
  -8   9   8         76.58         68.91         1.95 o
  -7   9   8        182.60        168.97         3.21 o
  -6   9   8        361.87        393.91         4.78 o
  -5   9   8       1226.41       1321.98        15.56 o
  -4   9   8        885.11        895.54        10.01 o
  -3   9   8        979.31        992.66        11.48 o
  -2   9   8       1030.45       1114.86        13.89 o
  -1   9   8       1897.15       1901.13        19.21 o
   0   9   8       4294.46       4482.19        41.23 o
   1   9   8         82.17         76.48         1.55 o
   2   9   8        333.39        325.15         4.72 o
   3   9   8       1079.46       1124.75        12.25 o
   4   9   8        547.90        608.20         6.93 o
   5   9   8          3.37          2.86         0.62 o
   6   9   8          2.55          1.95         0.78 o
   7   9   8         86.68         97.89         1.96 o
   8   9   8        215.95        224.05         3.42 o
  -9  10   8         59.86         55.00         1.45 o
  -8  10   8        874.93        862.07        10.47 o
  -7  10   8        142.18        155.75         2.71 o
  -6  10   8       2409.42       2510.92        26.61 o
  -5  10   8         86.61         90.85         2.61 o
  -4  10   8        389.75        433.39         5.10 o
  -3  10   8        231.28        239.01         3.19 o
  -2  10   8       2073.49       2184.22        21.66 o
  -1  10   8         15.48         16.80         1.18 o
   0  10   8       1414.17       1448.26        14.96 o
   1  10   8        760.27        778.87         8.35 o
   2  10   8       2622.32       2658.48        26.53 o
   3  10   8        868.47        876.57         9.32 o
   4  10   8        724.79        714.89         7.67 o
   5  10   8          0.13          0.06         0.66 o
   6  10   8       1099.74       1124.70        11.76 o
   7  10   8         52.20         53.44         1.32 o
   8  10   8        366.89        325.25         3.77 o
  -9  11   8         44.90         37.62         1.24 o
  -8  11   8          0.73         -0.09         1.06 o
  -7  11   8       2388.74       2481.86        29.66 o
  -6  11   8        146.77        155.68         3.79 o
  -5  11   8       1000.99        975.26        10.57 o
  -4  11   8       1734.19       1737.10        15.49 o
  -3  11   8       8903.46       9507.40        83.14 o
  -2  11   8        401.50        416.98         5.19 o
  -1  11   8       3162.07       3331.35        31.16 o
   0  11   8       3191.90       3225.29        29.31 o
   1  11   8       5780.93       6072.83        77.83 o
   2  11   8          3.11          3.47         0.57 o
   3  11   8       1565.31       1549.88        16.61 o
   4  11   8        512.02        514.78         6.41 o
   5  11   8        485.92        494.97         5.75 o
   6  11   8        122.17        114.70         1.92 o
   7  11   8         44.99         40.12         1.40 o
   8  11   8         14.81         12.57         1.47 o
  -9  12   8         32.15         30.41         1.29 o
  -8  12   8         96.32         95.09         2.31 o
  -7  12   8         41.00         33.59         1.30 o
  -6  12   8        113.63        111.84         3.38 o
  -5  12   8        314.75        306.41         4.05 o
  -4  12   8        264.18        250.98         3.01 o
  -3  12   8        581.19        591.41         6.78 o
  -2  12   8        200.97        182.32         2.62 o
  -1  12   8       1201.11       1248.05        11.88 o
   0  12   8       1432.83       1461.56        16.02 o
   1  12   8        222.50        230.09         3.31 o
   2  12   8         23.17         26.18         0.87 o
   3  12   8        591.49        595.86         7.03 o
   4  12   8       1050.77       1064.57         9.99 o
   5  12   8         55.76         65.92         1.37 o
   6  12   8         13.57         10.50         0.98 o
   7  12   8         41.54         39.04         1.35 o
  -9  13   8        596.90        569.70         6.48 o
  -8  13   8        179.69        174.45         2.43 o
  -7  13   8         17.92         15.72         1.18 o
  -6  13   8         29.13         29.53         1.16 o
  -5  13   8        916.05        933.47        10.89 o
  -4  13   8         11.38          6.98         0.77 o
  -3  13   8        508.31        489.10         5.30 o
  -2  13   8        307.69        309.80         3.67 o
  -1  13   8        168.43        204.45         2.75 o
   0  13   8        249.69        232.08         2.90 o
   1  13   8        492.51        515.09         5.89 o
   2  13   8          9.04          6.92         0.74 o
   3  13   8        526.06        534.59         6.26 o
   4  13   8         41.53         40.75         1.42 o
   5  13   8        431.22        416.20         4.60 o
   6  13   8          1.01          1.44         0.81 o
   7  13   8         25.84         25.48         1.38 o
  -8  14   8        384.62        403.67         4.79 o
  -7  14   8        243.86        231.93         5.57 o
  -6  14   8       1404.65       1390.31        14.80 o
  -5  14   8        840.24        863.35         9.14 o
  -4  14   8       2612.15       2661.54        26.85 o
  -3  14   8        481.60        499.81         5.86 o
  -2  14   8       3998.56       4215.90        41.35 o
  -1  14   8        566.79        575.47         7.42 o
   0  14   8       1962.20       2006.28        20.53 o
   1  14   8       2713.20       2724.37        28.57 o
   2  14   8       2812.93       2983.56        29.24 o
   3  14   8         20.78         25.81         0.92 o
   4  14   8       1194.24       1186.54        11.76 o
   5  14   8          7.96          7.39         0.91 o
   6  14   8        473.35        476.63         5.59 o
   7  14   8         49.55         50.74         2.79 o
  -8  15   8          2.24          2.03         1.28 o
  -7  15   8        423.26        410.51         4.52 o
  -6  15   8        275.68        282.24         3.72 o
  -5  15   8        361.78        378.12         5.48 o
  -4  15   8        269.50        273.27         3.39 o
  -3  15   8        337.32        309.46         3.63 o
  -2  15   8        201.29        199.31         3.00 o
  -1  15   8         63.94         72.32         1.62 o
   0  15   8        205.95        222.01         3.03 o
   1  15   8        181.66        191.36         2.81 o
   2  15   8        147.98        144.07         1.98 o
   3  15   8       1701.21       1732.23        18.02 o
   4  15   8         27.13         23.30         0.94 o
   5  15   8        661.46        674.37         9.82 o
   6  15   8         23.16         21.38         1.17 o
  -7  16   8        275.07        270.33         4.61 o
  -6  16   8         75.02         72.71         1.64 o
  -5  16   8        448.34        434.21         8.26 o
  -4  16   8        133.73        124.85         2.01 o
  -3  16   8       1680.41       1713.34        18.09 o
  -2  16   8        660.57        662.90         7.73 o
  -1  16   8         32.52         27.71         0.99 o
   0  16   8          9.76          6.43         0.88 o
   1  16   8        719.61        743.04         7.73 o
   2  16   8        412.92        393.90         4.38 o
   3  16   8         10.63         12.67         1.06 o
   4  16   8         58.15         59.19         1.94 o
   5  16   8        815.73        819.68         9.53 o
   6  16   8         76.03         76.13         1.89 o
  -7  17   8         73.38         76.01         1.70 o
  -6  17   8         13.85         12.61         1.11 o
  -5  17   8       1257.47       1199.19        14.70 o
  -4  17   8        273.87        273.15         3.64 o
  -3  17   8        174.52        199.19         2.63 o
  -2  17   8        102.26         97.90         2.96 o
  -1  17   8       1665.99       1681.51        16.85 o
   0  17   8        287.06        284.40         3.45 o
   1  17   8        690.63        705.67         8.26 o
   2  17   8          0.47          1.60         0.88 o
   3  17   8        261.85        259.13         3.37 o
   4  17   8          4.28          2.85         1.00 o
   5  17   8        518.97        498.08         5.47 o
  -6  18   8        314.64        297.07         4.37 o
  -5  18   8          0.96          0.34         1.10 o
  -4  18   8        810.74        806.97         9.20 o
  -3  18   8         29.98         35.67         1.31 o
  -2  18   8         61.04         56.41         1.73 o
  -1  18   8         56.05         63.59         1.49 o
   0  18   8       1527.87       1524.51        16.31 o
   1  18   8        107.86        108.21         2.55 o
   2  18   8         69.48         63.35         1.37 o
   3  18   8         32.64         33.21         1.26 o
   4  18   8        944.64        922.20         9.51 o
  -5  19   8        229.11        229.18         4.07 o
  -4  19   8         69.46         69.67         2.50 o
  -3  19   8        282.32        291.14         3.78 o
  -2  19   8        132.32        129.41         1.94 o
  -1  19   8        399.56        366.96         4.63 o
   0  19   8        143.88        147.45         2.29 o
   1  19   8        209.31        216.30         2.81 o
   2  19   8         42.23         49.47         1.47 o
   3  19   8         27.00         25.18         1.13 o
   4  19   8        156.49        151.34         2.55 o
  -4  20   8         98.92         99.47         2.26 o
  -3  20   8         56.67         67.59         1.68 o
  -2  20   8        169.13        172.97         2.81 o
  -1  20   8        195.32        185.78         2.90 o
   0  20   8         32.55         27.32         1.54 o
   1  20   8         34.09         30.71         1.22 o
   2  20   8        329.74        339.10         4.72 o
   3  20   8         32.07         26.62         1.22 o
  -3  21   8       1470.28       1422.45        21.90 o
  -2  21   8         28.75         25.47         1.21 o
  -1  21   8         23.98         19.59         1.36 o
   0  21   8         36.64         34.53         1.43 o
   1  21   8       1052.32       1045.92        11.15 o
 -10   1   9         10.27          6.05         0.95 o
  -9   1   9        215.92        213.63         3.83 o
  -8   1   9          8.23         14.49         0.86 o
  -7   1   9       2350.36       2343.21        24.77 o
  -6   1   9        303.49        282.29         3.22 o
  -5   1   9        482.80        461.49         5.57 o
  -4   1   9        620.51        641.61         7.22 o
  -2   1   9       5585.99       5753.25        73.99 o
  -1   1   9          4.83         11.19         0.53 o
   0   1   9       2441.03       2288.83        52.89 o
   2   1   9       1537.91       1453.80        38.98 o
   3   1   9       1155.37       1127.33        22.19 o
   4   1   9        174.01        163.98         2.38 o
   5   1   9        159.76        160.16         2.56 o
   6   1   9          7.76          9.19         0.98 o
   7   1   9         14.59         13.42         1.11 o
   8   1   9         91.03         84.00         1.83 o
   9   1   9          6.86          4.83         1.10 o
 -10   2   9         15.12         13.49         1.10 o
  -9   2   9         41.26         46.46         1.27 o
  -8   2   9        122.82        122.26         3.06 o
  -7   2   9        717.52        726.53         7.60 o
  -6   2   9        601.86        598.78         6.38 o
  -5   2   9       1651.68       1699.23        17.31 o
  -4   2   9        551.13        514.22         5.95 o
  -3   2   9        167.14        172.78         2.35 o
  -2   2   9        149.01        119.15         1.56 o
  -1   2   9       3580.26       3377.86        47.89 o
   0   2   9       4200.86       4252.96       135.67 o
   1   2   9        538.50        499.86        13.35 o
   2   2   9        771.80        799.40        15.73 o
   3   2   9       1622.67       1604.57        35.40 o
   4   2   9          1.98          1.17         0.55 o
   5   2   9        325.83        319.13         4.85 o
   6   2   9          3.33          2.75         0.77 o
   7   2   9         91.25         95.32         2.18 o
   8   2   9          0.02          1.16         1.04 o
   9   2   9          4.55          3.75         1.22 o
 -10   3   9         38.76         28.48         1.17 o
  -9   3   9         66.63         70.44         1.52 o
  -8   3   9        180.90        196.39         2.91 o
  -7   3   9        296.57        292.31         4.09 o
  -6   3   9        850.22        892.33         8.71 o
  -5   3   9        171.03        184.78         2.99 o
  -4   3   9         83.92         81.90         2.22 o
  -3   3   9         58.02         47.26         1.33 o
  -2   3   9        984.13        987.59        10.52 o
  -1   3   9        667.54        699.65        12.83 o
   0   3   9        979.42       1061.87        26.28 o
   1   3   9        771.16        761.73        13.04 o
   2   3   9        971.46        945.48        13.08 o
   3   3   9         57.83         58.06         1.13 o
   4   3   9        261.57        263.36         3.22 o
   5   3   9        264.64        271.58         3.78 o
   6   3   9        748.93        793.67         8.29 o
   7   3   9        632.72        649.98         7.63 o
   8   3   9          7.83          7.41         1.10 o
   9   3   9          2.90          3.37         1.17 o
 -10   4   9         66.92         68.73         1.82 o
  -9   4   9        323.00        300.71         4.47 o
  -8   4   9         34.83         33.94         1.92 o
  -7   4   9        208.29        197.12         2.64 o
  -6   4   9        353.16        377.23         8.85 o
  -5   4   9         84.88         97.94         1.63 o
  -4   4   9        490.59        483.53         5.46 o
  -3   4   9        663.26        676.61         7.43 o
  -2   4   9         28.47         30.65         0.75 o
  -1   4   9        883.27        843.45        11.54 o
   0   4   9       3510.37       3520.67        56.90 o
   1   4   9       6279.14       6506.53       118.22 o
   2   4   9         93.94        102.56         2.15 o
   3   4   9        130.34        140.03         3.18 o
   4   4   9       2088.83       2160.40        28.69 o
   5   4   9        350.97        347.56         4.76 o
   6   4   9         22.64         27.13         2.24 o
   7   4   9          6.03          6.27         0.89 o
   8   4   9          1.03          2.90         0.91 o
 -10   5   9        157.09        142.37         2.98 o
  -9   5   9        828.78        814.43         8.38 o
  -8   5   9        599.48        591.85         6.95 o
  -7   5   9          5.34          6.46         1.26 o
  -6   5   9        330.77        343.95         5.60 o
  -5   5   9       1111.36       1170.13        12.13 o
  -4   5   9         12.46         17.71         1.63 o
  -3   5   9       1446.14       1480.36        15.14 o
  -2   5   9         42.17         59.92         2.20 o
  -1   5   9         34.29         26.73         1.27 o
   0   5   9          4.45         13.40         0.91 o
   1   5   9        356.11        334.14         5.80 o
   2   5   9        497.83        482.81         8.28 o
   3   5   9        318.45        356.62         5.95 o
   4   5   9         33.54         31.91         2.01 o
   5   5   9         42.68         41.04         0.96 o
   6   5   9        216.72        227.87         3.16 o
   7   5   9         10.33         10.40         0.93 o
   8   5   9         54.12         47.80         1.56 o
 -10   6   9        832.34        837.19         9.48 o
  -9   6   9        199.53        187.36         2.81 o
  -8   6   9        103.94         99.00         1.68 o
  -7   6   9       1226.49       1287.61        14.64 o
  -6   6   9       2217.23       2284.70        21.89 o
  -5   6   9         69.34         70.67         1.80 o
  -4   6   9        611.84        629.56         6.90 o
  -3   6   9       3317.99       3405.41        36.83 o
  -2   6   9          2.97          1.82         0.38 o
  -1   6   9        504.42        491.77         6.50 o
   0   6   9        810.48        732.26         8.50 o
   1   6   9        256.57        229.01         3.66 o
   2   6   9        385.40        365.90        11.19 o
   3   6   9         41.13         28.88         0.80 o
   4   6   9       1391.26       1444.09        18.59 o
   5   6   9        963.02        968.58        10.51 o
   6   6   9          5.44          3.43         0.63 o
   7   6   9          6.33          6.70         0.90 o
   8   6   9        339.28        377.73         5.24 o
 -10   7   9         47.05         49.40         1.60 o
  -9   7   9         22.90         24.83         1.18 o
  -8   7   9         63.67         74.60         4.23 o
  -7   7   9         89.72        107.93         1.67 o
  -6   7   9        180.09        173.44         2.33 o
  -5   7   9        255.75        270.20         3.92 o
  -4   7   9         17.78         27.11         1.48 o
  -3   7   9         76.68         76.67         1.17 o
  -2   7   9        663.57        638.75         7.12 o
  -1   7   9          1.05          3.37         0.61 o
   0   7   9        623.10        634.47        12.09 o
   1   7   9          0.21          1.43         0.41 o
   2   7   9          0.06          2.13         0.46 o
   3   7   9        163.43        133.82         2.30 o
   4   7   9          4.24          4.84         0.58 o
   5   7   9          0.04          1.24         0.54 o
   6   7   9          5.20          8.61         0.81 o
   7   7   9         23.68         21.16         1.10 o
   8   7   9         68.42         58.60         2.51 o
 -10   8   9         42.17         40.13         1.77 o
  -9   8   9        182.79        169.41         2.61 o
  -8   8   9        530.29        524.06         6.41 o
  -7   8   9        205.81        204.34         3.45 o
  -6   8   9        197.09        204.97         3.14 o
  -5   8   9       1260.37       1263.63        13.26 o
  -4   8   9       1166.00       1221.80        12.32 o
  -3   8   9          4.45          9.05         0.62 o
  -2   8   9        423.06        425.34         4.45 o
  -1   8   9          5.51          9.43         0.98 o
   0   8   9       1433.04       1501.11        19.35 o
   1   8   9        529.42        546.04         7.69 o
   2   8   9          1.33          3.54         0.84 o
   3   8   9         73.77         69.40         1.20 o
   4   8   9        593.39        589.73         7.28 o
   5   8   9        340.96        349.76         4.55 o
   6   8   9         21.05         17.53         0.92 o
   7   8   9         67.01         63.55         1.57 o
   8   8   9        153.69        142.02         2.20 o
 -10   9   9         31.36         20.34         1.34 o
  -9   9   9         66.77         55.56         2.35 o
  -8   9   9        111.08        125.11         2.05 o
  -7   9   9        132.05        148.47         2.35 o
  -6   9   9        496.16        536.74         6.27 o
  -5   9   9         80.72         83.40         2.08 o
  -4   9   9        419.04        428.49         6.08 o
  -3   9   9       1150.10       1147.84        16.51 o
  -2   9   9        942.37        955.61        10.02 o
  -1   9   9       3769.47       3805.72        38.57 o
   0   9   9       1434.46       1376.84        22.33 o
   1   9   9         66.37         73.31         1.25 o
   2   9   9         39.73         36.84         1.03 o
   3   9   9         55.37         55.50         2.48 o
   4   9   9         79.77         82.57         1.52 o
   5   9   9         10.15         16.77         0.79 o
   6   9   9        168.26        169.16         2.28 o
   7   9   9         49.65         44.69         1.65 o
   8   9   9         11.67          7.52         1.23 o
  -9  10   9         78.67         69.85         1.66 o
  -8  10   9         18.11         18.11         1.01 o
  -7  10   9        290.15        271.87         6.72 o
  -6  10   9         13.19         12.09         0.92 o
  -5  10   9        841.50        844.57         8.77 o
  -4  10   9       1233.75       1218.69        12.40 o
  -3  10   9          1.37          2.16         0.59 o
  -2  10   9       1491.72       1526.95        15.26 o
  -1  10   9       6766.68       6922.77        66.31 o
   0  10   9        519.58        535.40         5.76 o
   1  10   9        489.76        461.24         5.49 o
   2  10   9       1450.85       1410.28        13.80 o
   3  10   9       1924.82       1892.66        18.89 o
   4  10   9         65.48         80.30         1.34 o
   5  10   9          3.08          3.80         0.75 o
   6  10   9        125.12        131.21         2.28 o
   7  10   9        143.28        135.26         2.09 o
  -9  11   9          6.07          6.46         1.25 o
  -8  11   9          3.86          3.25         1.13 o
  -7  11   9       1096.99       1058.91        10.93 o
  -6  11   9        864.27        840.27         9.32 o
  -5  11   9        104.69        106.24         1.70 o
  -4  11   9         98.28        106.10         1.69 o
  -3  11   9        458.69        464.79         5.21 o
  -2  11   9        796.16        807.10         8.61 o
  -1  11   9         31.95         33.17         1.11 o
   0  11   9        359.99        363.19         5.09 o
   1  11   9       1349.29       1419.29        15.22 o
   2  11   9        596.56        595.00         7.77 o
   3  11   9         88.58        113.41         1.70 o
   4  11   9          0.51          0.61         0.63 o
   5  11   9         17.44         21.76         0.99 o
   6  11   9         19.51         15.95         1.12 o
   7  11   9         35.06         29.42         1.52 o
  -9  12   9         18.60         17.02         1.41 o
  -8  12   9          2.27          1.46         1.00 o
  -7  12   9          7.40          5.03         0.82 o
  -6  12   9         77.34         75.65         1.41 o
  -5  12   9        611.22        578.64         7.38 o
  -4  12   9         27.65         22.05         0.89 o
  -3  12   9        122.83        126.31         1.78 o
  -2  12   9        496.04        484.34         5.46 o
  -1  12   9       1718.99       1772.16        20.19 o
   0  12   9        140.35        146.66         2.18 o
   1  12   9        589.24        586.20         6.73 o
   2  12   9        648.11        637.20         8.10 o
   3  12   9        457.60        452.35         5.51 o
   4  12   9          0.62          1.35         0.62 o
   5  12   9         30.98         25.33         0.97 o
   6  12   9         74.41         72.08         1.70 o
   7  12   9         27.74         26.01         1.35 o
  -8  13   9         10.22         11.19         1.05 o
  -7  13   9        104.05         89.63         1.66 o
  -6  13   9         24.46         21.04         1.04 o
  -5  13   9         15.96          7.20         0.89 o
  -4  13   9        118.61        114.09         2.48 o
  -3  13   9       1170.93       1167.31        11.68 o
  -2  13   9        851.01        898.09         9.45 o
  -1  13   9        951.03        968.36        10.82 o
   0  13   9        553.72        530.22         5.75 o
   1  13   9        931.15        948.76        17.02 o
   2  13   9       1376.41       1452.09        16.57 o
   3  13   9        287.28        283.91         3.73 o
   4  13   9         51.71         44.38         1.19 o
   5  13   9        146.17        150.40         2.27 o
   6  13   9          5.92          7.44         1.46 o
   7  13   9          0.51          0.75         1.17 o
  -8  14   9        150.33        144.38         2.33 o
  -7  14   9        103.36        108.66         1.98 o
  -6  14   9         16.35         16.25         0.92 o
  -5  14   9          2.20          0.61         0.77 o
  -4  14   9         21.42         20.03         0.88 o
  -3  14   9         81.84         82.34         1.73 o
  -2  14   9          0.25          0.31         0.62 o
  -1  14   9        133.53        139.92         3.52 o
   0  14   9        124.22        127.74         1.98 o
   1  14   9         22.23         25.37         0.84 o
   2  14   9         27.39         21.00         0.97 o
   3  14   9         57.11         49.65         2.04 o
   4  14   9          1.55          1.86         0.77 o
   5  14   9         17.91         13.44         1.08 o
   6  14   9         11.57         14.73         1.31 o
  -8  15   9         81.17         73.83         2.88 o
  -7  15   9         18.10         21.48         2.04 o
  -6  15   9          3.47          2.33         0.83 o
  -5  15   9        569.84        584.04         6.11 o
  -4  15   9         49.69         66.49         1.52 o
  -3  15   9          2.66          2.69         0.68 o
  -2  15   9        452.77        438.85         5.30 o
  -1  15   9       1353.40       1408.37        12.88 o
   0  15   9          5.96         10.40         1.01 o
   1  15   9         13.31         12.92         0.86 o
   2  15   9        315.11        335.55         4.08 o
   3  15   9       1395.47       1473.82        14.36 o
   4  15   9        161.22        155.56         2.32 o
   5  15   9         97.39        113.94         2.13 o
   6  15   9        161.93        174.36         3.38 o
  -7  16   9        479.65        480.05         6.13 o
  -6  16   9         25.23         23.67         1.17 o
  -5  16   9        404.45        419.57         4.70 o
  -4  16   9         31.54         27.18         1.06 o
  -3  16   9          0.95          0.28         0.73 o
  -2  16   9          3.23          3.01         0.84 o
  -1  16   9        263.37        274.42         3.52 o
   0  16   9        545.04        562.28         6.65 o
   1  16   9        205.18        189.43         3.35 o
   2  16   9         94.67        106.49         1.98 o
   3  16   9          2.29          3.63         0.83 o
   4  16   9        183.02        190.33         2.97 o
   5  16   9          0.05          0.92         1.22 o
  -6  17   9        191.60        178.81         2.62 o
  -5  17   9        870.85        892.34         9.50 o
  -4  17   9         66.82         70.79         1.62 o
  -3  17   9         86.76        100.44         2.14 o
  -2  17   9          6.68          7.04         0.85 o
  -1  17   9        301.06        326.16         3.94 o
   0  17   9         75.60         66.87         1.40 o
   1  17   9         50.79         57.56         1.50 o
   2  17   9          4.15          5.42         0.93 o
   3  17   9         19.23         23.93         1.45 o
   4  17   9         25.28         31.45         1.29 o
   5  17   9        223.08        197.50         4.67 o
  -6  18   9         22.67         20.37         1.59 o
  -5  18   9         54.97         53.69         1.38 o
  -4  18   9         35.79         36.63         1.33 o
  -3  18   9         17.27         17.62         1.04 o
  -2  18   9         19.10         23.69         1.06 o
  -1  18   9         53.83         55.09         1.56 o
   0  18   9          4.32          2.80         0.96 o
   1  18   9          4.05          8.07         1.12 o
   2  18   9          0.49          0.85         1.10 o
   3  18   9         50.71         38.91         1.46 o
   4  18   9         23.39         28.01         1.20 o
  -5  19   9        294.81        294.10         4.38 o
  -4  19   9        176.98        179.66         2.99 o
  -3  19   9         34.64         28.06         1.26 o
  -2  19   9        126.58        121.65         2.55 o
  -1  19   9         46.43         47.86         2.01 o
   0  19   9          5.70          4.41         0.97 o
   1  19   9          0.96          1.48         0.98 o
   2  19   9          2.14          1.13         1.06 o
   3  19   9         16.98         13.05         1.15 o
  -4  20   9          4.79          7.00         1.21 o
  -3  20   9         70.14         62.95         1.52 o
  -2  20   9         70.56         77.02         1.75 o
  -1  20   9         51.69         46.97         1.52 o
   0  20   9         93.43         91.02         1.84 o
   1  20   9         41.32         42.85         1.45 o
   2  20   9         12.82          8.76         1.32 o
  -2  21   9         44.70         48.71         1.52 o
  -1  21   9         50.60         38.59         1.48 o
   0  21   9        344.86        331.16         3.89 o
 -10   0  10        690.35        715.79         9.65 o
  -9   0  10          2.87          1.03         1.55 o
  -8   0  10        550.98        533.44        10.35 o
  -7   0  10        195.22        187.31         3.92 o
  -6   0  10        980.24       1051.78        15.05 o
  -5   0  10       1283.81       1285.56        18.07 o
  -4   0  10        660.32        693.08        12.73 o
  -3   0  10         32.55         41.01         1.18 o
  -2   0  10        457.26        508.61         9.03 o
   0   0  10       1319.73       1269.42        40.15 o
   1   0  10       1474.37       1393.62        43.23 o
   2   0  10       1734.93       1624.61        36.02 o
   3   0  10       1583.90       1535.18        35.18 o
   4   0  10        204.87        197.36         4.11 o
   5   0  10        749.24        766.13        13.51 o
   6   0  10         41.86         37.20         2.11 o
   7   0  10        372.17        357.51         5.76 o
   8   0  10        523.26        539.16         9.16 o
 -10   1  10          3.33          2.14         1.03 o
  -9   1  10        290.52        295.09         3.54 o
  -8   1  10         54.72         45.71         1.25 o
  -7   1  10        962.90        978.44        10.56 o
  -6   1  10       1833.95       1836.43        17.41 o
  -5   1  10        265.81        287.18         3.52 o
  -4   1  10          2.27          5.67         0.60 o
  -3   1  10       2843.40       2942.72        33.86 o
  -2   1  10          9.23         15.66         0.55 o
  -1   1  10       3632.75       3505.11        50.05 o
   0   1  10       1027.39        965.44        22.43 o
   1   1  10       6119.16       5980.35       186.82 o
   2   1  10         63.77         55.66         7.24 o
   3   1  10        338.00        326.00         5.60 o
   4   1  10        255.24        253.03         5.26 o
   5   1  10       1864.08       1914.06        22.40 o
   6   1  10         83.88         87.06         1.85 o
   7   1  10        400.04        398.34         4.65 o
   8   1  10         12.47         10.69         1.14 o
 -10   2  10        315.53        316.43         3.67 o
  -9   2  10        132.42        143.59         2.16 o
  -8   2  10       2925.52       3086.28        27.42 o
  -7   2  10        280.15        270.88         3.48 o
  -6   2  10       1338.56       1389.09        13.93 o
  -5   2  10        229.63        232.09         2.64 o
  -4   2  10       3680.76       3749.63        43.79 o
  -3   2  10       1678.26       1784.56        17.17 o
  -2   2  10       6975.07       7120.24       128.81 o
  -1   2  10        301.97        265.54         3.44 o
   1   2  10        648.06        581.37        26.31 o
   2   2  10       6027.46       5900.55       183.97 o
   3   2  10       1717.98       1691.97        21.06 o
   4   2  10        790.10        786.86        10.29 o
   5   2  10         32.41         29.63         1.06 o
   6   2  10       2506.61       2578.91        30.30 o
   7   2  10        102.80         96.66         2.00 o
   8   2  10        439.61        417.21         5.74 o
 -10   3  10          4.13          5.04         1.10 o
  -9   3  10        327.87        330.73         3.95 o
  -8   3  10        192.30        201.55         4.88 o
  -7   3  10       2244.81       2241.77        23.75 o
  -6   3  10        470.27        478.42         5.95 o
  -5   3  10        125.61        126.66         2.78 o
  -4   3  10        416.55        407.25         4.98 o
  -3   3  10       4467.02       4514.85        84.32 o
  -2   3  10         30.52         38.63         1.26 o
  -1   3  10          2.06          2.92         0.36 o
   0   3  10       4131.51       4046.36        64.46 o
   1   3  10        804.93        723.69        14.52 o
   2   3  10          3.13          1.77         0.47 o
   3   3  10          0.63          0.44         0.37 o
   4   3  10       2289.21       2234.75        34.22 o
   5   3  10       1006.66       1034.38        16.70 o
   6   3  10          0.51          1.45         0.66 o
   7   3  10         79.79         73.40         1.54 o
   8   3  10         11.30         12.60         1.06 o
 -10   4  10         12.61         12.34         1.04 o
  -9   4  10         33.16         35.70         1.12 o
  -8   4  10        116.82        122.26         2.39 o
  -7   4  10       1166.45       1178.48        13.15 o
  -6   4  10          6.48          8.02         0.89 o
  -5   4  10         60.62         45.08         3.37 o
  -4   4  10        129.71        137.25         1.78 o
  -3   4  10       1828.23       1744.00        18.73 o
  -2   4  10       3912.43       4001.60        40.25 o
  -1   4  10         42.92         28.85         0.77 o
   0   4  10       3446.57       3380.74        75.41 o
   1   4  10          3.43          6.53         0.51 o
   2   4  10       1552.15       1504.31        41.51 o
   3   4  10         37.05         34.39         3.37 o
   4   4  10       1576.83       1568.27        24.69 o
   5   4  10         82.12         79.95         2.17 o
   6   4  10        381.85        372.20         4.54 o
   7   4  10         35.59         42.05         1.40 o
   8   4  10         17.84         17.30         1.15 o
 -10   5  10         90.91        100.69         2.96 o
  -9   5  10       2081.85       2079.06        18.97 o
  -8   5  10        451.51        441.52         5.41 o
  -7   5  10        546.39        546.39         6.46 o
  -6   5  10        819.22        855.21         9.84 o
  -5   5  10       9764.22      10283.73       102.59 o
  -4   5  10       1494.81       1584.83        18.47 o
  -3   5  10       1289.21       1390.10        13.69 o
  -2   5  10          2.12          5.12         0.47 o
   0   5  10       2994.52       3053.23        40.07 o
   1   5  10       1009.98       1093.11        16.87 o
   2   5  10          2.84          6.51         0.69 o
   3   5  10       4397.94       4453.66        71.68 o
   4   5  10         28.90         26.82         0.83 o
   5   5  10        979.12        928.97        14.89 o
   6   5  10        157.61        156.43         4.98 o
   7   5  10        270.95        289.54         3.58 o
   8   5  10        132.56        135.58         2.45 o
 -10   6  10        532.07        506.02         5.28 o
  -9   6  10         18.58         15.46         0.99 o
  -8   6  10       1191.26       1159.43        14.19 o
  -7   6  10         55.40         45.79         1.22 o
  -6   6  10       2359.26       2474.43        29.42 o
  -5   6  10        228.38        254.44         3.27 o
  -4   6  10       1751.58       1837.05        18.55 o
  -3   6  10        168.83        144.57         2.12 o
  -2   6  10       4364.40       4558.95        46.37 o
  -1   6  10         34.27         50.44         1.86 o
   0   6  10       4930.39       4932.91        55.61 o
   1   6  10        132.02        127.28         2.79 o
   2   6  10        516.67        589.10        11.89 o
   3   6  10        202.40        197.72         7.97 o
   4   6  10        883.23        875.39        13.23 o
   5   6  10         79.54         78.11         1.29 o
   6   6  10        540.35        575.09         6.82 o
   7   6  10         24.32         27.38         1.01 o
   8   6  10         90.96         87.31         2.02 o
 -10   7  10        121.15        113.79         3.61 o
  -9   7  10         90.02         86.75         1.99 o
  -8   7  10        636.40        610.18         7.75 o
  -7   7  10        148.42        152.54         2.23 o
  -6   7  10       1330.96       1438.50        14.62 o
  -5   7  10        349.67        330.28         3.68 o
  -4   7  10       2202.72       2234.86        21.14 o
  -3   7  10       2219.09       2208.70        23.11 o
  -2   7  10        442.35        449.52         5.88 o
  -1   7  10        451.48        443.93        10.13 o
   0   7  10         11.50         13.96         0.79 o
   1   7  10       4421.24       4537.72        57.38 o
   2   7  10        198.32        186.72         3.52 o
   3   7  10        212.29        226.64         2.81 o
   4   7  10        138.20        151.90         2.03 o
   5   7  10        156.60        162.11         2.52 o
   6   7  10         11.00          9.64         0.81 o
   7   7  10         13.26          8.73         1.20 o
   8   7  10         56.92         57.72         1.68 o
 -10   8  10        205.68        199.82         2.99 o
  -9   8  10          9.61          9.29         1.05 o
  -8   8  10       1384.42       1421.73        15.39 o
  -7   8  10        281.80        282.13         3.82 o
  -6   8  10       1692.16       1730.95        19.65 o
  -5   8  10          0.84          2.90         1.31 o
  -4   8  10       2895.19       3081.37        29.53 o
  -3   8  10         11.72         17.39         0.71 o
  -2   8  10         42.31         58.92         1.08 o
  -1   8  10          3.53          4.79         0.47 o
   0   8  10        697.85        703.59        10.78 o
   1   8  10       1979.99       1980.91        34.75 o
   2   8  10        424.32        417.77         5.72 o
   3   8  10          0.00          0.37         0.42 o
   4   8  10         93.90        118.86         2.10 o
   5   8  10        101.37         97.46         1.65 o
   6   8  10        577.90        574.79         6.63 o
   7   8  10         42.48         40.28         1.99 o
   8   8  10        233.72        226.23         3.15 o
  -9   9  10        170.28        147.10         2.46 o
  -8   9  10         23.58         21.39         1.09 o
  -7   9  10       1567.18       1705.59        20.57 o
  -6   9  10        312.50        308.56         3.49 o
  -5   9  10       2823.74       2781.10        31.44 o
  -4   9  10         46.00         51.97         1.01 o
  -3   9  10       2362.09       2566.84        24.89 o
  -2   9  10        892.88        944.43         9.81 o
  -1   9  10        975.43        999.98        10.95 o
   0   9  10        865.97        879.23        10.36 o
   1   9  10       3846.89       3909.27        52.10 o
   2   9  10         16.42         18.36         0.72 o
   3   9  10       2457.68       2625.38        30.31 o
   4   9  10        774.12        814.00        10.22 o
   5   9  10       1161.05       1164.85        13.55 o
   6   9  10          0.90          0.75         0.81 o
   7   9  10        401.75        413.16         5.16 o
  -9  10  10         55.12         54.94         1.58 o
  -8  10  10        151.56        150.67         2.50 o
  -7  10  10        278.41        273.99         3.52 o
  -6  10  10       1203.31       1234.76        15.79 o
  -5  10  10        130.66        124.50         3.24 o
  -4  10  10          7.52          6.98         0.61 o
  -3  10  10        322.99        331.94         4.07 o
  -2  10  10         48.39         53.77         1.09 o
  -1  10  10         72.68         61.95         1.04 o
   0  10  10        755.73        792.28         9.45 o
   1  10  10        177.59        160.00         2.33 o
   2  10  10        745.97        707.75         7.74 o
   3  10  10         22.08         29.23         0.88 o
   4  10  10       1128.80       1201.71        11.92 o
   5  10  10         90.64         86.59         1.66 o
   6  10  10         16.63         10.29         0.94 o
   7  10  10        295.73        293.22         4.01 o
  -9  11  10        373.24        384.99         7.59 o
  -8  11  10          0.47          1.10         1.02 o
  -7  11  10        115.55        101.23         1.86 o
  -6  11  10         20.21         27.45         1.00 o
  -5  11  10       2932.01       3018.27        30.20 o
  -4  11  10        156.70        148.24         2.03 o
  -3  11  10        112.24        112.00         1.87 o
  -2  11  10          5.64          5.40         0.72 o
  -1  11  10        960.25        951.57        10.54 o
   0  11  10        810.08        826.54         9.61 o
   1  11  10        659.16        654.18         7.22 o
   2  11  10        821.09        817.13         9.14 o
   3  11  10        461.55        470.48         5.16 o
   4  11  10        372.19        406.96         5.96 o
   5  11  10          4.58          2.11         0.89 o
   6  11  10         29.46         27.20         1.13 o
   7  11  10        102.37        109.94         2.22 o
  -9  12  10         14.88          8.77         1.40 o
  -8  12  10        529.61        505.57         5.63 o
  -7  12  10          1.52          1.48         0.95 o
  -6  12  10        477.79        497.11         5.78 o
  -5  12  10         89.33         95.69         1.58 o
  -4  12  10       1944.36       1940.99        23.63 o
  -3  12  10        325.71        338.32         4.10 o
  -2  12  10       4414.21       4647.59        44.96 o
  -1  12  10        665.75        699.68         7.20 o
   0  12  10        989.16        994.45        10.10 o
   1  12  10        785.06        803.02         9.87 o
   2  12  10       5745.52       5968.66        60.86 o
   3  12  10        418.55        432.72         4.93 o
   4  12  10        490.57        455.60         4.81 o
   5  12  10         71.08         68.34         1.54 o
   6  12  10        432.19        455.92         5.58 o
  -8  13  10         16.82         22.46         1.40 o
  -7  13  10        734.06        732.79         7.90 o
  -6  13  10        111.14        120.28         2.00 o
  -5  13  10        397.07        384.44         4.68 o
  -4  13  10          9.99          7.63         0.81 o
  -3  13  10       4502.30       4666.78        45.40 o
  -2  13  10        286.79        306.67         3.92 o
  -1  13  10        685.76        674.69         8.54 o
   0  13  10          1.44          2.55         0.64 o
   1  13  10       1687.03       1742.23        16.75 o
   2  13  10        540.61        547.96         6.40 o
   3  13  10       1181.35       1178.50        11.78 o
   4  13  10          0.33          0.56         0.88 o
   5  13  10        514.05        529.10         5.26 o
   6  13  10         75.29         85.88         1.78 o
  -8  14  10        525.16        510.38         7.02 o
  -7  14  10         53.70         47.16         1.77 o
  -6  14  10         19.56         18.79         1.09 o
  -5  14  10        560.19        538.35         6.07 o
  -4  14  10       1396.99       1396.19        13.84 o
  -3  14  10        932.85        913.91         9.99 o
  -2  14  10        178.92        189.07         2.29 o
  -1  14  10        210.34        222.53         2.97 o
   0  14  10          6.01          6.84         0.73 o
   1  14  10       1065.80       1076.53        10.96 o
   2  14  10         21.19         20.22         0.91 o
   3  14  10          5.87          5.69         0.81 o
   4  14  10        214.46        219.48         2.82 o
   5  14  10        370.77        361.45         4.39 o
   6  14  10          0.01         -0.42         1.19 o
  -7  15  10          2.88          3.64         1.15 o
  -6  15  10          2.50          2.26         0.92 o
  -5  15  10        221.02        215.61         3.14 o
  -4  15  10         50.10         47.67         1.11 o
  -3  15  10        672.12        693.23         7.22 o
  -2  15  10        498.06        512.71         6.58 o
  -1  15  10       1166.72       1193.34        12.36 o
   0  15  10        405.00        394.64         5.45 o
   1  15  10        457.02        446.82         6.52 o
   2  15  10          9.58          9.28         0.84 o
   3  15  10       1500.63       1535.48        16.05 o
   4  15  10        252.10        240.78         3.08 o
   5  15  10        387.40        373.64         4.57 o
  -7  16  10        636.92        616.29         9.71 o
  -6  16  10       1197.59       1216.74        12.73 o
  -5  16  10         72.68         72.62         1.42 o
  -4  16  10        697.11        678.61         7.26 o
  -3  16  10        563.95        558.00         5.68 o
  -2  16  10       1322.07       1341.68        16.56 o
  -1  16  10        170.66        176.62         4.94 o
   0  16  10        755.06        785.01         8.43 o
   1  16  10        222.34        225.07         3.69 o
   2  16  10        300.39        307.99         4.17 o
   3  16  10          2.69          0.36         0.85 o
   4  16  10       1093.57       1097.16        11.74 o
   5  16  10         79.42         73.61         1.99 o
  -6  17  10         53.76         51.42         1.61 o
  -5  17  10        183.51        189.00         2.78 o
  -4  17  10         72.19         67.53         1.44 o
  -3  17  10        438.39        430.61         5.30 o
  -2  17  10          4.95          5.87         0.90 o
  -1  17  10         99.41         99.46         2.83 o
   0  17  10        245.01        253.52         3.15 o
   1  17  10         76.25         85.51         1.64 o
   2  17  10          0.81          2.23         0.97 o
   3  17  10        172.86        151.50         2.33 o
   4  17  10         76.95         71.28         1.72 o
  -5  18  10        421.82        426.53         5.17 o
  -4  18  10         19.28         18.11         1.05 o
  -3  18  10         39.58         38.68         1.27 o
  -2  18  10         96.85         93.48         2.21 o
  -1  18  10         24.56         21.27         1.30 o
   0  18  10        166.38        177.53         2.53 o
   1  18  10         45.10         51.11         1.46 o
   2  18  10        204.42        198.92         3.02 o
   3  18  10         20.64         18.59         1.14 o
  -4  19  10         40.11         36.94         1.30 o
  -3  19  10        547.23        537.73         6.06 o
  -2  19  10         77.51         81.24         2.09 o
  -1  19  10        234.97        247.31         2.88 o
   0  19  10         14.40         11.55         1.11 o
   1  19  10        361.60        343.60         4.31 o
   2  19  10         14.07         12.70         1.20 o
  -3  20  10          3.42          1.62         1.38 o
  -2  20  10        362.72        352.70         6.71 o
  -1  20  10        140.94        152.20         2.77 o
   0  20  10        726.56        684.24         7.07 o
   1  20  10         36.44         29.34         1.28 o
 -10   1  11         84.14         86.67         1.81 o
  -9   1  11         28.73         32.75         1.29 o
  -8   1  11          6.20          7.17         0.89 o
  -7   1  11        690.26        686.86         8.86 o
  -6   1  11          2.68          3.43         0.76 o
  -5   1  11        640.70        637.73         6.94 o
  -4   1  11         15.98         10.10         0.67 o
  -3   1  11       2054.41       1893.00        20.01 o
  -2   1  11        817.77        846.21        10.28 o
  -1   1  11        282.78        212.41         4.18 o
   0   1  11        666.95        597.74        14.37 o
   2   1  11       3629.38       3536.62       110.06 o
   3   1  11         78.47         84.61         1.99 o
   4   1  11        701.84        685.56        12.50 o
   5   1  11        485.13        521.47         7.37 o
   6   1  11        466.02        465.35        12.18 o
   7   1  11        228.75        210.83         2.83 o
   8   1  11         12.49          7.91         1.19 o
 -10   2  11        230.69        217.22         2.90 o
  -9   2  11        117.26        110.90         2.05 o
  -8   2  11        801.51        834.06         9.05 o
  -7   2  11         13.58         10.22         0.79 o
  -6   2  11        282.92        310.46         3.70 o
  -5   2  11        100.98         96.66         1.66 o
  -4   2  11        928.28        928.64         9.37 o
  -3   2  11       1066.55        993.65        11.24 o
  -2   2  11        807.54        784.39        10.13 o
  -1   2  11        381.03        343.99         6.90 o
   0   2  11        308.55        274.46        10.62 o
   1   2  11         73.20         82.85         4.14 o
   2   2  11       2701.96       2547.89        57.75 o
   3   2  11          0.60          1.84         0.28 o
   4   2  11         92.75         88.93         2.60 o
   5   2  11        293.07        284.58         3.70 o
   6   2  11        235.92        225.31         6.13 o
   7   2  11          2.19          1.73         0.99 o
   8   2  11          2.14          2.06         1.45 o
 -10   3  11          9.84          7.90         1.11 o
  -9   3  11         93.32         95.23         1.91 o
  -8   3  11        583.47        613.81         6.99 o
  -7   3  11        260.66        261.74         3.22 o
  -6   3  11       1823.74       1843.69        21.20 o
  -5   3  11        958.90       1044.38        13.11 o
  -4   3  11        185.54        216.45         3.05 o
  -3   3  11       1716.74       1836.27        20.53 o
  -2   3  11       1593.63       1609.93        16.08 o
  -1   3  11        247.91        231.04         3.59 o
   0   3  11          8.50         11.70         0.77 o
   1   3  11        130.13        127.20         3.03 o
   2   3  11        288.79        290.96         6.66 o
   3   3  11         74.66         63.27         1.45 o
   4   3  11        203.06        211.25         6.81 o
   5   3  11        359.37        366.17         5.35 o
   6   3  11        131.96        141.89         2.59 o
   7   3  11        200.62        216.54         3.02 o
   8   3  11          1.45          0.81         1.31 o
 -10   4  11        104.60        111.50         1.93 o
  -9   4  11        201.48        172.38         2.42 o
  -8   4  11          6.80          8.03         0.86 o
  -7   4  11         64.28         50.36         1.19 o
  -6   4  11        887.07        906.31         9.89 o
  -5   4  11         15.89         26.53         0.81 o
  -4   4  11        215.08        208.45         2.82 o
  -3   4  11       1839.66       1800.46        20.13 o
  -2   4  11       1818.40       1780.63        18.48 o
  -1   4  11         43.36         45.68         2.73 o
   0   4  11        330.40        342.83         6.56 o
   1   4  11        127.59        135.75         2.65 o
   2   4  11        323.67        291.47         5.44 o
   3   4  11        192.79        188.31         6.13 o
   4   4  11        185.49        201.27         4.02 o
   5   4  11        417.75        401.21         8.13 o
   6   4  11        202.79        201.06         2.83 o
   7   4  11          5.29          6.76         1.19 o
   8   4  11         93.56         95.62         2.40 o
 -10   5  11         12.96         12.31         1.34 o
  -9   5  11         73.28         80.51         1.87 o
  -8   5  11        296.11        300.97         3.63 o
  -7   5  11        198.16        183.81         2.61 o
  -6   5  11        200.77        207.84         3.15 o
  -5   5  11       1113.12       1166.49        11.72 o
  -4   5  11       1431.96       1474.88        14.52 o
  -3   5  11        708.90        731.04        13.44 o
  -2   5  11       2457.73       2477.94        25.35 o
  -1   5  11        708.08        650.18         8.50 o
   0   5  11        890.01        878.61        17.75 o
   1   5  11        146.91        156.14         5.21 o
   2   5  11         35.88         44.28         1.25 o
   3   5  11         96.55        109.64         2.22 o
   4   5  11        329.12        318.14         7.36 o
   5   5  11         49.94         47.23         1.32 o
   6   5  11          3.96          4.46         0.84 o
   7   5  11        178.28        186.22         2.64 o
   8   5  11          0.48          1.47         1.15 o
 -10   6  11        114.25        114.44         5.19 o
  -9   6  11          2.06          6.51         0.87 o
  -8   6  11        135.51        137.86         2.16 o
  -7   6  11        514.11        538.67         7.42 o
  -6   6  11       1390.00       1430.85        14.01 o
  -5   6  11       3251.16       3248.34        33.76 o
  -4   6  11       1827.90       1877.61        20.02 o
  -3   6  11         51.19         50.39         1.06 o
  -2   6  11        756.05        761.47         8.93 o
  -1   6  11       1511.01       1508.94        17.52 o
   0   6  11       1280.51       1250.63        52.15 o
   1   6  11        835.69        793.25        16.17 o
   2   6  11        647.10        617.79         8.35 o
   3   6  11        128.10        120.97         1.93 o
   4   6  11       1360.99       1333.95        18.26 o
   5   6  11         19.25         16.56         0.85 o
   6   6  11        264.89        268.24         4.06 o
   7   6  11         29.79         33.03         1.31 o
 -10   7  11          2.15          2.56         1.06 o
  -9   7  11         14.44         12.39         1.07 o
  -8   7  11         86.44         98.29         1.99 o
  -7   7  11          3.25          4.57         0.85 o
  -6   7  11         22.29         25.31         1.18 o
  -5   7  11         72.91         72.79         3.17 o
  -4   7  11        289.25        266.85         3.45 o
  -3   7  11          9.72         15.89         1.05 o
  -2   7  11       1549.75       1636.40        16.90 o
  -1   7  11        146.78        147.77         4.09 o
   0   7  11       2500.87       2493.42        49.66 o
   1   7  11         75.80         67.34         1.43 o
   2   7  11        320.71        333.50         5.11 o
   3   7  11        583.07        611.96         9.12 o
   4   7  11        854.17        869.59         9.42 o
   5   7  11          1.63          2.46         0.69 o
   6   7  11         35.84         35.54         1.41 o
   7   7  11         50.81         61.93         1.90 o
  -9   8  11        233.77        218.16         3.23 o
  -8   8  11         62.28         55.92         1.50 o
  -7   8  11        396.71        398.13         5.05 o
  -6   8  11        557.30        570.71         6.21 o
  -5   8  11        566.76        595.12         6.94 o
  -4   8  11       1050.31       1076.61        13.40 o
  -3   8  11        471.57        485.70         5.80 o
  -2   8  11         79.78         87.28         1.69 o
  -1   8  11       2683.01       2682.97        29.36 o
   0   8  11       1528.39       1468.70        22.44 o
   1   8  11          8.01         10.55         2.53 o
   2   8  11         24.05         23.91         0.87 o
   3   8  11         64.04         55.75         1.95 o
   4   8  11         55.36         59.30         1.22 o
   5   8  11         77.05         86.44         2.19 o
   6   8  11          2.34          2.59         0.87 o
   7   8  11         23.21         19.49         1.14 o
  -9   9  11         34.58         32.37         1.32 o
  -8   9  11         22.01         20.25         1.24 o
  -7   9  11        337.27        343.92         4.65 o
  -6   9  11        721.10        727.05         9.85 o
  -5   9  11        262.39        250.89         3.17 o
  -4   9  11        164.54        154.77         2.48 o
  -3   9  11       1548.88       1643.62        17.72 o
  -2   9  11        932.02       1019.26        11.73 o
  -1   9  11        853.14        860.41        10.70 o
   0   9  11        691.74        678.53         7.98 o
   1   9  11        990.49        969.74        12.25 o
   2   9  11        393.31        402.41         5.76 o
   3   9  11        376.95        405.36         6.68 o
   4   9  11        522.45        482.37         5.11 o
   5   9  11         39.08         39.87         1.23 o
   6   9  11          0.50          0.95         0.96 o
   7   9  11          0.05          1.26         1.14 o
  -9  10  11        374.89        355.12         4.82 o
  -8  10  11        118.51        121.16         2.17 o
  -7  10  11        173.45        158.45         2.55 o
  -6  10  11         13.60          7.68         0.77 o
  -5  10  11        703.84        658.57         6.55 o
  -4  10  11         31.81         26.72         0.95 o
  -3  10  11         75.06         64.61         1.34 o
  -2  10  11        194.73        194.35         2.44 o
  -1  10  11        679.30        672.05         7.33 o
   0  10  11         88.95         98.27         1.90 o
   1  10  11        104.28        106.94         1.78 o
   2  10  11       1247.22       1208.47        12.95 o
   3  10  11       1503.35       1603.42        18.98 o
   4  10  11         56.92         60.27         1.82 o
   5  10  11         12.83         13.34         0.88 o
   6  10  11        148.05        141.18         2.49 o
   7  10  11         40.82         39.18         1.53 o
  -9  11  11          3.82          4.71         1.01 o
  -8  11  11          6.49          9.00         1.04 o
  -7  11  11        171.47        166.67         2.64 o
  -6  11  11         50.89         42.21         1.40 o
  -5  11  11        211.75        199.23         2.86 o
  -4  11  11         16.59         23.12         0.90 o
  -3  11  11       2209.49       2218.15        26.75 o
  -2  11  11        252.03        250.66         3.73 o
  -1  11  11         49.85         54.50         1.09 o
   0  11  11        107.70        118.53         1.75 o
   1  11  11        186.27        202.75         3.06 o
   2  11  11        242.79        220.59         3.39 o
   3  11  11         25.19         29.74         1.28 o
   4  11  11         15.31         16.79         1.07 o
   5  11  11        233.73        252.26         3.81 o
   6  11  11         86.08         84.15         1.71 o
  -8  12  11         90.79        103.19         2.01 o
  -7  12  11          0.35          0.01         0.85 o
  -6  12  11        109.05        112.27         2.20 o
  -5  12  11         65.88         80.87         1.48 o
  -4  12  11         47.96         45.82         1.85 o
  -3  12  11          0.49          4.03         0.64 o
  -2  12  11         72.80         78.24         1.92 o
  -1  12  11         57.88         50.63         1.23 o
   0  12  11        109.22        112.15         1.68 o
   1  12  11        366.13        369.01         5.25 o
   2  12  11        221.45        219.08         3.18 o
   3  12  11        293.10        308.74         4.06 o
   4  12  11        260.32        282.86         4.03 o
   5  12  11         40.53         34.30         1.23 o
   6  12  11        153.37        136.01         2.34 o
  -8  13  11        115.98        121.47         2.33 o
  -7  13  11         56.11         50.38         1.41 o
  -6  13  11        135.67        146.56         4.42 o
  -5  13  11         11.90          9.99         0.91 o
  -4  13  11        283.32        287.52         3.66 o
  -3  13  11        107.42         99.21         2.15 o
  -2  13  11          7.27          5.99         0.75 o
  -1  13  11         15.51         17.59         1.50 o
   0  13  11        283.50        276.49         3.37 o
   1  13  11        705.89        766.78         8.05 o
   2  13  11         90.65         96.38         1.76 o
   3  13  11        458.92        421.04         5.16 o
   4  13  11        289.89        261.56         4.22 o
   5  13  11        124.22        135.61         2.11 o
   6  13  11        212.45        229.36         3.46 o
  -7  14  11        336.30        343.09         4.07 o
  -6  14  11         76.99         82.33         1.84 o
  -5  14  11          0.07          1.71         0.93 o
  -4  14  11       1023.69       1058.72        11.78 o
  -3  14  11        470.93        488.41         5.24 o
  -2  14  11         21.11         20.74         1.03 o
  -1  14  11         22.86         22.10         1.02 o
   0  14  11        122.88        130.73         2.81 o
   1  14  11         40.92         40.76         1.13 o
   2  14  11          7.38          8.77         0.76 o
   3  14  11          4.99          4.77         0.86 o
   4  14  11         26.13         22.73         1.23 o
   5  14  11         35.24         33.09         1.45 o
  -7  15  11          3.63          7.91         1.10 o
  -6  15  11         88.29         97.76         1.91 o
  -5  15  11        576.07        603.81         7.39 o
  -4  15  11        163.00        158.72         2.20 o
  -3  15  11         70.58         81.68         1.53 o
  -2  15  11         15.71         12.28         1.00 o
  -1  15  11        467.81        463.03         6.81 o
   0  15  11        223.57        219.28         3.06 o
   1  15  11          2.95          2.19         0.73 o
   2  15  11        142.72        151.56         2.82 o
   3  15  11         74.37         68.75         1.76 o
   4  15  11         25.59         14.82         1.18 o
   5  15  11         48.65         45.90         1.59 o
  -6  16  11          4.12          3.54         1.07 o
  -5  16  11          3.36          3.01         0.88 o
  -4  16  11        416.57        419.99         4.91 o
  -3  16  11        245.26        241.86         3.28 o
  -2  16  11         30.75         34.86         1.14 o
  -1  16  11         47.64         50.22         1.21 o
   0  16  11          2.93          2.45         0.88 o
   1  16  11         56.00         49.98         1.29 o
   2  16  11         65.71         65.33         1.85 o
   3  16  11        275.99        286.72         4.05 o
   4  16  11         23.25         22.90         1.33 o
  -6  17  11        111.10        107.98         1.96 o
  -5  17  11        394.92        414.15         4.79 o
  -4  17  11        220.97        227.88         3.18 o
  -3  17  11         41.68         32.90         1.75 o
  -2  17  11        357.67        350.67         4.53 o
  -1  17  11        350.80        365.95         5.13 o
   0  17  11        238.14        234.98         2.98 o
   1  17  11          0.78          1.29         0.94 o
   2  17  11          8.10         12.63         1.12 o
   3  17  11         18.81         13.78         1.13 o
  -5  18  11        159.05        140.22         2.34 o
  -4  18  11        408.38        405.79         4.99 o
  -3  18  11          6.01          5.49         0.97 o
  -2  18  11         58.61         52.97         1.54 o
  -1  18  11         98.63         93.77         1.86 o
   0  18  11        157.74        151.35         2.34 o
   1  18  11         59.97         57.55         1.57 o
   2  18  11         14.20         14.27         1.26 o
   3  18  11          4.94          3.41         1.47 o
  -4  19  11        232.61        212.05         2.71 o
  -3  19  11         80.83         78.53         1.87 o
  -2  19  11         44.03         33.82         1.42 o
  -1  19  11        153.94        160.10         2.53 o
   0  19  11        370.87        353.70         5.59 o
   1  19  11          3.89          1.50         1.07 o
   2  19  11          0.37          0.02         1.32 o
  -2  20  11         46.27         34.27         1.55 o
  -1  20  11        168.41        161.72         3.81 o
   0  20  11        135.36        146.10         2.34 o
 -10   0  12        323.67        287.23         6.05 o
  -9   0  12        366.89        404.41         6.60 o
  -8   0  12       3860.45       3960.03        58.09 o
  -7   0  12         38.95         39.32         1.43 o
  -6   0  12        168.95        185.61         3.82 o
  -5   0  12        111.11        103.75         4.47 o
  -4   0  12       1416.07       1495.37        26.30 o
  -3   0  12         34.02         31.07         2.14 o
  -2   0  12       1206.70       1257.87        24.08 o
  -1   0  12         35.47         34.52         1.31 o
   1   0  12        414.21        364.65        12.14 o
   3   0  12         56.65         61.28         1.96 o
   4   0  12       1976.50       1986.61        33.14 o
   5   0  12        852.42        913.97        14.39 o
   6   0  12       1210.49       1228.28        21.17 o
   7   0  12         18.91         15.94         1.53 o
   8   0  12        468.22        425.66         8.26 o
 -10   1  12        136.06        133.63         2.23 o
  -9   1  12        658.62        647.71         7.47 o
  -8   1  12        118.47        112.55         3.76 o
  -7   1  12        220.53        230.00         3.31 o
  -6   1  12        398.90        391.54         4.90 o
  -5   1  12       1630.98       1612.99        17.27 o
  -4   1  12        281.17        289.30         3.84 o
  -3   1  12       1035.71       1080.49        13.85 o
  -2   1  12        270.72        272.96         4.15 o
  -1   1  12       2767.89       2746.64        44.02 o
   0   1  12        421.38        401.22        10.36 o
   1   1  12       2759.16       2552.71        81.98 o
   2   1  12         79.60         73.33         2.33 o
   3   1  12         78.25         77.69         5.52 o
   4   1  12       1172.69       1173.25        16.36 o
   5   1  12        449.03        457.33         7.45 o
   6   1  12          0.38          1.20         1.60 o
   7   1  12         57.83         44.36         1.50 o
   8   1  12         85.70         80.57         2.37 o
 -10   2  12         49.52         51.38         1.65 o
  -9   2  12         58.35         76.45         1.58 o
  -8   2  12        161.22        161.34         2.36 o
  -7   2  12        399.31        378.73         5.54 o
  -6   2  12        848.76        882.26        10.00 o
  -5   2  12          2.60          2.26         0.66 o
  -4   2  12        139.56        125.33         1.87 o
  -3   2  12       1164.54       1173.81        13.19 o
  -2   2  12        752.08        703.31         8.71 o
  -1   2  12        329.66        319.64         5.18 o
   0   2  12        380.64        390.09        10.18 o
   1   2  12        664.28        666.61        22.67 o
   2   2  12        100.55        104.17         4.49 o
   3   2  12        251.33        254.44         5.67 o
   4   2  12        517.36        504.11        12.26 o
   5   2  12         65.84         67.34         1.63 o
   6   2  12          5.83          6.48         0.95 o
   7   2  12        248.19        239.72         5.63 o
 -10   3  12         27.24         24.80         1.27 o
  -9   3  12        680.33        681.22         8.63 o
  -8   3  12        483.52        460.61         5.25 o
  -7   3  12       2257.46       2363.46        24.74 o
  -6   3  12         24.69         30.21         1.02 o
  -5   3  12        911.50        935.68        10.03 o
  -4   3  12        659.49        693.88         9.44 o
  -3   3  12        467.98        498.48         6.08 o
  -2   3  12       2235.92       2182.66        30.43 o
  -1   3  12       4726.40       4612.79        84.11 o
   0   3  12       1963.38       1898.68        45.17 o
   1   3  12        165.80        191.38         4.36 o
   2   3  12          1.95          4.35         0.70 o
   3   3  12       4294.26       4385.78        79.83 o
   4   3  12        990.51        956.57        23.38 o
   5   3  12        876.82        848.61        25.66 o
   6   3  12         15.07         13.52         1.00 o
   7   3  12        676.03        709.15        11.51 o
 -10   4  12         89.34         93.69         2.23 o
  -9   4  12         23.67         23.92         1.22 o
  -8   4  12       2041.88       2023.12        20.77 o
  -7   4  12       1351.68       1296.96        13.28 o
  -6   4  12       2369.01       2397.15        25.24 o
  -5   4  12        185.49        208.12         2.68 o
  -4   4  12       8297.46       8625.46        90.62 o
  -3   4  12       4704.35       4712.33        45.14 o
  -2   4  12       2632.05       2747.71        31.55 o
  -1   4  12         79.86         74.38         4.53 o
   1   4  12       2203.84       2047.10        33.72 o
   2   4  12        259.95        262.74         6.00 o
   3   4  12         16.75         13.92         1.05 o
   4   4  12       1421.17       1400.34        19.47 o
   5   4  12         12.81         12.69         1.12 o
   6   4  12         92.48         91.79         1.74 o
   7   4  12          1.68          1.35         1.20 o
 -10   5  12          1.30          0.77         1.15 o
  -9   5  12        201.05        213.48         3.15 o
  -8   5  12         29.38         27.53         1.20 o
  -7   5  12        582.38        571.56         6.42 o
  -6   5  12        428.96        452.17         4.95 o
  -5   5  12         64.93         72.47         2.11 o
  -4   5  12        338.78        348.69         4.76 o
  -3   5  12       2595.78       2643.73        28.53 o
  -2   5  12       1877.57       1818.53        21.05 o
  -1   5  12         25.44         23.08         1.10 o
   0   5  12        277.29        290.15         8.12 o
   1   5  12        721.36        732.57        15.74 o
   2   5  12        135.10        127.44         5.60 o
   3   5  12         44.29         36.26         1.46 o
   4   5  12        728.36        691.81        13.98 o
   5   5  12        541.74        554.20        10.07 o
   6   5  12          3.34          3.40         0.99 o
   7   5  12         26.64         20.69         1.26 o
 -10   6  12        253.40        227.39         3.44 o
  -9   6  12          7.43          9.99         1.18 o
  -8   6  12        563.53        588.41         6.65 o
  -7   6  12         73.98         74.71         1.39 o
  -6   6  12        260.73        245.96         5.26 o
  -5   6  12        365.84        394.86         5.17 o
  -4   6  12       2215.97       2342.32        22.50 o
  -3   6  12        208.66        190.83         2.57 o
  -2   6  12          8.90         11.05         0.60 o
  -1   6  12        318.90        317.66         4.68 o
   0   6  12       2421.75       2522.37        36.37 o
   1   6  12          3.83          3.87         0.78 o
   2   6  12        315.74        307.85         8.36 o
   3   6  12         76.33         59.37         1.35 o
   4   6  12        245.23        253.58         4.46 o
   5   6  12         76.93         82.80         2.31 o
   6   6  12        351.37        320.26         4.64 o
   7   6  12         35.75         30.48         1.40 o
  -9   7  12        847.61        802.22         8.31 o
  -8   7  12         27.43         26.09         1.02 o
  -7   7  12        496.52        526.23         6.01 o
  -6   7  12       1188.62       1206.18        12.66 o
  -5   7  12       6109.82       6238.91        63.06 o
  -4   7  12        215.30        223.95         3.02 o
  -3   7  12       5249.50       5491.84        50.95 o
  -2   7  12       2083.07       2051.85        22.36 o
  -1   7  12       6273.53       6466.73        83.70 o
   0   7  12        650.55        743.28        23.87 o
   1   7  12       1772.29       1753.07        26.55 o
   2   7  12        331.11        316.05         5.39 o
   3   7  12       2088.62       2206.43        34.61 o
   4   7  12         46.76         35.24         1.06 o
   5   7  12        476.44        436.25         5.67 o
   6   7  12          8.22          5.84         1.07 o
   7   7  12        195.88        197.96         3.90 o
  -9   8  12        156.41        149.38         2.71 o
  -8   8  12          6.38          7.63         1.00 o
  -7   8  12        378.85        375.56         4.58 o
  -6   8  12       1925.85       2012.28        19.97 o
  -5   8  12          0.39          2.50         0.72 o
  -4   8  12        185.29        197.72         4.38 o
  -3   8  12       1758.85       1828.97        19.46 o
  -2   8  12        983.51        962.60        10.99 o
  -1   8  12         47.90         52.52         1.02 o
   0   8  12         98.94         91.39         2.12 o
   1   8  12        345.47        307.07         4.57 o
   2   8  12       3639.86       3692.49        78.97 o
   3   8  12         16.15         11.64         0.76 o
   4   8  12        236.04        239.13         3.54 o
   5   8  12        162.12        170.78         3.60 o
   6   8  12        638.79        676.51         8.27 o
   7   8  12          0.07         -0.07         1.39 o
  -9   9  12         75.37         79.44         1.86 o
  -8   9  12          2.07          2.08         0.93 o
  -7   9  12         15.67         17.78         0.99 o
  -6   9  12        137.52        121.54         2.04 o
  -5   9  12        657.96        695.44         6.50 o
  -4   9  12        592.49        616.49         7.79 o
  -3   9  12          0.30          0.52         0.57 o
  -2   9  12          2.98          2.86         0.60 o
  -1   9  12         22.74         19.21         0.97 o
   0   9  12       1150.02       1127.53        12.34 o
   1   9  12        101.83        102.18         4.55 o
   2   9  12        297.53        269.13         4.16 o
   3   9  12        289.64        301.96         5.42 o
   4   9  12        353.95        394.41         5.62 o
   5   9  12         66.39         63.53         1.43 o
   6   9  12          7.22          4.20         1.06 o
  -9  10  12          2.42          0.73         1.22 o
  -8  10  12        760.36        770.99         9.36 o
  -7  10  12        202.65        186.73         2.56 o
  -6  10  12        270.57        262.25         3.32 o
  -5  10  12          4.85          3.60         0.78 o
  -4  10  12       3267.93       3352.70        34.68 o
  -3  10  12       1661.22       1740.03        19.57 o
  -2  10  12        605.91        638.85         8.78 o
  -1  10  12        272.64        267.14         3.83 o
   0  10  12       1233.06       1240.65        12.42 o
   1  10  12          4.58          5.83         0.58 o
   2  10  12       2020.98       2075.89        43.17 o
   3  10  12          1.52          2.52         0.90 o
   4  10  12        339.46        319.22         9.02 o
   5  10  12         20.49         18.74         1.02 o
   6  10  12        209.09        222.21         7.41 o
  -8  11  12        223.94        235.94         3.11 o
  -7  11  12        646.10        654.81         7.04 o
  -6  11  12          0.62          1.63         0.82 o
  -5  11  12        670.35        658.29         7.47 o
  -4  11  12         33.53         30.80         1.62 o
  -3  11  12        729.06        789.44         9.45 o
  -2  11  12        411.16        413.88         5.48 o
  -1  11  12        626.87        613.09         8.00 o
   0  11  12         15.76         18.06         0.83 o
   1  11  12       1805.03       1850.90        22.02 o
   2  11  12        110.12        107.49         2.70 o
   3  11  12       1385.98       1429.97        16.00 o
   4  11  12        205.10        214.30         4.41 o
   5  11  12        527.08        535.02         8.13 o
   6  11  12         80.01         69.41         2.43 o
  -8  12  12         51.88         52.72         1.78 o
  -7  12  12         13.16          9.19         0.97 o
  -6  12  12        441.13        394.34         4.70 o
  -5  12  12         71.39         74.12         2.01 o
  -4  12  12        929.77        974.55         9.78 o
  -3  12  12         62.41         67.19         1.74 o
  -2  12  12        760.36        753.42         9.61 o
  -1  12  12         26.11         22.35         1.20 o
   0  12  12       1072.53       1078.13        11.81 o
   1  12  12        850.56        870.77         9.54 o
   2  12  12          1.87          1.80         0.78 o
   3  12  12          9.21         10.03         0.93 o
   4  12  12        261.53        264.89         3.60 o
   5  12  12        211.05        224.04         3.02 o
   6  12  12          7.81         12.80         1.55 o
  -8  13  12         14.95         15.78         1.50 o
  -7  13  12        601.04        586.08         5.81 o
  -6  13  12         45.68         38.16         1.27 o
  -5  13  12        249.94        253.77         3.75 o
  -4  13  12          6.53          5.77         1.07 o
  -3  13  12        866.55        883.62        10.26 o
  -2  13  12        240.52        238.55         3.22 o
  -1  13  12       1442.76       1441.50        17.82 o
   0  13  12        109.60        110.05         1.74 o
   1  13  12        209.75        222.33         4.20 o
   2  13  12        514.06        533.23         8.15 o
   3  13  12        231.33        230.06         3.37 o
   4  13  12        146.67        148.09         2.29 o
   5  13  12         90.24         78.94         1.84 o
  -7  14  12        241.33        245.05         3.28 o
  -6  14  12       1427.63       1516.69        14.35 o
  -5  14  12          1.94          2.07         0.99 o
  -4  14  12        416.46        410.52         5.07 o
  -3  14  12        277.79        258.98         4.40 o
  -2  14  12       2121.67       2133.93        21.63 o
  -1  14  12         45.57         42.05         1.19 o
   0  14  12        669.86        682.56         7.82 o
   1  14  12        101.25        107.17         1.96 o
   2  14  12        815.58        826.08        10.02 o
   3  14  12        211.22        198.09         3.39 o
   4  14  12        715.98        716.90         8.85 o
   5  14  12        222.37        224.66         3.38 o
  -7  15  12        318.41        303.87         3.86 o
  -6  15  12        292.26        276.20         3.59 o
  -5  15  12        544.95        535.52         6.87 o
  -4  15  12         18.53         17.03         1.10 o
  -3  15  12       1902.01       1898.02        20.48 o
  -2  15  12        446.88        452.47        10.10 o
  -1  15  12        600.86        611.57         7.34 o
   0  15  12        112.98        111.93         2.09 o
   1  15  12        473.33        485.03         5.59 o
   2  15  12        190.40        187.98         3.02 o
   3  15  12         34.51         31.79         2.24 o
   4  15  12         70.68         69.16         1.75 o
  -6  16  12          2.14          3.36         1.05 o
  -5  16  12         58.76         67.55         2.23 o
  -4  16  12          5.49          7.59         1.16 o
  -3  16  12        364.72        342.96         4.48 o
  -2  16  12         39.83         30.68         1.60 o
  -1  16  12         47.93         43.96         1.29 o
   0  16  12          0.22          1.44         0.88 o
   1  16  12        345.18        352.74         5.51 o
   2  16  12         81.65         80.21         1.77 o
   3  16  12         15.25         16.53         1.37 o
   4  16  12         47.07         44.73         1.75 o
  -5  17  12        284.48        270.69         3.45 o
  -4  17  12         42.03         45.97         1.74 o
  -3  17  12        130.72        123.42         2.05 o
  -2  17  12        110.16        112.21         1.87 o
  -1  17  12        710.55        735.37         8.09 o
   0  17  12         51.90         51.58         1.53 o
   1  17  12         14.00         10.52         1.06 o
   2  17  12         25.43         22.91         1.50 o
   3  17  12        572.20        596.65         8.25 o
  -4  18  12        503.47        491.47         5.76 o
  -3  18  12         80.56         77.11         2.00 o
  -2  18  12       1500.34       1513.91        14.62 o
  -1  18  12        508.10        506.42         6.38 o
   0  18  12        553.13        547.36         5.99 o
   1  18  12          7.46          8.55         1.21 o
   2  18  12        632.74        637.54        10.32 o
  -3  19  12         30.37         29.61         1.33 o
  -2  19  12        579.15        596.58         6.26 o
  -1  19  12         39.33         40.68         1.70 o
   0  19  12          0.75          2.01         1.31 o
 -10   1  13         84.13         96.11         2.00 o
  -9   1  13        224.28        241.39         3.47 o
  -8   1  13        928.40        923.95         9.34 o
  -7   1  13        113.26        108.40         1.70 o
  -6   1  13        169.98        166.83         3.04 o
  -5   1  13        269.11        299.48         3.81 o
  -4   1  13        514.50        567.78         7.04 o
  -3   1  13        811.64        834.80        10.98 o
  -2   1  13         23.60         19.37         1.15 o
  -1   1  13        384.88        378.96         7.54 o
   0   1  13         93.06         86.55         3.57 o
   1   1  13        645.50        660.63        21.43 o
   2   1  13         26.82         33.86         1.26 o
   3   1  13         19.32         20.55         1.16 o
   4   1  13         59.26         64.61         4.29 o
   5   1  13        347.61        372.43         6.36 o
   6   1  13        313.69        317.49         5.97 o
   7   1  13        128.84        115.27         2.26 o
 -10   2  13        102.37         88.29         2.15 o
  -9   2  13        503.52        487.41         5.18 o
  -8   2  13        184.99        180.38         3.11 o
  -7   2  13         26.35         21.11         1.14 o
  -6   2  13       2099.40       2133.74        25.02 o
  -5   2  13        238.73        228.45         3.24 o
  -4   2  13       3274.56       3371.45        36.50 o
  -3   2  13        144.20        171.96         2.60 o
  -2   2  13        897.41        856.64        10.15 o
  -1   2  13         66.17         66.58         3.96 o
   0   2  13        411.14        381.40        10.01 o
   1   2  13         52.61         49.10         2.32 o
   2   2  13        210.96        221.13         5.80 o
   3   2  13        191.32        186.03         4.47 o
   4   2  13         26.54         27.24         1.41 o
   5   2  13         43.54         46.87         3.79 o
   6   2  13        234.80        248.82         5.34 o
   7   2  13         58.46         55.61         1.66 o
 -10   3  13          3.58          4.81         1.13 o
  -9   3  13        140.08        143.97         2.64 o
  -8   3  13         13.00          9.73         0.98 o
  -7   3  13        204.43        189.62         3.70 o
  -6   3  13         19.06         26.62         1.90 o
  -5   3  13        194.35        196.35         2.72 o
  -4   3  13       1082.62       1006.69        11.21 o
  -3   3  13        424.46        427.97         5.87 o
  -2   3  13       2617.02       2696.31        43.43 o
  -1   3  13       1544.05       1454.76        27.09 o
   0   3  13        119.16        111.09         2.80 o
   1   3  13       1039.08        990.62        19.58 o
   2   3  13       1662.67       1603.85        29.89 o
   3   3  13        213.44        213.19         6.60 o
   4   3  13         11.02         14.48         0.98 o
   5   3  13        215.21        229.97         3.48 o
   6   3  13         55.59         58.96         1.65 o
   7   3  13          7.50         10.65         1.24 o
 -10   4  13        658.42        648.55         8.71 o
  -9   4  13         17.70         10.46         1.07 o
  -8   4  13        109.19        118.53         1.96 o
  -7   4  13         97.24        112.34         2.73 o
  -6   4  13       1034.95       1069.27        11.29 o
  -5   4  13        871.83        880.75         9.93 o
  -4   4  13          1.62          0.75         0.65 o
  -3   4  13        492.11        504.13         5.53 o
  -2   4  13       1326.99       1231.74        16.23 o
  -1   4  13        770.61        769.98        14.48 o
   0   4  13        207.70        171.37         3.63 o
   1   4  13          1.77          1.32         0.78 o
   2   4  13        336.08        293.80         7.52 o
   3   4  13        594.95        607.49        16.22 o
   4   4  13         87.30         87.48         2.76 o
   5   4  13         73.51         68.15         1.50 o
   6   4  13         18.57         22.40         1.14 o
   7   4  13         11.88         16.34         1.38 o
  -9   5  13          1.18          2.52         0.92 o
  -8   5  13        173.39        188.27         2.60 o
  -7   5  13         70.88         74.90         2.13 o
  -6   5  13        500.77        487.34         6.03 o
  -5   5  13        777.24        762.61         9.73 o
  -4   5  13          1.00          1.60         0.64 o
  -3   5  13        374.31        352.27         4.76 o
  -2   5  13       1207.79       1173.40        17.65 o
  -1   5  13       1448.99       1417.35        22.64 o
   0   5  13        669.54        659.18        10.50 o
   1   5  13        227.09        224.88         9.60 o
   2   5  13        721.35        709.64        17.58 o
   3   5  13        171.94        155.86         3.93 o
   4   5  13         38.55         32.33         1.61 o
   5   5  13          2.86          0.77         0.67 o
   6   5  13         16.73         17.24         1.07 o
   7   5  13          4.51          4.99         1.34 o
  -9   6  13          9.50          5.69         1.06 o
  -8   6  13          0.77          0.64         1.04 o
  -7   6  13        211.59        235.34         2.86 o
  -6   6  13        217.99        211.69         2.82 o
  -5   6  13         50.93         57.77         1.94 o
  -4   6  13        390.33        432.36         5.14 o
  -3   6  13        471.19        508.51         5.91 o
  -2   6  13       1310.33       1320.59        14.47 o
  -1   6  13       2341.55       2332.87        65.81 o
   0   6  13        825.24        880.46        15.70 o
   1   6  13        195.38        200.02         4.16 o
   2   6  13        499.37        491.96         9.48 o
   3   6  13        202.48        198.65         4.91 o
   4   6  13         11.56         13.28         1.04 o
   5   6  13          3.09          4.63         0.94 o
   6   6  13          0.87          1.14         0.93 o
   7   6  13         27.98         29.18         2.38 o
  -9   7  13         34.07         38.52         1.36 o
  -8   7  13        251.66        253.46         3.28 o
  -7   7  13        405.35        426.40         5.40 o
  -6   7  13        221.79        197.60         2.70 o
  -5   7  13        318.66        319.62         4.37 o
  -4   7  13          6.92          6.62         0.72 o
  -3   7  13          0.70          1.02         0.70 o
  -2   7  13        929.01        938.88        11.40 o
  -1   7  13         38.21         35.80         1.65 o
   0   7  13        528.32        547.94        12.35 o
   1   7  13         14.88         13.67         1.25 o
   2   7  13        509.76        508.72         7.47 o
   3   7  13         56.97         54.28         2.63 o
   4   7  13        288.23        309.31         5.34 o
   5   7  13          6.58          7.47         1.06 o
   6   7  13         43.97         43.49         2.56 o
  -9   8  13         21.60         16.87         1.76 o
  -8   8  13         18.60         21.04         1.16 o
  -7   8  13          7.71          5.20         1.05 o
  -6   8  13        198.13        184.84         2.62 o
  -5   8  13       1646.40       1583.69        17.00 o
  -4   8  13        300.54        305.30         3.88 o
  -3   8  13        677.76        653.23         7.25 o
  -2   8  13        722.15        736.83         9.20 o
  -1   8  13       1939.54       1897.50        21.38 o
   0   8  13        761.94        728.52        10.17 o
   1   8  13          4.24          4.24         0.74 o
   2   8  13        346.99        369.69        14.99 o
   3   8  13        857.04        882.03        11.00 o
   4   8  13        259.00        237.71         3.93 o
   5   8  13          4.28          3.46         1.21 o
   6   8  13         96.45        108.89         2.44 o
  -9   9  13         20.36         23.75         1.39 o
  -8   9  13         37.11         36.96         1.34 o
  -7   9  13         89.20         88.09         1.76 o
  -6   9  13         22.18         22.30         1.73 o
  -5   9  13        200.40        182.62         4.71 o
  -4   9  13          3.83          1.96         0.69 o
  -3   9  13        141.36        155.72         2.11 o
  -2   9  13        780.54        795.88         9.56 o
  -1   9  13        779.13        750.48        10.94 o
   0   9  13         51.47         51.94         1.41 o
   1   9  13        766.26        765.17        11.13 o
   2   9  13        960.50        911.07        13.18 o
   3   9  13        254.99        253.08         4.17 o
   4   9  13        222.16        223.51         4.14 o
   5   9  13         68.37         66.67         1.90 o
   6   9  13         67.78         59.19         2.18 o
  -8  10  13        143.75        157.66         2.42 o
  -7  10  13         17.99         18.75         1.00 o
  -6  10  13        134.07        122.66         2.06 o
  -5  10  13        576.47        559.34         6.15 o
  -4  10  13         33.78         35.06         1.10 o
  -3  10  13          2.80          6.99         0.73 o
  -2  10  13        269.65        270.50         3.33 o
  -1  10  13          2.23          3.10         0.69 o
   0  10  13          1.98          3.22         0.63 o
   1  10  13        371.88        332.92         4.74 o
   2  10  13        150.20        168.83         2.85 o
   3  10  13         38.45         41.99         1.24 o
   4  10  13        113.95        118.36         4.33 o
   5  10  13         32.69         34.25         1.74 o
   6  10  13        257.34        260.06         3.67 o
  -8  11  13        159.27        161.27         2.69 o
  -7  11  13         74.42         74.79         2.13 o
  -6  11  13         11.85         14.06         0.97 o
  -5  11  13         23.00         26.02         1.14 o
  -4  11  13          3.47          4.13         0.83 o
  -3  11  13        468.90        456.34         5.66 o
  -2  11  13         69.49         69.10         1.52 o
  -1  11  13        203.28        181.98         2.86 o
   0  11  13         42.45         44.67         1.04 o
   1  11  13        273.62        258.88         5.41 o
   2  11  13         16.16         13.96         1.34 o
   3  11  13         20.93         17.65         1.32 o
   4  11  13         83.39         90.52         2.86 o
   5  11  13          5.73          5.86         1.47 o
  -8  12  13        151.82        179.59         3.59 o
  -7  12  13        388.87        387.50         4.52 o
  -6  12  13         24.53         14.15         1.05 o
  -5  12  13        151.94        167.81         2.71 o
  -4  12  13        500.86        545.93         5.96 o
  -3  12  13        166.65        169.60         2.44 o
  -2  12  13        199.21        217.71         3.08 o
  -1  12  13        133.72        135.36         2.59 o
   0  12  13         70.86         80.70         1.55 o
   1  12  13          2.37          2.49         0.69 o
   2  12  13         43.47         59.60         1.94 o
   3  12  13          0.39          0.98         0.91 o
   4  12  13         74.52         87.86         2.05 o
   5  12  13        152.98        147.78         2.81 o
  -7  13  13        318.25        305.87         3.73 o
  -6  13  13         13.51         10.78         1.11 o
  -5  13  13         32.24         31.79         1.53 o
  -4  13  13        735.41        760.75         8.38 o
  -3  13  13         10.91         12.15         1.09 o
  -2  13  13        596.75        593.23         8.46 o
  -1  13  13         16.46         19.46         1.00 o
   0  13  13        387.34        377.42         5.12 o
   1  13  13        153.04        163.73         3.02 o
   2  13  13         10.23          6.98         0.85 o
   3  13  13          3.52          1.90         0.87 o
   4  13  13        214.53        199.95         3.56 o
   5  13  13        108.41        113.27         3.66 o
  -7  14  13        176.44        175.78         2.67 o
  -6  14  13         55.60         65.25         1.86 o
  -5  14  13        175.55        177.13         2.63 o
  -4  14  13        408.88        418.01         5.20 o
  -3  14  13        241.27        257.10         4.02 o
  -2  14  13         98.78        117.13         2.07 o
  -1  14  13          1.88          1.78         0.89 o
   0  14  13        530.51        560.24         6.56 o
   1  14  13        105.19        102.61         2.10 o
   2  14  13         17.22         20.75         0.96 o
   3  14  13          0.87          0.85         0.91 o
   4  14  13          0.57          0.80         1.19 o
  -6  15  13          7.43         10.48         0.99 o
  -5  15  13        127.58        136.30         2.51 o
  -4  15  13        629.93        594.02         7.13 o
  -3  15  13         75.09         68.33         1.60 o
  -2  15  13         41.68         41.71         1.45 o
  -1  15  13        147.05        152.29         2.58 o
   0  15  13        351.20        333.39         3.98 o
   1  15  13        123.74        131.79         2.99 o
   2  15  13        121.53        130.61         2.59 o
   3  15  13         23.06         19.67         1.20 o
  -5  16  13         28.90         27.91         1.32 o
  -4  16  13         23.23         18.60         1.21 o
  -3  16  13        199.41        201.31         2.66 o
  -2  16  13          0.01          0.78         0.90 o
  -1  16  13          6.65          6.09         1.01 o
   0  16  13        230.44        253.25         4.23 o
   1  16  13        460.60        474.15         5.88 o
   2  16  13          8.25          5.91         1.24 o
   3  16  13          0.06         -0.02         1.36 o
  -5  17  13        104.91         91.25         2.01 o
  -4  17  13         49.25         37.74         1.33 o
  -3  17  13        378.30        368.22         5.06 o
  -2  17  13        375.76        365.45         4.38 o
  -1  17  13        229.15        232.32         3.68 o
   0  17  13        128.81        132.33         2.24 o
   1  17  13         44.55         45.35         1.55 o
   2  17  13          2.48          5.20         1.40 o
  -3  18  13        127.89        138.42         2.52 o
  -2  18  13          6.25         10.93         1.21 o
  -1  18  13          4.28          3.63         1.18 o
   0  18  13        467.93        462.70         6.68 o
   1  18  13         22.96         21.22         1.94 o
  -9   0  14        498.28        537.87        10.03 o
  -8   0  14        298.15        296.60        12.95 o
  -7   0  14       1398.71       1422.32        18.58 o
  -6   0  14        144.27        131.15         2.83 o
  -5   0  14        144.46        158.19         7.29 o
  -4   0  14          6.30          8.72         0.98 o
  -3   0  14       2610.17       2702.66        43.87 o
  -2   0  14        603.71        585.05        20.13 o
  -1   0  14        424.33        428.81        11.40 o
   0   0  14       1575.70       1574.51        49.61 o
   4   0  14        357.06        315.59         8.73 o
   5   0  14         42.58         41.99         2.06 o
   6   0  14          1.24          0.84         1.61 o
   7   0  14         12.07          9.74         2.01 o
  -9   1  14        420.86        390.24         4.55 o
  -8   1  14          1.12          1.33         0.93 o
  -7   1  14       1125.78       1191.72        13.73 o
  -6   1  14        280.02        273.88         3.03 o
  -5   1  14       1591.19       1603.97        18.88 o
  -4   1  14        297.97        300.26         5.77 o
  -3   1  14       1002.90        977.05        13.34 o
  -2   1  14       1235.06       1227.29        15.66 o
  -1   1  14       1072.84       1039.83        21.52 o
   0   1  14        143.51        147.70         8.93 o
   1   1  14        764.25        755.54        25.58 o
   2   1  14        771.84        707.36        16.69 o
   3   1  14       1245.02       1216.41        27.72 o
   4   1  14        150.04        154.04         4.86 o
   5   1  14         65.32         60.80         3.71 o
   6   1  14          0.40          0.25         1.05 o
   7   1  14        312.57        320.80         4.48 o
  -9   2  14         71.24         75.47         1.89 o
  -8   2  14       1245.20       1257.04        13.26 o
  -7   2  14        330.98        312.14         4.09 o
  -6   2  14       1832.95       1870.36        19.14 o
  -5   2  14        225.93        225.24         3.94 o
  -4   2  14       4528.22       4735.37        53.08 o
  -3   2  14        806.48        836.45        11.77 o
  -2   2  14        614.51        620.33         9.07 o
  -1   2  14          2.11          3.25         0.48 o
   0   2  14       3689.41       3653.65        82.67 o
   1   2  14        898.76        881.81        28.99 o
   2   2  14       1575.87       1542.46        50.64 o
   3   2  14         43.25         39.91         1.69 o
   4   2  14       1152.13       1180.50        29.12 o
   5   2  14        591.79        580.26        25.89 o
   6   2  14        344.72        317.79         8.61 o
  -9   3  14        461.61        483.39         6.05 o
  -8   3  14        239.29        250.74         3.61 o
  -7   3  14         10.05         13.87         0.96 o
  -6   3  14        103.95        114.35         1.93 o
  -5   3  14        830.24        855.52         9.16 o
  -4   3  14         34.52         29.14         0.89 o
  -3   3  14        168.06        192.82         3.56 o
  -2   3  14         63.77         68.08         1.54 o
  -1   3  14        561.03        537.00         8.65 o
   0   3  14         16.63         17.72         1.81 o
   1   3  14       1119.52       1104.04        36.54 o
   2   3  14        166.01        169.67         4.74 o
   3   3  14        352.00        353.72        13.59 o
   4   3  14          8.55         11.48         1.54 o
   5   3  14        279.10        268.02         4.40 o
   6   3  14         56.78         57.50         1.93 o
  -9   4  14         34.06         33.18         3.05 o
  -8   4  14        441.90        456.67         6.20 o
  -7   4  14         27.33         31.80         1.17 o
  -6   4  14       2177.90       2178.92        23.84 o
  -5   4  14         20.76         20.22         0.97 o
  -4   4  14        125.68        165.17         2.53 o
  -3   4  14        329.13        312.21         4.49 o
  -2   4  14        454.45        432.23         6.43 o
  -1   4  14        552.55        523.71        13.97 o
   0   4  14        925.02        868.23        23.44 o
   1   4  14        433.74        466.54         9.93 o
   2   4  14        589.46        602.13        20.30 o
   3   4  14        392.31        373.70         8.18 o
   4   4  14          0.09          2.11         1.00 o
   5   4  14         68.32         68.60         3.43 o
   6   4  14        146.58        145.56         3.74 o
  -9   5  14        531.61        497.65         6.19 o
  -8   5  14          3.15          3.53         0.89 o
  -7   5  14       1369.02       1393.72        15.43 o
  -6   5  14        440.43        452.43         5.27 o
  -5   5  14       1251.21       1280.23        14.57 o
  -4   5  14         91.21         84.63         1.53 o
  -3   5  14       2913.22       2971.99        36.36 o
  -2   5  14       1096.33       1112.74        16.97 o
  -1   5  14       3974.37       4194.74        93.76 o
   0   5  14        401.40        395.80        10.45 o
   1   5  14       1256.83       1273.92        24.74 o
   2   5  14        353.53        370.44         8.79 o
   3   5  14       1607.17       1656.31        40.70 o
   4   5  14        149.07        132.45         3.52 o
   5   5  14        806.33        782.42        13.47 o
   6   5  14        168.00        147.05        16.85 o
  -9   6  14          5.08          4.14         1.02 o
  -8   6  14        285.07        260.49         5.18 o
  -7   6  14         18.87         14.43         1.08 o
  -6   6  14        666.28        716.04         9.07 o
  -5   6  14         94.00         91.94         1.80 o
  -4   6  14       1180.22       1135.90        14.26 o
  -3   6  14         50.79         60.03         1.12 o
  -2   6  14       2898.01       2979.85        36.60 o
  -1   6  14        771.54        732.52        14.53 o
   0   6  14        638.52        658.59        10.61 o
   1   6  14          4.26          6.55         1.04 o
   2   6  14       2272.91       2262.00        43.76 o
   3   6  14         63.81         47.44         2.21 o
   4   6  14        682.80        656.42        11.36 o
   5   6  14         91.64         78.49         3.04 o
   6   6  14        271.08        273.18         5.18 o
  -9   7  14        385.13        372.43         4.75 o
  -8   7  14        146.20        131.22         2.32 o
  -7   7  14        220.58        203.92         3.15 o
  -6   7  14        339.12        317.69         3.85 o
  -5   7  14        236.99        260.02         3.36 o
  -4   7  14          1.26          1.19         0.67 o
  -3   7  14        136.23        134.16         2.07 o
  -2   7  14       1812.85       1773.20        21.63 o
  -1   7  14        106.00        108.93         3.81 o
   0   7  14        562.19        607.81        11.50 o
   1   7  14         40.54         34.84         1.95 o
   2   7  14        794.62        741.35        13.24 o
   3   7  14          0.19          1.08         0.91 o
   4   7  14        381.91        370.58         7.07 o
   5   7  14        334.49        367.14         8.51 o
   6   7  14         87.04         83.86         2.47 o
  -9   8  14         80.86         75.01         1.84 o
  -8   8  14        314.46        326.28         4.12 o
  -7   8  14          3.52          2.61         0.83 o
  -6   8  14         35.60         44.12         1.71 o
  -5   8  14        503.69        534.98         6.63 o
  -4   8  14       2774.52       2848.80        28.41 o
  -3   8  14        329.16        337.20         4.48 o
  -2   8  14        194.97        210.01         3.64 o
  -1   8  14         65.97         59.54         1.94 o
   0   8  14       2893.57       2956.04        67.33 o
   1   8  14        528.63        547.39        11.79 o
   2   8  14        637.90        618.81        10.65 o
   3   8  14          1.83          3.33         0.95 o
   4   8  14       1134.54       1170.92        18.02 o
   5   8  14          0.01          0.03         1.05 o
   6   8  14        106.87         90.45         2.43 o
  -8   9  14        132.75        150.62         2.48 o
  -7   9  14       1288.99       1262.06        12.80 o
  -6   9  14        184.98        161.16         3.85 o
  -5   9  14        692.74        711.91         7.19 o
  -4   9  14         57.45         78.30         2.39 o
  -3   9  14       2058.88       2106.40        24.52 o
  -2   9  14        159.81        136.05         1.86 o
  -1   9  14       1514.01       1535.98        17.55 o
   0   9  14         21.68         27.73         1.43 o
   1   9  14        742.20        707.17        10.22 o
   2   9  14        300.06        281.28         5.97 o
   3   9  14       1511.94       1530.12        23.19 o
   4   9  14        106.55        123.73         2.29 o
   5   9  14        293.42        281.56         6.88 o
  -8  10  14         89.06         80.19         1.85 o
  -7  10  14         20.63         26.56         1.23 o
  -6  10  14       1341.25       1336.98        14.00 o
  -5  10  14        124.82        137.27         2.45 o
  -4  10  14          0.25          1.35         0.84 o
  -3  10  14         27.65         30.28         1.12 o
  -2  10  14       1409.31       1402.76        18.65 o
  -1  10  14         76.78         67.87         1.47 o
   0  10  14         55.85         45.28         2.13 o
   1  10  14        500.26        528.17         7.45 o
   2  10  14        400.98        412.81         6.58 o
   3  10  14          1.25          4.88         1.10 o
   4  10  14         13.90         12.37         1.22 o
   5  10  14         45.04         50.76         1.77 o
  -8  11  14        153.32        161.07         2.57 o
  -7  11  14         97.76        101.51         2.02 o
  -6  11  14        383.88        347.07         4.22 o
  -5  11  14         34.06         39.73         1.26 o
  -4  11  14        232.73        243.86         3.04 o
  -3  11  14       1008.52       1034.34        14.16 o
  -2  11  14          0.67          1.07         0.71 o
  -1  11  14        262.54        288.03         3.75 o
   0  11  14          0.76          0.95         0.54 o
   1  11  14       1156.91       1133.90        19.44 o
   2  11  14         13.87         16.88         0.99 o
   3  11  14         75.21         74.32         2.10 o
   4  11  14          3.68          2.54         1.18 o
   5  11  14         49.18         44.08         2.01 o
  -7  12  14        112.66        116.74         3.86 o
  -6  12  14       1566.49       1621.69        18.40 o
  -5  12  14          7.26         10.60         1.04 o
  -4  12  14        771.66        767.78         8.47 o
  -3  12  14        441.93        439.83         5.62 o
  -2  12  14       1304.17       1333.08        13.75 o
  -1  12  14          3.89          4.75         0.75 o
   0  12  14       1084.70       1123.56        13.27 o
   1  12  14         39.12         33.26         1.20 o
   2  12  14        396.92        399.69         6.02 o
   3  12  14         64.37         71.00         1.73 o
   4  12  14         99.73        105.19         2.36 o
  -7  13  14        129.92        104.55         2.59 o
  -6  13  14         33.92         35.86         1.31 o
  -5  13  14       1801.43       1819.60        18.50 o
  -4  13  14         77.16         79.65         1.54 o
  -3  13  14        326.81        342.36         4.82 o
  -2  13  14        280.87        275.56         3.77 o
  -1  13  14       1416.61       1430.08        16.33 o
   0  13  14         35.43         42.16         1.16 o
   1  13  14        989.04       1016.70        13.06 o
   2  13  14        102.14        106.12         2.46 o
   3  13  14         39.99         40.41         1.73 o
   4  13  14         81.30         81.96         2.39 o
  -6  14  14          8.36          3.16         1.23 o
  -5  14  14        124.85        127.84         2.08 o
  -4  14  14         81.72         92.46         2.52 o
  -3  14  14         66.32         64.47         1.65 o
  -2  14  14         28.31         25.84         1.01 o
  -1  14  14          1.64          2.51         0.90 o
   0  14  14        739.84        714.23         7.47 o
   1  14  14         78.29         75.05         1.64 o
   2  14  14         37.26         40.90         1.48 o
   3  14  14          5.65          5.06         1.33 o
  -6  15  14         76.83         81.84         2.20 o
  -5  15  14        223.65        220.12         2.93 o
  -4  15  14         14.61         13.59         1.27 o
  -3  15  14         67.68         70.16         1.68 o
  -2  15  14          3.20          4.86         1.00 o
  -1  15  14        315.18        300.22         4.07 o
   0  15  14        129.46        115.22         2.13 o
   1  15  14          1.09          2.76         1.03 o
   2  15  14         15.30         18.62         1.25 o
   3  15  14        120.27        111.71         2.32 o
  -5  16  14        149.85        156.09         2.64 o
  -4  16  14        440.06        420.45         5.52 o
  -3  16  14         79.29         69.19         1.92 o
  -2  16  14       1027.73       1026.64        10.96 o
  -1  16  14        453.43        444.01         5.89 o
   0  16  14        723.05        690.93        13.58 o
   1  16  14         74.21         84.73         1.97 o
   2  16  14        606.89        608.81         7.25 o
  -4  17  14         49.64         54.33         3.18 o
  -3  17  14        335.90        324.48         4.75 o
  -2  17  14         93.01         98.80         1.82 o
  -1  17  14        182.81        181.26         3.23 o
   0  17  14         38.09         44.98         1.62 o
   1  17  14        381.85        381.43         5.06 o
  -9   1  15        333.08        322.41         4.17 o
  -8   1  15       1066.54       1014.44        11.28 o
  -7   1  15        284.09        264.14         3.55 o
  -6   1  15         29.47         34.40         1.31 o
  -5   1  15       2136.89       2162.95        23.65 o
  -4   1  15       2453.93       2485.48        28.94 o
  -3   1  15         22.16         27.74         0.99 o
  -2   1  15          2.52          3.45         0.55 o
  -1   1  15       2019.43       1863.63        30.10 o
   0   1  15        532.89        478.76        16.36 o
   1   1  15         23.78         24.27         1.26 o
   3   1  15        139.45        108.86         4.64 o
   4   1  15         28.50         27.46         1.56 o
   5   1  15         19.85         18.51         1.51 o
   6   1  15         42.87         39.22         1.54 o
  -9   2  15         65.27         55.61         1.41 o
  -8   2  15         14.25         15.28         1.04 o
  -7   2  15         80.75         82.38         1.76 o
  -6   2  15        659.02        676.14         7.70 o
  -5   2  15        678.24        700.96         8.43 o
  -4   2  15          7.35          7.40         0.71 o
  -3   2  15        171.09        156.29         2.62 o
  -2   2  15       1109.17       1106.39        16.74 o
  -1   2  15         73.09         75.45         2.18 o
   0   2  15       1740.40       1710.86        54.52 o
   1   2  15        112.01        106.85         4.69 o
   2   2  15          0.21         -0.10         1.02 o
   3   2  15         34.24         34.50         1.86 o
   4   2  15         99.91         97.08         3.27 o
   5   2  15          2.28          0.64         1.61 o
   6   2  15          9.57         13.54         2.21 o
  -9   3  15        230.84        240.65         3.40 o
  -8   3  15          4.24          7.37         0.99 o
  -7   3  15        172.81        174.89         3.80 o
  -6   3  15         20.56         24.04         1.04 o
  -5   3  15         58.93         59.65         1.35 o
  -4   3  15          1.72          3.25         0.73 o
  -3   3  15        239.31        236.33         3.31 o
  -2   3  15        336.47        343.88         5.55 o
  -1   3  15          6.91          5.32         0.76 o
   0   3  15        213.73        198.92         5.82 o
   1   3  15        461.42        461.77        17.20 o
   2   3  15        434.06        448.92        12.11 o
   3   3  15         54.64         50.81         2.31 o
   4   3  15        100.80         96.83         3.69 o
   5   3  15         59.67         62.19         3.02 o
   6   3  15         25.16         21.27         2.44 o
  -9   4  15         42.80         40.35         1.48 o
  -8   4  15         20.76         19.37         1.06 o
  -7   4  15        184.64        201.28         2.93 o
  -6   4  15        540.52        540.44         6.10 o
  -5   4  15       1095.45       1078.01        12.48 o
  -4   4  15        116.42        118.66         1.92 o
  -3   4  15         13.33         15.28         3.06 o
  -2   4  15        369.97        342.33         6.38 o
  -1   4  15       1087.40       1155.19        27.07 o
   0   4  15         16.65         22.01         1.52 o
   1   4  15          0.39          1.16         1.40 o
   2   4  15        213.91        227.12         8.58 o
   3   4  15        120.00        120.74         3.99 o
   4   4  15          6.57          8.26         1.26 o
   5   4  15          7.45          7.56         1.77 o
   6   4  15         17.59         23.00         2.60 o
  -9   5  15         16.07         16.11         1.09 o
  -8   5  15         77.03         69.27         1.68 o
  -7   5  15          0.20          0.81         0.95 o
  -6   5  15         20.96         28.94         1.30 o
  -5   5  15        192.86        202.32         3.38 o
  -4   5  15         60.43         65.54         1.19 o
  -3   5  15         99.60        101.09         1.71 o
  -2   5  15          6.88          9.11         0.96 o
  -1   5  15        193.15        165.39         3.68 o
   0   5  15        682.33        687.89        12.13 o
   1   5  15        750.20        742.73        18.34 o
   2   5  15        101.32        107.60         3.75 o
   3   5  15          0.38          0.32         1.51 o
   4   5  15         66.70         62.08         2.54 o
   5   5  15        480.80        492.32        10.91 o
   6   5  15         82.66         78.02         5.81 o
  -9   6  15          3.54          1.01         1.18 o
  -8   6  15          8.23          9.56         1.13 o
  -7   6  15          9.12          6.09         1.04 o
  -6   6  15         20.98         20.98         1.03 o
  -5   6  15          3.57          3.43         0.86 o
  -4   6  15          2.69          3.04         0.81 o
  -3   6  15        355.86        332.00         4.87 o
  -2   6  15        836.25        798.49        11.25 o
  -1   6  15       1195.97       1220.96        20.85 o
   0   6  15        851.60        833.75        13.22 o
   1   6  15        121.50        125.44         4.33 o
   2   6  15        889.61        904.07        18.11 o
   3   6  15       2311.23       2359.53        53.91 o
   4   6  15         38.94         32.78         2.13 o
   5   6  15          2.64          2.46         1.47 o
  -8   7  15         65.66         58.25         1.74 o
  -7   7  15        324.71        359.48         5.27 o
  -6   7  15          9.15          6.99         0.89 o
  -5   7  15         18.93         24.04         1.11 o
  -4   7  15        614.31        576.53         7.18 o
  -3   7  15        146.74        140.54         2.49 o
  -2   7  15         93.18         93.04         2.44 o
  -1   7  15        220.65        206.84         4.66 o
   0   7  15         90.23         82.30         1.86 o
   1   7  15         36.04         37.63         1.33 o
   2   7  15         35.03         48.74         1.84 o
   3   7  15          0.26         -0.65         1.49 o
   4   7  15        147.89        153.22         3.40 o
   5   7  15          3.33          6.61         2.03 o
  -8   8  15        167.07        179.08         3.34 o
  -7   8  15         34.26         40.09         1.49 o
  -6   8  15         10.53          9.92         1.01 o
  -5   8  15         18.59         21.96         1.04 o
  -4   8  15         14.91         15.26         0.95 o
  -3   8  15        105.80         94.24         1.68 o
  -2   8  15        470.47        481.06         5.87 o
  -1   8  15        359.05        341.73         6.41 o
   0   8  15         16.32         13.84         1.09 o
   1   8  15        481.63        498.73         8.35 o
   2   8  15        368.39        373.55         9.21 o
   3   8  15        220.80        216.76         6.83 o
   4   8  15        381.37        369.72         7.58 o
   5   8  15          1.28          2.90         1.38 o
  -8   9  15         49.74         55.46         1.50 o
  -7   9  15        307.24        322.56         4.22 o
  -6   9  15        106.97        112.02         2.13 o
  -5   9  15          3.93          3.70         0.82 o
  -4   9  15         11.23         10.75         0.83 o
  -3   9  15         81.61         82.25         1.61 o
  -2   9  15         25.78         22.32         0.92 o
  -1   9  15         72.64         78.11         1.55 o
   0   9  15         63.94         67.78         2.52 o
   1   9  15        123.99        119.62         5.05 o
   2   9  15         94.36        106.47         3.00 o
   3   9  15          1.34          0.15         1.23 o
   4   9  15        105.50         96.71         2.60 o
   5   9  15        246.59        221.48         5.46 o
  -8  10  15          3.84          4.98         1.31 o
  -7  10  15        270.47        262.52         3.16 o
  -6  10  15        841.08        823.53         9.37 o
  -5  10  15         28.38         26.06         1.11 o
  -4  10  15         56.59         68.95         1.50 o
  -3  10  15        389.80        398.65         5.00 o
  -2  10  15        239.95        247.60         3.30 o
  -1  10  15          5.61          4.47         0.63 o
   0  10  15         15.90         20.71         1.75 o
   1  10  15        184.34        187.17         4.35 o
   2  10  15         64.96         72.21         2.34 o
   3  10  15        146.98        132.10         3.76 o
   4  10  15         10.90         13.05         1.32 o
  -7  11  15         55.93         56.31         1.72 o
  -6  11  15          9.92          8.08         1.05 o
  -5  11  15         82.00         78.27         2.38 o
  -4  11  15       1612.49       1626.66        17.68 o
  -3  11  15          8.95         10.08         0.88 o
  -2  11  15         69.02         67.69         1.41 o
  -1  11  15         93.82         91.68         2.20 o
   0  11  15        105.23        108.24         2.26 o
   1  11  15        291.22        276.50         6.22 o
   2  11  15         50.37         35.76         1.33 o
   3  11  15          0.23          2.23         1.48 o
   4  11  15         43.53         43.01         1.91 o
  -7  12  15        283.38        291.23         4.32 o
  -6  12  15         72.65         50.77         1.57 o
  -5  12  15        174.95        173.87         2.53 o
  -4  12  15        315.25        360.56         4.65 o
  -3  12  15        821.46        833.33        11.73 o
  -2  12  15          3.55          0.90         0.84 o
  -1  12  15         98.94         95.61         2.07 o
   0  12  15        505.18        524.44         7.57 o
   1  12  15        123.18         99.04         2.41 o
   2  12  15         16.77         17.37         1.34 o
   3  12  15          6.11          9.59         1.76 o
   4  12  15          1.66         -0.31         1.59 o
  -6  13  15         54.79         54.34         1.63 o
  -5  13  15        695.13        710.74        13.55 o
  -4  13  15        761.59        739.21         8.68 o
  -3  13  15        257.91        256.00         3.40 o
  -2  13  15          1.08          1.61         0.82 o
  -1  13  15         25.71         26.55         1.14 o
   0  13  15        572.82        575.62         8.35 o
   1  13  15         57.63         59.50         2.54 o
   2  13  15        121.14        118.49         3.03 o
   3  13  15         27.33         18.28         1.48 o
  -6  14  15         82.99         85.28         2.15 o
  -5  14  15          0.66          1.19         1.08 o
  -4  14  15        195.09        190.65         2.88 o
  -3  14  15        206.75        198.03         3.22 o
  -2  14  15        101.23        112.36         2.00 o
  -1  14  15         10.87          9.36         1.10 o
   0  14  15        200.20        225.22         4.03 o
   1  14  15        267.41        271.73         7.38 o
   2  14  15          1.28          4.20         1.35 o
  -5  15  15         12.41          6.75         1.22 o
  -4  15  15          0.77          1.47         1.04 o
  -3  15  15        261.55        250.20         3.39 o
  -2  15  15        225.09        235.47         3.73 o
  -1  15  15         25.70         24.77         1.33 o
   0  15  15          0.88          0.70         1.18 o
   1  15  15         96.99         95.55         2.44 o
   2  15  15          1.99          1.89         0.83 o
  -4  16  15         14.03         17.61         1.70 o
  -3  16  15        168.92        167.01         3.01 o
  -2  16  15         41.27         41.82         1.57 o
  -1  16  15          1.58          0.46         1.47 o
   0  16  15         13.98         11.77         1.31 o
   1  16  15          0.53          2.32         1.14 o
  -9   0  16        200.78        195.40        12.31 o
  -8   0  16         18.05         12.71         1.34 o
  -7   0  16         96.04         73.37         2.33 o
  -6   0  16       4821.01       4838.18        69.74 o
  -5   0  16        341.84        333.52         5.81 o
  -4   0  16       3811.72       3838.06        53.87 o
  -3   0  16       2676.18       2651.28        60.63 o
  -2   0  16       2544.20       2568.15        58.15 o
  -9   1  16        216.88        226.35         3.14 o
  -8   1  16        235.44        242.70         3.02 o
  -7   1  16         63.87         60.69         2.85 o
  -6   1  16        151.60        161.64         2.83 o
  -5   1  16        719.98        726.85         8.92 o
  -4   1  16        223.52        233.06         3.92 o
  -3   1  16        139.57        148.20         3.05 o
  -2   1  16         73.28         67.42         3.36 o
  -1   1  16        195.46        204.07         5.42 o
   0   1  16        325.31        313.23        11.41 o
   5   1  16        445.62        401.37        10.17 o
  -9   2  16         26.89         22.87         1.53 o
  -8   2  16         20.68         23.58         1.14 o
  -7   2  16        209.63        220.21         3.03 o
  -6   2  16        307.89        310.42         4.06 o
  -5   2  16        179.80        179.87         2.64 o
  -4   2  16        274.18        281.96         4.02 o
  -3   2  16        657.35        697.75        10.26 o
  -2   2  16         90.02         96.91         2.76 o
  -1   2  16          1.38          1.85         0.93 o
   0   2  16         14.45         15.04         1.69 o
   1   2  16       1209.68       1108.90        37.43 o
   2   2  16        690.02        659.05        16.16 o
   3   2  16         19.18         21.41         1.21 o
   4   2  16         30.75         18.42         1.66 o
   5   2  16        170.26        162.69         5.70 o
  -9   3  16        285.86        240.35         3.25 o
  -8   3  16         50.96         53.84         1.41 o
  -7   3  16       1919.00       1987.05        19.37 o
  -6   3  16        276.99        275.72         3.73 o
  -5   3  16       1533.09       1549.01        24.35 o
  -4   3  16        555.25        565.29         6.82 o
  -3   3  16       3592.80       3628.92        47.00 o
  -2   3  16        434.51        416.21         6.20 o
  -1   3  16        755.19        767.58        18.73 o
   0   3  16          0.39          3.17         1.54 o
   1   3  16       1147.42       1089.14        35.86 o
   2   3  16          9.59         10.68         1.88 o
   3   3  16        560.33        524.29        13.15 o
   4   3  16         42.16         43.23         2.43 o
   5   3  16         60.96         65.98         3.72 o
  -8   4  16       1089.01       1081.17        11.89 o
  -7   4  16          3.12          5.13         1.02 o
  -6   4  16         12.97         16.64         0.98 o
  -5   4  16        105.99        105.01         1.60 o
  -4   4  16       2079.84       2131.97        26.97 o
  -3   4  16        436.73        415.29         5.38 o
  -2   4  16        162.41        169.13         3.27 o
  -1   4  16        225.46        220.23         5.94 o
   0   4  16       1301.89       1364.28        32.60 o
   1   4  16         66.39         51.71         3.20 o
   2   4  16        898.28        896.54        29.83 o
   3   4  16        372.37        378.69        13.89 o
   4   4  16       1293.83       1350.20        33.92 o
   5   4  16          3.00          3.69         2.01 o
  -8   5  16         11.70          7.67         1.18 o
  -7   5  16          5.32          3.09         0.95 o
  -6   5  16        185.10        178.10         2.77 o
  -5   5  16        741.94        795.64         9.37 o
  -4   5  16        291.32        298.63         4.28 o
  -3   5  16         35.00         36.70         1.09 o
  -2   5  16       1249.82       1234.26        21.50 o
  -1   5  16        812.89        822.25        14.67 o
   0   5  16          8.76          8.00         1.49 o
   1   5  16         38.35         37.20         2.92 o
   2   5  16       1154.20       1158.93        52.07 o
   3   5  16         30.75         36.39         2.38 o
   4   5  16         48.33         45.36         2.68 o
   5   5  16         38.67         32.30         2.80 o
  -8   6  16         87.90         83.13         1.73 o
  -7   6  16         85.80         82.24         3.46 o
  -6   6  16        189.41        175.81         2.73 o
  -5   6  16          0.48          0.64         0.87 o
  -4   6  16        573.95        624.10         7.34 o
  -3   6  16         20.67         18.55         0.98 o
  -2   6  16       1181.42       1158.80        16.16 o
  -1   6  16         67.29         66.34         2.23 o
   0   6  16        626.56        647.91        15.73 o
   1   6  16          2.59          4.92         1.31 o
   2   6  16         20.37         15.84         2.73 o
   3   6  16        216.49        208.81         6.18 o
   4   6  16        557.13        592.63        15.78 o
   5   6  16         63.23         68.81         3.94 o
  -8   7  16         26.42         18.39         1.23 o
  -7   7  16       1114.95       1128.83        12.59 o
  -6   7  16        730.49        699.48         7.40 o
  -5   7  16         48.96         50.05         2.41 o
  -4   7  16        399.66        390.85         4.75 o
  -3   7  16       1361.46       1361.63        15.38 o
  -2   7  16        557.83        549.74         7.30 o
  -1   7  16       1075.21       1157.33        18.00 o
   0   7  16         26.78         22.70         1.40 o
   1   7  16       1881.53       1893.43        27.83 o
   2   7  16        632.69        654.83        16.68 o
   3   7  16        570.28        613.58        12.92 o
   4   7  16         38.08         33.38         2.21 o
   5   7  16       1084.97       1053.61        21.76 o
  -8   8  16        199.36        170.42         2.70 o
  -7   8  16         40.95         45.31         1.33 o
  -6   8  16       1479.81       1501.96        15.44 o
  -5   8  16         90.48         78.76         1.69 o
  -4   8  16        262.93        243.03         4.27 o
  -3   8  16         34.20         31.00         1.05 o
  -2   8  16       2928.12       2978.90        48.89 o
  -1   8  16         14.93         15.71         2.54 o
   0   8  16        105.95        100.97         3.22 o
   1   8  16          0.44          0.35         1.83 o
   2   8  16        226.80        237.88         5.42 o
   3   8  16          1.70          0.29         1.45 o
   4   8  16        214.64        191.12         6.62 o
  -7   9  16        228.39        239.52         3.24 o
  -6   9  16        133.11        120.95         2.12 o
  -5   9  16         18.19         11.82         1.04 o
  -4   9  16        337.91        373.62         4.62 o
  -3   9  16        191.17        199.39         3.77 o
  -2   9  16        215.15        191.27         3.02 o
  -1   9  16         45.37         49.49         2.36 o
   0   9  16        157.03        159.82         8.22 o
   1   9  16        318.79        346.29         6.20 o
   2   9  16         23.13         21.58         4.78 o
   3   9  16          0.57          1.29         1.51 o
   4   9  16         27.10         23.35         2.70 o
  -7  10  16         42.23         44.09         1.55 o
  -6  10  16        470.92        481.70         8.27 o
  -5  10  16          0.74          1.03         0.91 o
  -4  10  16        601.23        594.04         7.19 o
  -3  10  16         18.44         16.21         0.97 o
  -2  10  16        342.59        338.89         4.44 o
  -1  10  16         22.22         24.60         1.38 o
   0  10  16        824.90        831.05        14.85 o
   1  10  16        447.58        490.35         9.73 o
   2  10  16        378.99        358.41         7.36 o
   3  10  16          1.30          0.81         1.23 o
   4  10  16        386.05        383.29         9.06 o
  -7  11  16        577.35        483.68         6.42 o
  -6  11  16          4.35          8.85         0.99 o
  -5  11  16       1944.98       2026.14        17.75 o
  -4  11  16       1156.71       1218.00        17.35 o
  -3  11  16       1055.38       1045.81        11.79 o
  -2  11  16         25.27         23.21         0.95 o
  -1  11  16       2093.50       2078.36        30.41 o
   0  11  16        339.80        320.08         5.42 o
   1  11  16        318.66        326.34        12.63 o
   2  11  16         18.40         18.93         1.61 o
   3  11  16        339.26        316.24        12.47 o
  -6  12  16         45.71         53.96         1.61 o
  -5  12  16        334.07        307.77         5.80 o
  -4  12  16        135.84        153.02         2.79 o
  -3  12  16        256.20        258.00         3.79 o
  -2  12  16          3.57          4.30         0.92 o
  -1  12  16         16.85         15.31         1.35 o
   0  12  16        223.89        243.93         4.96 o
   1  12  16         81.19         87.42         2.28 o
   2  12  16        236.79        233.15        14.04 o
   3  12  16         17.04         11.55         1.73 o
  -5  13  16         15.50         18.79         1.27 o
  -4  13  16          3.40          4.45         1.34 o
  -3  13  16        428.32        439.66         5.58 o
  -2  13  16         38.03         36.96         1.52 o
  -1  13  16         57.91         57.58         1.47 o
   0  13  16         60.77         55.78         2.11 o
   1  13  16        178.41        175.63         8.15 o
   2  13  16         67.66         75.77         3.53 o
  -5  14  16        303.95        303.52         5.61 o
  -4  14  16       1174.10       1150.65        12.79 o
  -3  14  16        211.99        199.48         3.28 o
  -2  14  16        602.57        628.65         6.51 o
  -1  14  16        104.11        104.04         2.64 o
   0  14  16       1078.52       1047.63        21.43 o
   1  14  16         62.68         56.58         3.79 o
  -4  15  16          2.38          1.36         1.32 o
  -3  15  16         58.52         56.24         1.78 o
  -2  15  16        114.44        119.48         2.37 o
  -1  15  16        118.05        125.77         2.25 o
   0  15  16          0.13         -0.15         1.05 o
  -8   1  17         70.71         57.62         1.81 o
  -7   1  17          0.73          2.31         1.01 o
  -6   1  17          0.97          1.51         0.95 o
  -5   1  17        652.65        655.44         8.65 o
  -4   1  17       2137.74       2179.31        27.01 o
  -3   1  17         38.23         41.89         2.50 o
  -2   1  17         11.76         12.21         0.91 o
  -8   2  17         25.35         25.57         1.45 o
  -7   2  17         46.49         44.56         1.42 o
  -6   2  17        286.07        278.41         3.61 o
  -5   2  17         58.46         58.51         1.33 o
  -4   2  17        390.25        393.09         6.07 o
  -3   2  17        498.40        495.54         6.05 o
  -2   2  17       1128.13       1156.72        19.96 o
  -1   2  17        126.54        133.75         5.36 o
   0   2  17         20.78         15.17         1.73 o
   1   2  17        297.97        260.73         9.62 o
   5   2  17          0.07          0.82         1.34 o
  -8   3  17        133.72        124.32         2.14 o
  -7   3  17          2.26          2.46         1.18 o
  -6   3  17        133.43        146.12         2.65 o
  -5   3  17        952.63        951.98        15.06 o
  -4   3  17          7.97          7.75         0.86 o
  -3   3  17          1.85          3.17         0.84 o
  -2   3  17          6.66          8.93         1.85 o
  -1   3  17         14.42          9.73         1.23 o
   0   3  17        182.43        175.68         8.83 o
   1   3  17        226.52        237.11         9.35 o
   2   3  17         30.73         33.21         2.35 o
   3   3  17          4.76          3.62         1.29 o
   4   3  17        171.42        156.49         5.80 o
   5   3  17         45.84         43.87         2.55 o
  -8   4  17        215.26        225.42         4.71 o
  -7   4  17        219.84        211.62         3.40 o
  -6   4  17         14.51         11.89         1.04 o
  -5   4  17         25.48         25.10         1.67 o
  -4   4  17          2.44          2.55         0.95 o
  -3   4  17        465.90        437.79         9.44 o
  -2   4  17        480.74        485.69         8.61 o
  -1   4  17        283.56        286.08         7.03 o
   0   4  17        233.95        230.91         6.99 o
   1   4  17          1.35          1.61         1.78 o
   2   4  17        196.37        194.66         5.68 o
   3   4  17        190.00        203.76         8.55 o
   4   4  17          0.77          0.22         1.83 o
  -8   5  17         75.93         67.62         1.90 o
  -7   5  17        442.65        462.14         5.49 o
  -6   5  17         31.93         37.02         1.62 o
  -5   5  17        329.55        329.98         4.24 o
  -4   5  17         81.46         93.17         1.85 o
  -3   5  17         69.95         66.23         1.60 o
  -2   5  17         82.74         81.84         2.42 o
  -1   5  17          3.61          2.04         0.88 o
   0   5  17        216.94        213.81         6.09 o
   1   5  17        170.44        166.42         7.56 o
   2   5  17         83.30         90.60         4.88 o
   3   5  17          0.27         -0.84         2.33 o
   4   5  17         48.96         51.04         4.41 o
  -8   6  17        278.14        312.20         4.13 o
  -7   6  17        142.20        155.77         2.45 o
  -6   6  17        117.86        120.13         2.57 o
  -5   6  17        103.97        112.82         2.87 o
  -4   6  17        340.94        329.98         5.12 o
  -3   6  17        168.55        176.84         3.29 o
  -2   6  17        241.31        235.17         5.85 o
  -1   6  17         75.67         80.61         3.23 o
   0   6  17          4.15          7.06         1.36 o
   1   6  17          1.53          0.94         1.91 o
   2   6  17         37.06         53.02         3.79 o
   3   6  17        191.10        209.90         6.69 o
   4   6  17        319.00        343.16        15.15 o
  -7   7  17          2.61          4.94         1.18 o
  -6   7  17         32.33         30.76         1.29 o
  -5   7  17         41.48         49.92         1.74 o
  -4   7  17          0.11          1.54         0.98 o
  -3   7  17        149.72        146.24         2.83 o
  -2   7  17          9.61         11.23         0.76 o
  -1   7  17         42.30         34.39         1.51 o
   0   7  17         51.30         53.58         2.60 o
   1   7  17          2.08          1.86         1.26 o
   2   7  17          4.57          7.83         1.56 o
   3   7  17        307.26        320.85        11.71 o
   4   7  17         35.23         33.41         2.70 o
  -7   8  17         49.17         36.86         1.56 o
  -6   8  17        276.53        281.28         6.06 o
  -5   8  17         75.22         75.60         1.66 o
  -4   8  17         27.94         29.29         1.45 o
  -3   8  17        193.00        186.58         2.96 o
  -2   8  17        205.52        200.86         4.13 o
  -1   8  17        100.61         98.46         2.35 o
   0   8  17          1.28          1.64         1.13 o
   1   8  17         41.56         47.70         4.21 o
   2   8  17         74.41         76.53         3.45 o
   3   8  17        223.83        213.09         7.04 o
   4   8  17         10.85          9.28         2.35 o
  -7   9  17          4.31          4.70         1.09 o
  -6   9  17         12.15         16.06         1.12 o
  -5   9  17         18.43         24.40         1.32 o
  -4   9  17          0.97          1.97         0.98 o
  -3   9  17         77.25         88.94         2.11 o
  -2   9  17        310.96        297.16         4.49 o
  -1   9  17         37.96         26.10         1.66 o
   0   9  17         10.29         10.17         2.60 o
   1   9  17         17.61         25.70         2.13 o
   2   9  17        112.59        101.21         3.65 o
   3   9  17        229.35        258.50         9.35 o
  -6  10  17        700.28        689.54         7.69 o
  -5  10  17        140.25        142.38         2.62 o
  -4  10  17         50.99         54.12         2.88 o
  -3  10  17        950.88        976.62        11.43 o
  -2  10  17        826.84        785.54        10.23 o
  -1  10  17         37.06         39.55         1.91 o
   0  10  17         74.01         65.73         3.68 o
   1  10  17        256.31        248.31         6.73 o
   2  10  17        144.88        150.47         4.51 o
   3  10  17          2.72          0.42         2.87 o
  -6  11  17         46.38         55.74         2.36 o
  -5  11  17          1.05          1.97         1.17 o
  -4  11  17        358.95        366.41         5.95 o
  -3  11  17         27.57         23.93         1.12 o
  -2  11  17        258.11        267.20         3.86 o
  -1  11  17        100.39        110.88         2.74 o
   0  11  17        554.89        572.12        12.51 o
   1  11  17          4.82          2.88         1.59 o
   2  11  17         22.55         25.70         2.10 o
  -5  12  17          0.56          0.48         1.07 o
  -4  12  17         72.43         82.58         1.79 o
  -3  12  17        266.21        249.39         3.86 o
  -2  12  17        178.03        161.12         2.92 o
  -1  12  17         37.49         34.88         1.69 o
   0  12  17         46.21         49.33         1.87 o
   1  12  17        288.12        270.97         5.75 o
   2  12  17         68.09         66.58         3.09 o
  -4  13  17        292.61        264.75         3.78 o
  -3  13  17         21.81         20.62         1.31 o
  -2  13  17        222.53        219.15         3.51 o
  -1  13  17        576.17        556.62        13.65 o
   0  13  17        104.16        111.06         2.63 o
   1  13  17         89.38         88.61         3.24 o
  -3  14  17         19.77         22.62         1.29 o
  -2  14  17         30.38         30.25         1.45 o
  -1  14  17         98.33         93.98         2.20 o
   0  14  17         55.45         57.80         1.87 o
  -8   0  18        430.54        455.39         7.88 o
  -7   0  18         75.61         68.43         2.63 o
  -6   0  18         17.33         11.08         1.82 o
  -5   0  18        695.60        717.20        11.68 o
  -4   0  18        396.74        416.89        12.19 o
  -3   0  18          3.54          1.68         1.04 o
  -2   0  18         21.42         24.88         2.45 o
  -8   1  18         23.94         20.66         1.51 o
  -7   1  18        317.47        313.82         4.22 o
  -6   1  18        142.65        151.66         2.34 o
  -5   1  18        868.18        847.09        10.58 o
  -4   1  18          1.23          1.63         0.86 o
  -3   1  18        468.42        489.70        10.57 o
  -2   1  18       1868.67       1851.89        36.77 o
  -1   1  18       1698.82       1710.75        54.83 o
  -7   2  18         22.78         24.71         1.38 o
  -6   2  18       1262.95       1293.21        16.83 o
  -5   2  18         72.44         69.37         1.68 o
  -4   2  18       1154.87       1171.24        14.57 o
  -3   2  18        192.72        185.04         4.44 o
  -2   2  18       1485.17       1496.77        36.84 o
  -1   2  18        256.60        231.77         9.80 o
   0   2  18       1145.71       1106.58        37.45 o
  -7   3  18        406.13        372.07         4.88 o
  -6   3  18         40.79         35.73         1.76 o
  -5   3  18        447.40        479.79         6.73 o
  -4   3  18         72.34         70.74         1.58 o
  -3   3  18         68.56         61.57         1.63 o
  -2   3  18        677.72        671.74        12.17 o
  -1   3  18         68.60         74.08         3.19 o
   0   3  18        210.39        212.52         9.37 o
   1   3  18         20.18         18.14         2.38 o
   2   3  18        518.49        411.77         9.85 o
  -7   4  18        135.97        148.06         3.66 o
  -6   4  18         91.71         88.92         2.06 o
  -5   4  18        252.88        242.75         4.54 o
  -4   4  18        104.67        102.47         2.04 o
  -3   4  18          2.50          3.07         1.11 o
  -2   4  18       1182.07       1215.31        29.49 o
  -1   4  18        354.04        346.11        10.09 o
   0   4  18        400.65        380.55        17.54 o
   1   4  18         46.84         55.94         3.87 o
   2   4  18         84.45         88.10         4.39 o
   3   4  18         84.38         83.64         3.54 o
   4   4  18        112.62         93.66         4.14 o
  -7   5  18        885.93        889.72         9.23 o
  -6   5  18        531.25        535.88         6.75 o
  -5   5  18        297.44        296.13         4.42 o
  -4   5  18         51.06         57.52         2.33 o
  -3   5  18       2054.85       2073.51        28.64 o
  -2   5  18        196.02        210.42         6.99 o
  -1   5  18        326.58        325.44         8.85 o
   0   5  18        191.69        202.35         8.45 o
   1   5  18        805.32        822.74        27.28 o
   2   5  18        237.91        255.63         7.64 o
   3   5  18        217.94        204.46         9.00 o
  -7   6  18         23.81         23.49         1.42 o
  -6   6  18        235.76        237.63         3.75 o
  -5   6  18        121.26        103.74         3.70 o
  -4   6  18        609.03        592.61         8.70 o
  -3   6  18          0.50         -0.19         1.11 o
  -2   6  18        774.50        797.92        16.50 o
  -1   6  18          4.36          8.13         1.39 o
   0   6  18        631.92        625.05        12.25 o
   1   6  18          0.68          0.10         2.45 o
   2   6  18         25.21         31.38         3.84 o
   3   6  18          0.05         -0.37         2.26 o
  -7   7  18         59.02         59.65         1.83 o
  -6   7  18        254.96        262.97         5.15 o
  -5   7  18        341.92        334.27         4.82 o
  -4   7  18          5.85          5.39         1.06 o
  -3   7  18          0.55          2.00         0.91 o
  -2   7  18        137.48        140.06         3.54 o
  -1   7  18       1082.60       1086.67        16.67 o
   0   7  18         38.24         47.66         2.49 o
   1   7  18         60.20         58.35         2.11 o
   2   7  18         25.24         32.77         4.39 o
   3   7  18        247.49        264.48         7.54 o
  -6   8  18        570.40        568.15         7.39 o
  -5   8  18        173.97        184.11         2.93 o
  -4   8  18        393.64        412.74         6.71 o
  -3   8  18        118.14        117.19         2.40 o
  -2   8  18         99.84         87.85         2.33 o
  -1   8  18          9.45         14.27         2.04 o
   0   8  18        403.26        419.39        13.99 o
   1   8  18          3.22          4.23         1.48 o
   2   8  18        119.26        122.94         5.30 o
   3   8  18         11.58          7.71         2.63 o
  -6   9  18          7.32          1.46         1.38 o
  -5   9  18       1302.98       1360.07        14.74 o
  -4   9  18        535.98        553.71         6.75 o
  -3   9  18        722.18        682.45         8.88 o
  -2   9  18         33.10         32.18         1.95 o
  -1   9  18        990.31       1002.48        21.15 o
   0   9  18        229.86        240.45         6.07 o
   1   9  18       1095.16       1097.48        35.18 o
   2   9  18         63.69         60.59         3.52 o
  -5  10  18        123.18        120.27         2.40 o
  -4  10  18        681.61        703.84         8.29 o
  -3  10  18          9.70          7.09         0.98 o
  -2  10  18         72.01         64.53         1.87 o
  -1  10  18         27.47         19.38         1.90 o
   0  10  18        551.69        543.58        10.52 o
   1  10  18         35.21         29.97         3.07 o
   2  10  18        490.60        499.97        13.03 o
  -5  11  18         18.76          9.13         1.28 o
  -4  11  18        170.86        180.46         3.04 o
  -3  11  18        188.75        190.08         2.99 o
  -2  11  18         93.18         79.77         3.47 o
  -1  11  18         43.50         49.46         2.39 o
   0  11  18        241.50        235.76         6.04 o
   1  11  18        182.51        194.74         4.60 o
  -4  12  18        529.18        491.39         6.90 o
  -3  12  18         19.39         22.37         1.34 o
  -2  12  18        848.13        881.65        10.93 o
  -1  12  18        131.68        130.77         3.71 o
   0  12  18        610.87        593.85        10.46 o
  -2  13  18         21.90         18.36         1.32 o
  -1  13  18        405.62        420.92         7.32 o
  -7   1  19         22.97         20.06         1.36 o
  -6   1  19          5.81          6.05         1.18 o
  -5   1  19        148.19        148.93         3.37 o
  -4   1  19        262.13        285.67         5.13 o
  -3   1  19          0.75          0.25         1.10 o
  -2   1  19         22.94         16.93         1.72 o
  -7   2  19         13.82          7.70         1.30 o
  -6   2  19         28.92         29.77         1.51 o
  -5   2  19        336.05        349.55         5.65 o
  -4   2  19         13.80          8.94         0.98 o
  -3   2  19        162.87        169.25         4.39 o
  -2   2  19          0.47          1.58         1.57 o
  -1   2  19         31.14         25.30         1.67 o
  -7   3  19        258.87        254.21         3.70 o
  -6   3  19        214.80        217.43         4.65 o
  -5   3  19         69.63         66.85         1.90 o
  -4   3  19         72.46         65.25         3.56 o
  -3   3  19         65.90         66.20         2.16 o
  -2   3  19          5.17          5.74         1.66 o
  -1   3  19        115.24        105.75         3.66 o
   0   3  19         78.25         68.04         4.07 o
  -7   4  19        101.61        106.09         2.46 o
  -6   4  19          6.13         10.54         1.23 o
  -5   4  19         17.88         13.67         1.17 o
  -4   4  19        265.56        271.71         4.40 o
  -3   4  19        475.91        465.43         9.12 o
  -2   4  19         24.32         27.72         2.02 o
  -1   4  19          8.37         12.59         2.33 o
   0   4  19         46.02         46.43         4.07 o
   1   4  19          7.36          1.96         2.21 o
   2   4  19          8.79          4.19         1.81 o
   3   4  19        174.68        157.73         4.36 o
  -6   5  19        316.78        316.70         4.20 o
  -5   5  19        193.76        168.87         3.27 o
  -4   5  19         27.35         26.83         1.23 o
  -3   5  19        235.72        233.19         3.66 o
  -2   5  19         78.55         85.29         3.40 o
  -1   5  19         18.75         19.61         3.10 o
   0   5  19         48.90         59.81         4.16 o
   1   5  19         11.21         11.25         2.58 o
   2   5  19         10.24          6.94         2.06 o
  -6   6  19         52.66         44.08         1.56 o
  -5   6  19        280.82        281.96         4.38 o
  -4   6  19        413.50        441.97         8.58 o
  -3   6  19        161.35        152.96         3.22 o
  -2   6  19          4.51          3.65         1.46 o
  -1   6  19         45.19         49.38         4.11 o
   0   6  19          0.60          2.92         2.68 o
   1   6  19         54.28         46.18         4.59 o
   2   6  19         36.01         25.58         2.68 o
  -6   7  19          0.02          1.04         1.33 o
  -5   7  19          0.13          2.36         1.27 o
  -4   7  19          3.73          2.67         1.04 o
  -3   7  19          0.13          0.32         1.05 o
  -2   7  19        106.28        104.78         2.95 o
  -1   7  19          0.95          1.30         1.51 o
   0   7  19          0.03         -0.27         1.94 o
   1   7  19          6.54          6.22         3.37 o
   2   7  19        113.17        117.35         5.26 o
  -5   8  19        140.28        159.46         3.50 o
  -4   8  19        119.20        118.71         2.14 o
  -3   8  19        139.10        134.64         2.77 o
  -2   8  19        217.45        202.61         4.83 o
  -1   8  19         17.00         13.95         2.47 o
   0   8  19          8.08          7.68         1.88 o
   1   8  19         13.50         12.49         3.99 o
  -5   9  19          3.81          6.32         1.25 o
  -4   9  19         78.35         81.94         1.74 o
  -3   9  19         19.31         14.93         1.23 o
  -2   9  19         28.15         31.61         1.82 o
  -1   9  19          5.36          3.61         1.62 o
   0   9  19         21.73         17.37         2.80 o
   1   9  19          3.01          9.46         2.83 o
  -4  10  19         19.51         21.56         1.32 o
  -3  10  19        242.70        226.63         4.32 o
  -2  10  19        261.80        264.77         5.91 o
  -1  10  19          0.90          1.68         1.54 o
   0  10  19        193.94        193.03         7.54 o
  -3  11  19          1.40          3.63         1.35 o
  -2  11  19         13.74         10.93         1.71 o
  -1  11  19         99.45        108.48         3.92 o
  -6   0  20        886.21        940.77        20.47 o
  -5   0  20         14.62         14.43         2.12 o
  -4   0  20         39.69         31.81         2.22 o
  -3   0  20         61.17         57.99         5.68 o
  -6   1  20         73.66         72.62         1.94 o
  -5   1  20        340.96        334.18         5.43 o
  -4   1  20          9.95         11.60         1.19 o
  -3   1  20       1016.75       1029.59        20.87 o
  -2   1  20         33.61         29.54         1.82 o
  -6   2  20         68.54         61.26         2.23 o
  -5   2  20        303.29        294.67         5.66 o
  -4   2  20         88.60         89.10         2.78 o
  -3   2  20          1.96          2.73         1.48 o
  -2   2  20        280.60        278.19         8.28 o
  -6   3  20         52.20         56.52         1.85 o
  -5   3  20        368.35        342.91         6.46 o
  -4   3  20         43.64         40.76         1.55 o
  -3   3  20        131.81        147.94         4.53 o
  -2   3  20          0.67          1.38         1.69 o
  -1   3  20        834.43        869.15        21.71 o
  -5   4  20        613.63        602.95         7.73 o
  -4   4  20        738.90        765.81        11.29 o
  -3   4  20          3.32          2.66         1.19 o
  -2   4  20        995.63        977.36        26.18 o
  -1   4  20        115.45        110.02         5.92 o
   0   4  20        439.94        442.49        16.60 o
   1   4  20         32.69         31.03         2.95 o
  -5   5  20         11.94         12.11         1.47 o
  -4   5  20         11.78          6.46         1.20 o
  -3   5  20          4.07          5.91         1.12 o
  -2   5  20        358.42        379.32         8.78 o
  -1   5  20        457.39        484.41        24.48 o
   0   5  20          4.27          3.59         2.80 o
   1   5  20         20.23         27.88         3.17 o
  -5   6  20         17.49         14.39         1.36 o
  -4   6  20         18.10         16.03         1.29 o
  -3   6  20         16.85         16.52         1.30 o
  -2   6  20        251.71        255.33         7.84 o
  -1   6  20         18.83         19.26         2.51 o
   0   6  20        118.37        113.04         6.20 o
   1   6  20          3.55          3.17         2.83 o
  -4   7  20        626.95        624.62         9.57 o
  -3   7  20       1949.80       1914.62        43.94 o
  -2   7  20        214.42        233.51        11.24 o
  -1   7  20        312.84        288.64         8.92 o
   0   7  20         43.76         30.76         4.26 o
  -4   8  20        272.97        282.11         4.57 o
  -3   8  20        180.36        182.17         5.48 o
  -2   8  20         93.87         96.57         5.86 o
  -1   8  20        243.88        236.12         7.55 o
   0   8  20        447.48        436.39         8.30 o
  -3   9  20        166.59        174.34         7.89 o
  -2   9  20          7.64          6.38         2.86 o
  -5   1  21        174.36        165.30         2.84 o
  -4   1  21         12.21          4.50         1.57 o
  -3   1  21          0.48          1.15         1.69 o
  -2   1  21         25.71         21.29         3.02 o
  -4   2  21        199.30        203.33         4.34 o
  -3   2  21         91.36         92.31         3.40 o
  -2   2  21         39.06         30.73         3.77 o
  -4   3  21        123.19        123.09         5.04 o
  -3   3  21        195.01        205.97         5.59 o
  -2   3  21        186.23        171.67         7.05 o
  -1   3  21        184.68        148.39         9.57 o
  -4   4  21        346.42        358.54         6.95 o
  -3   4  21        119.15        109.67         2.84 o
  -2   4  21         50.81         50.47         4.59 o
  -1   4  21         12.88          8.70         2.50 o
   0   4  21          7.10          8.48         2.60 o
  -3   5  21        179.48        189.02         5.94 o
  -2   5  21         30.03         27.51         2.74 o
  -1   5  21          6.71         10.21         3.45 o
  -2   6  21        257.40        225.32         7.62 o
                                                
 
